# Supplementary material for: Risk factors for drug-related problems in a general hospital: A large prospective cohort
Source: PLoS One. 2020 May 5;15(5):e0230215. doi: 10.1371/journal.pone.0230215 (PMC7199929; doi:10.1371/journal.pone.0230215)
Supplement: S1 Data — (XLSX) [file pone.0230215.s001.xlsx]

## Sheet: Study variables
patient_ID	DRUG RELATED PROBLEM	Number of DRP	No. of PCNE 6.2 type P1 DRP	No. of PCNE 6.2 type P3 DRP	No. of PCNE 6.2 type P4 DRP	Training Set	Reason for hospitalization	Main diagnosis ICD-10 code	Main diagnosis ICD-10 Chapter	Lengh of stay (days)	In-hospital desth	No. of hospitalizations in the previous 12 months	Previous history of adverse drug reaction	Myocardial infarction	Congestive heart failure	Peripheral vascular disease	Cerebro-vascular disease	Dementia	COPD	Connectivopathy	Peptic ulcer	Uncomplicated Diabetes	Diabetes with target organ damage	Moderate to severe chronic kidney disease	Hemiplegia	Leukemia	Malignant Lymphoma	Solid neoplasia	Metastatic solid neoplasia	Mild liver disease	Moderate to severe liver disease	AIDS	Charlson's comorbidity index	Age	Sex	Weight (kg)	Height (cm)	Body Mass Index (kg/m2)	Temperature (°C)	Heart rate (bpm)	Systolic blood pressure (mmHg)	Diastolic blood pressure (mmHg)	Hemoglobin (g/dL)	Leukocytes (K/mL)	Creatinine (mg/dL)	Albumin (g/dL)	AST (ukat/L)	Gamma-GT (mg/dL)	No. of drugs prescribed in first 48 hours
1	No	0	0	0	0	1	Elective surgery	K40.2	11	2.2	No	0	No	0	0	0	0	0	0	0	0	0	0	0	0	0	0	0	0	0	0	0	3	62	Male	85	162	32.3884	36.2	86	130	70							11
2	No	0	0	0	0	1	Elective surgery	R32	18	0.88	No	0	No	0	0	0	0	0	0	0	0	0	0	0	0	0	0	0	0	0	0	0	4	72	Female	69.5	165	25.528	35.4	62	129	59							6
3	No	0	0	0	0	1	Elective surgery	Z93.3	21	7.69	No	0	Yes	0	0	0	0	0	0	0	0	0	0	0	0	0	0	0	0	0	0	0	2	50	Female	60	140	30.6122	35.4	69	120	80							15
4	No	0	0	0	0	1	Medical	C22.9	2	5.61	Yes	1	Yes	0	0	0	0	0	0	0	0	0	0	0	0	0	0	1	0	0	1	0	9	75	Male	51.7	175	16.8816	34.8	74	109	79	10.7	15.59	3.1				8
5	No	0	0	0	0	0	Elective surgery	T81.4	19	6.65	No	0	No	0	0	0	0	0	0	0	0	0	0	0	0	0	0	0	0	0	0	0	4	70	Male	67	170	23.1834	35.4	65	130	70	12.8	4.59	1.1				7
6	No	0	0	0	0	1	Elective surgery	K80.2	11	1.23	No	0	No	0	0	0	0	0	0	0	0	0	0	0	0	0	0	0	0	0	0	0	1	48	Female	84	162	32.0073	36.5	83	150	90							6
7	No	1	1	0	0	0	Medical	G93.4	6	16.17	Yes	2	Yes	0	0	0	0	0	0	0	0	1	0	1	0	0	0	0	0	0	1	0	10	63	Female	65	160	25.3906	36.3	83	130	76	11	10.4	0.8	4.3	66	156	8
8	No	0	0	0	0	1	Elective surgery	I71.2	9	14.08	No	0	No	0	0	1	0	0	0	0	0	0	0	0	0	0	0	0	0	0	0	0	5	75	Male	72.5	172	24.5065	36.7	93	100	50	14.5	17.33	1.4				10
9	No	0	0	0	0	1	Elective surgery	I50.0	9	0.82	No	2	No	0	1	0	0	0	0	0	0	0	0	0	0	0	0	0	0	0	0	0	4	66	Female	54	164	20.0773	36	75	90	60	12.2	20.01	1.3		18		8
10	No	0	0	0	0	0	Elective surgery	C18.5	2	6.71	No	0	Yes	0	0	0	0	0	0	0	0	0	0	0	0	0	0	0	0	0	0	0	4	87	Male	66	165	24.2424	36.1	71	120	60	9.6	10.47	1.9				7
11	Yes	11	6	3	2	0	Medical	K70.3	11	182.95	No	0	Yes	0	0	0	0	0	0	0	0	0	0	0	0	0	0	0	0	0	0	0	3	66	Male				37.5	99	111	89	9.3	6.41	0.7				14
12	No	0	0	0	0	1	Elective surgery	K42.9	11	1.9	No	0	No	0	0	0	0	0	0	0	0	0	0	0	0	0	0	0	0	0	0	0	4	72	Male	86	160	33.5938	36.2	52	140	70							9
13	No	0	0	0	0	0	Elective surgery	K40.9	11	1.12	No	0	No	0	0	0	0	0	0	0	0	0	0	0	0	0	0	0	0	0	0	0	2	51	Male	112	185	32.7246	36.8	65	120	70							8
14	No	0	0	0	0	1	Elective surgery	K83.0	11	1.11	No	0	No	0	0	0	0	0	0	0	0	0	0	0	0	0	0	0	0	0	0	0	2	56	Male	82	170	28.3737	36.4	76	82	42							6
15	No	0	0	0	0	1	Medical	N04.1	14	7.25	No	0	No	0	0	0	0	0	0	0	0	0	0	0	0	0	0	0	0	0	0	0	2	54	Female	70.5	159	27.8865	36	89	120	76	11.5	5.3	0.9	3.3			5
16	No	0	0	0	0	1	Elective surgery	K83.9	11	1.22	No	0	No	0	0	0	0	0	0	0	0	0	0	0	0	0	0	1	0	0	0	0	5	63	Female	54	158	21.6312	34.3	66	144	98							5
17	No	0	0	0	0	1	Elective surgery	K80.2	11	0.98	No	0	Yes	0	0	0	0	0	0	0	0	0	0	0	0	0	0	0	0	0	0	0	4	37	Female	83	162	31.6263	35.7	80	110	70							4
18	No	0	0	0	0	1	Elective surgery	M51.8	13	1.79	No	0	No	0	0	0	0	0	0	0	0	0	0	0	0	0	0	0	0	0	0	0	1	45	Male	75	170	25.9516	35.2	106	110	60							6
19	No	0	0	0	0	1	Medical	G21.9	6	8.05	No	0	No	0	0	0	0	0	0	0	0	0	0	0	0	0	0	0	0	0	0	0	2	56	Female	75.5	179	23.5636	36.3	60	112	74	13.5	8.41	0.9	4	39		11
20	No	0	0	0	0	1	Elective surgery	D34	2	2.62	No	0	Yes	0	0	0	1	0	0	0	0	1	0	0	0	0	0	0	0	0	0	0	6	69	Male	76	170	26.2976	36	72	150	90	15.1	5.25	1.2				10
21	No	0	0	0	0	0	Elective surgery	I50.0	9	1.8	No	1	No	0	0	0	0	0	0	0	0	0	0	0	0	0	0	0	0	0	0	0	4	84	Female	49	145	23.3056											9
22	No	0	0	0	0	1	Elective surgery	K44.0	11	1.97	No	0	No	0	0	0	0	0	0	0	0	1	0	0	0	0	0	0	0	0	0	0	6	78	Female	85	157	34.4842	35.5	91	170	80							11
23	No	0	0	0	0	1	Elective surgery	N18.0	14	6.89	No	1	Yes	0	0	0	0	0	0	0	0	0	0	1	0	0	0	0	0	0	0	0	6	72	Male	65.2	165	23.9486	35.1	71	111	60	12.7	10.8	3.3				6
24	Yes	1	1	0	0	1	Medical	R31	18	5.98	No	0	Yes	0	0	0	0	0	0	0	0	1	0	0	0	0	0	1	0	0	0	0	7	61	Female	64.4	148	29.401	36	71	140	70	11.1	9.02	0.6				8
25	No	0	0	0	0	1	Elective surgery	K80.8	11	1.99	No	1	No	0	0	0	0	0	0	0	0	0	0	1	0	0	0	0	0	1	0	0	6	67	Male	63	155	26.2227	36	60	160	90	7.3	7.71					6
26	No	0	0	0	0	0	Elective surgery	K40.9	11	1.19	No	0	No	0	0	0	0	0	0	0	0	0	0	0	0	0	0	0	0	0	0	0	2	58	Female	70	165	25.7117	36.4	74	123	75							7
27	No	0	0	0	0	0	Elective surgery	K45.8	11	2.28	No	0	Yes	0	0	0	0	0	0	0	0	0	0	0	0	0	0	0	0	0	0	0	4	35	Female	54	162	20.5761	37.1	78	120	70							9
28	No	0	0	0	0	1	Urgent surgery	I84.7	9	2.92	No	0	No	0	0	0	0	0	0	0	0	0	0	0	0	0	0	0	0	0	0	0	3	65	Male	72	166	26.1286	35.8	88	130	74	11.5	6.5	0.9				6
29	No	0	0	0	0	0	Elective surgery	K80.2	11	0.79	No	0	No	0	0	0	0	0	0	0	0	0	0	0	0	0	0	0	0	0	0	0	4	75	Male	65	155	27.0552	36.1	96	145	85							7
30	No	0	0	0	0	0	Elective surgery	I50.0	9	0.69	No	0	No	0	1	0	0	0	0	0	0	0	0	0	0	0	0	0	0	0	0	0	2	47	Male	74	172	25.0135	35.9	68	92	76							6
31	No	0	0	0	0	1	Medical	C22.9	2	7.39	No	0	No	0	0	0	0	0	0	0	0	0	0	0	0	0	0	0	0	0	0	0	4	79	Male	57.5	163	21.6418	36.2	76	110	60	8.8	10.15	1.4		32	249	5
32	No	0	0	0	0	1	Medical	H74.8	8	0.95	No	0	No	0	0	0	0	0	0	0	0	0	0	0	0	0	0	0	0	0	0	0	1	46	Male	79	172	26.7036	36.3	79	125	72							7
33	Yes	4	4	0	0	1	Medical	G04.8	6	39.6	Yes	0	No	0	0	0	0	0	0	0	0	0	0	0	0	0	0	0	0	0	0	0	4	70	Female	73	157	29.6158	37.1	103	150	75	13.8	6.16	0.5		98		5
34	No	0	0	0	0	1	Elective surgery	N35.8	14	0.83	No	0	No	0	0	0	0	0	0	0	0	0	0	0	0	0	0	0	0	0	0	0	3	67	Male	84	170	29.0657	35.4	63	140	80							6
35	No	0	0	0	0	0	Elective surgery	N20.2	14	1.71	No	0	No	0	0	0	0	0	0	0	0	0	0	0	0	0	0	0	0	0	0	0	1	48	Male	78	180	24.0741	35	84	100	70							6
36	No	0	0	0	0	0	Medical	N18.0	14	8.04	No	3	No	0	1	0	0	0	0	0	0	0	0	0	0	0	0	0	0	0	0	0	3	52	Male	78.3	167	28.0756	35.4	66	200	110	14.6	11.03	2				11
37	Yes	8	7	1	0	1	Medical	Z94.4	21	26.19	No	1	No	0	0	0	0	0	0	0	0	0	0	0	0	0	0	0	0	0	1	0	5	53	Male	68	173	22.7204	36.6	71	100	70	10.4	3.67	0.6		252		11
38	No	0	0	0	0	0	Medical	I50.0	9	11.97	No	0	No	0	1	0	0	0	0	0	0	0	0	0	0	0	0	0	0	0	0	0	4	68	Male	70	175	22.8571	36	68	116	74	10	5.6	1.6	3.2	110		12
39	No	0	0	0	0	1	Elective surgery	J35.9	10	1.71	No	2	No	0	0	0	0	0	0	0	0	0	0	0	0	0	0	0	0	0	0	0	3	62	Male	78	165	28.6501	36.5	79	152	89							7
40	No	0	0	0	0	1	Elective surgery	C67.9	2	3.05	No	1	No	0	0	0	0	0	1	0	0	0	0	0	0	0	0	0	0	0	0	0	4	65	Female	65	147	30.0801	35.6	62	140	90							8
41	No	0	0	0	0	0	Elective surgery	N20.0	14	3.27	No	0	No	0	0	0	0	0	0	0	0	0	0	0	0	0	0	0	0	0	0	0	2	56	Male	66.5	167	23.8445	34.8	63	103	63							7
42	No	0	0	0	0	1	Elective surgery	C37	2	4.23	No	0	No	0	0	0	0	0	0	0	0	1	0	0	0	0	0	0	0	0	0	0	6	81	Female	52	155	21.6441	36.6	95	100	60	11.7	7.71	0.7				8
43	No	0	0	0	0	1	Elective surgery	N48.8	14	2.91	No	1	Yes	0	0	0	0	0	0	0	0	0	0	0	0	0	0	0	0	0	0	0	3	68	Male	96	175	31.3469	35.5	66	130	74	14.9		0.9				12
44	No	0	0	0	0	1	Elective surgery	R32	18	1.74	No	0	Yes	0	0	0	0	0	0	0	0	1	0	0	0	0	0	0	0	0	0	0	6	70	Female	60	160	23.4375	36.3	68	124	76							7
45	Yes	1	1	0	0	0	Elective surgery	K80.8	11	2.1	No	0	No	0	0	0	0	0	0	0	0	0	0	0	0	0	0	0	0	0	0	0	4	74	Male	69	160	26.9531	36.5	86	130	90							13
46	No	0	0	0	0	1	Medical	N18.0	14	9.7	No	0	No	0	0	0	0	0	0	0	0	0	0	1	0	0	0	0	0	0	0	0	4	52	Female	59	159	23.3377	36	72	190	100	12.7	6.93	3.8				12
47	Yes	3	1	1	1	1	Medical	G95.2	6	116.93	Yes	2	No	0	0	0	0	0	0	0	0	1	0	0	0	0	0	0	0	0	0	0	6	70	Female	70	168	24.8016	35.8	92	90	50	10.6	20.34	0.6		64	50	19
48	No	0	0	0	0	1	Elective surgery	H61.3	8	0.75	No	1	No	0	0	0	0	0	0	0	0	0	0	0	0	0	0	0	0	0	0	0	4	33	Male	71	160	27.7344	35.5	59	108	46							5
49	Yes	1	1	0	0	0	Elective surgery	M85.9	13	3.65	No	1	No	0	0	0	0	0	0	0	0	0	0	0	0	0	0	0	0	0	0	0	3	63	Male	68	162	25.9107	36	83	132	82	15.9	11.64	1.1				6
50	No	0	0	0	0	0	Elective surgery	E66.0	4	2.96	No	0	No	0	0	0	0	0	0	0	0	1	0	0	0	0	0	0	0	0	0	0	4	57	Female	120	160	46.875	36.8	92	110	65							16
51	No	0	0	0	0	1	Medical	R22.2	18	49.16	No	4	No	0	0	0	1	0	0	0	0	0	0	0	0	0	0	0	0	0	0	0	5	84	Female	34	140	17.3469	35.7	67	110	70	12.2	11.21	1.9				10
52	No	0	0	0	0	1	Elective surgery	R49.0	18	7.14	No	1	No	0	0	0	0	0	0	0	0	0	0	0	0	0	0	0	0	0	0	0	1	45	Female	44	150	19.5556	36.1	52	91	49							6
53	No	0	0	0	0	1	Medical	N18.0	14	19.75	No	0	No	0	0	0	0	0	0	0	0	0	0	1	0	0	0	0	0	0	0	0	6	78	Male	78	170	26.9896	36.8	95	164	94							9
54	No	0	0	0	0	0	Medical	F31.4	5	28.79	No	0	No	0	0	0	0	0	0	0	0	1	0	0	0	0	0	0	0	0	0	0	3	47	Female	80	170	27.6817	36.6	83	130	90	13.8	8.94	0.7		16	70	14
55	No	0	0	0	0	0	Elective surgery	C61	2	3	No	0	No	0	0	0	0	0	0	0	0	0	0	0	0	0	0	0	0	0	0	0	3	68	Male	66	171	22.571	35.8	70	115	68	14.3	4.04	0.8				9
56	No	0	0	0	0	0	Elective surgery	K40.2	11	1.99	No	0	Yes	0	0	0	0	0	0	0	0	0	0	0	0	0	0	0	0	0	0	0	3	69	Female	65	158	26.0375	36.4	70	143	64							6
57	Yes	1	1	0	0	1	Medical	F10.2	5	93.22	No	0	No	1	0	0	1	1	0	0	0	1	0	0	0	0	0	0	0	0	0	0	8	64	Male	70	165	25.7117	36.5	79	130	80	13.6	6.54	1		19	73	13
58	No	0	0	0	0	0	Urgent surgery	I25.1	9	4.61	No	0	No	1	0	0	0	0	0	0	0	0	0	0	0	0	0	0	0	0	0	0	5	83	Female	49	149	22.0711	36.8	78	160	90							13
59	No	0	0	0	0	1	Elective surgery	K40.9	11	0.76	No	0	No	0	0	0	0	0	0	0	0	0	0	0	0	0	0	0	0	0	0	0	3	61	Male	74	163	27.852	35	57	133	92							3
60	No	0	0	0	0	1	Elective surgery	K40.2	11	1.29	No	0	No	0	0	0	0	0	0	0	0	0	0	0	0	0	0	0	0	0	0	0	4	76	Male	65	160	25.3906	36.2	80	120	70							7
61	No	0	0	0	0	0	Elective surgery	G96.0	6	9.28	No	1	No	0	0	0	0	0	0	0	0	0	0	0	0	0	0	0	0	0	0	0	4	38	Female	60	155	24.974	36.6	84	124	80	12.8	13.36	0.6				10
62	No	0	0	0	0	1	Medical	K86.2	11	9.99	No	1	No	0	0	0	0	0	0	0	0	1	0	0	0	0	0	0	0	0	0	0	4	56	Female	87.9	145	41.8074	35	66	120	80	11	5.99	0.5			38	7
63	Yes	1	1	0	0	0	Elective surgery	K80.8	11	0.96	No	0	Yes	0	0	0	0	0	0	0	0	0	0	0	0	0	0	0	0	0	0	0	3	68	Female	47	153	20.0778	37	96	111	60							8
64	No	0	0	0	0	0	Elective surgery	D40.0	2	3.83	No	0	No	0	0	0	0	0	0	0	0	0	0	0	0	0	0	0	0	0	0	0	3	62	Male	63	165	23.1405	35.7	68	145	85	10	6.4	1.5				6
65	No	0	0	0	0	1	Elective surgery	I83.9	9	1.16	No	0	No	0	0	1	0	0	0	0	0	0	0	0	0	0	0	0	0	0	0	0	3	58	Female				36.2	68	80	60	12.5		0.82				5
66	No	2	2	0	0	1	Elective surgery	C25.1	2	11.07	No	4	No	0	0	0	0	0	0	0	0	0	1	0	0	0	0	0	0	0	0	0	6	72	Male	58	166	21.048	35.7	95	165	104							3
67	No	0	0	0	0	1	Elective surgery	N40	14	3.55	No	1	No	0	0	0	0	0	0	0	0	0	0	0	0	0	0	0	0	0	0	0	3	68	Male	80	167	28.6851	35.6	69	135	75	15	5.35	0.9				7
68	No	0	0	0	0	1	Medical	F41.1	5	20.08	No	0	No	0	0	0	0	0	0	0	0	0	0	0	0	0	0	0	0	0	0	0	2	56	Female	34	148	15.5223	36.4	87	90	50	12.8	6.97	0.8	4.7	19	60	7
69	No	0	0	0	0	1	Elective surgery	K40.9	11	0.93	No	0	No	0	0	0	0	0	0	0	0	0	0	0	0	0	0	0	0	0	0	0	3	61	Female	59	150	26.2222	35.3	57	110	60							6
70	No	0	0	0	0	1	Elective surgery	K07.1	11	3.68	No	0	No	0	0	0	0	0	0	0	0	0	0	0	0	0	0	0	0	0	0	0	2	56	Female	78.6	156	32.2978	35.8	85	115	64							9
71	No	0	0	0	0	1	Elective surgery	H66.0	8	0.75	No	0	No	0	0	0	0	0	0	0	0	0	0	0	0	0	0	0	0	0	0	0	1	45	Female	89	160	34.7656	35.5	78	135	75							5
72	No	0	0	0	0	0	Elective surgery	K57.2	11	4.9	No	1	No	0	0	0	0	0	0	0	0	0	0	0	0	0	0	0	0	0	0	0	3	61	Male	60	167	21.5139	35.6	65	120	70							10
73	No	0	0	0	0	0	Medical	J15.8	10	11.95	No	1	Yes	0	0	0	0	0	0	0	0	1	0	0	0	0	0	0	0	0	0	0	4	59	Female	59	153	25.204	35.2	91	130	90	13.2	7.69	0.9		20		13
74	No	0	0	0	0	0	Elective surgery	E66.0	4	2.88	No	0	No	0	0	0	0	0	0	0	0	0	0	0	0	0	0	0	0	0	0	0	1	41	Female	112.5	155	46.8262	36.7	77	130	70							10
75	No	0	0	0	0	1	Elective surgery	E66.0	4	3.83	No	0	No	0	0	0	0	0	0	0	0	0	0	0	0	0	0	0	0	0	0	0	4	39	Female	112.5	163	42.3426	35.6	82	130	80							3
76	No	0	0	0	0	1	Elective surgery	I70.2	9	2.89	No	0	No	0	0	1	0	0	0	0	0	1	0	0	0	0	0	0	0	0	0	0	5	56	Female	60	160	23.4375	35.6	96	166	93							19
77	No	0	0	0	0	0	Medical	I50.0	9	11.86	No	1	No	0	1	0	0	0	0	0	0	0	0	0	0	0	0	0	0	0	0	0	5	76	Male	50	165	18.3655	35.8	80	110	80	14.4	6.99	0.8		50		12
78	No	0	0	0	0	1	Elective surgery	K40.9	11	1.87	No	0	No	0	0	0	0	0	0	0	0	0	0	0	0	0	0	0	0	0	0	0	4	83	Male	77	173	25.7276	36.2	56	178	71							8
79	No	0	0	0	0	1	Elective surgery	D37.4	2	3.39	No	4	No	0	0	0	1	0	0	0	0	0	0	0	0	0	0	1	0	0	0	0	5	58	Female	52	162	19.8141	36.4	69	120	70							11
80	No	0	0	0	0	0	Elective surgery	S06.5	19	3.17	No	2	No	0	0	0	0	0	0	0	0	0	0	0	0	0	0	0	0	0	0	0	3	64	Female	64	160	25	36.5	72	120	80							6
81	No	0	0	0	0	1	Elective surgery	C50.8	2	1.22	No	0	No	0	0	0	0	0	0	0	0	0	0	0	0	0	0	0	0	0	0	0	3	67	Female	67	150	29.7778	35.4	71	91	54							6
82	No	0	0	0	0	0	Elective surgery	D44.0	2	3.21	No	1	No	0	0	0	0	0	0	0	0	0	0	0	0	0	0	0	0	0	0	0	3	64	Female	73	160	28.5156	35.4	53	100	70							7
83	No	0	0	0	0	0	Medical	J84.1	10	31.67	No	0	Yes	0	0	0	0	0	0	0	0	1	0	0	0	0	0	0	0	0	0	0	5	61	Female	60	152	25.9695	36.1	87	100	69							15
84	No	0	0	0	0	1	Medical	N18.0	14	12.14	No	0	No	0	0	0	0	0	0	0	0	0	0	1	0	0	0	0	0	0	0	0	5	63	Female	86.9	184	25.6675	35.5	61.5	143	75.5	13.6	8.23	1.9		19		9
85	No	0	0	0	0	0	Elective surgery	E66.8	4	2.98	No	1	No	0	0	0	0	0	0	0	0	0	0	0	0	0	0	0	0	0	0	0	1	48	Female	103	150	45.7778	35.5	64	130	60							10
86	No	0	0	0	0	1	Elective surgery	C20	2	6.78	No	0	No	0	0	0	0	0	0	0	0	1	0	0	0	0	0	0	0	0	0	0	6	73	Female	69.7	154	29.3894	35.5	81	117	73							5
87	No	0	0	0	0	1	Elective surgery	C61	2	2.78	No	0	No	0	0	0	0	0	0	0	0	0	0	0	0	0	0	0	0	0	0	0	2	54	Male	73	162	27.8159	35.7	76	111	57	10.8	21.69	2.1	2.8			9
88	No	0	0	0	0	1	Elective surgery	R33	18	0.83	No	0	No	0	0	0	0	0	0	0	0	0	0	0	0	0	0	0	0	0	0	0	2	53	Female	64	150	28.4444	36.2	84	122	75							3
89	No	0	0	0	0	0	Medical	K56.6	11	6.83	No	0	No	0	0	0	0	0	0	0	0	0	0	0	0	0	0	0	0	0	0	0	3	63	Female	55	149	24.7737	37	75	110	70	12.7	3.17	0.6	4.2			9
90	No	0	0	0	0	0	Elective surgery	K10.8	11	3.03	No	0	No	0	1	0	0	0	0	0	0	0	0	0	0	0	0	0	0	0	0	0	3	51	Female	55	160	21.4844	36.2	82	120	70	14.6	6.17					11
91	No	0	0	0	0	0	Urgent surgery	K43.0	11	1.21	No	2	Yes	0	0	0	0	0	0	0	0	0	0	0	0	0	0	0	0	0	0	0	1	43	Female	115	165	42.2406	36	72	124	69							11
92	No	0	0	0	0	1	Elective surgery	R10.1	18	10.82	No	6	Yes	0	0	0	0	0	0	0	0	1	0	0	0	0	0	0	0	0	0	0	6	39	Female	120	174	39.6354	35.7	85	110	70	10.7	8.85	0.6				10
93	Yes	1	1	0	0	0	Elective surgery	N40	14	2.71	No	0	No	0	0	0	0	0	0	0	0	0	0	0	0	0	0	0	0	0	0	0	3	69	Male	59	170	20.4152	35	75	130	70	11	5.15	1.3				8
94	No	0	0	0	0	0	Elective surgery	N82.0	14	5.98	No	2	No	0	0	0	0	0	0	0	0	0	0	0	0	0	0	0	0	0	0	0	2	50	Female	50	155	20.8117	36.8	67	140	80							6
95	No	0	0	0	0	1	Elective surgery	K42.9	11	0.89	No	0	No	0	0	0	0	0	0	0	0	0	0	0	0	0	0	0	0	0	0	0	2	52	Female	90	165	33.0579	35.9	89	110	70							7
96	No	0	0	0	0	1	Urgent surgery	C64	2	2.9	No	0	No	0	0	0	0	0	0	0	0	1	0	0	0	0	0	0	0	0	0	0	4	57	Male	66	170	22.8374	35.8	70	140	85	15.9	9.97	0.7		23		13
97	No	0	0	0	0	1	Elective surgery	K83.1	11	6.81	No	0	Yes	0	0	0	0	0	0	0	0	0	0	0	0	0	0	0	0	0	0	0	2	51	Female	58	167	20.7967	35.6	57	130	77	10.7	5.36	1		56	172	7
98	No	0	0	0	0	0	Elective surgery	K83.0	11	6.65	No	0	Yes	0	0	0	0	0	0	0	0	0	0	0	0	0	0	0	0	0	0	0	3	61	Female	77	155	32.05	36.2	61	170	80	11.5	7.07	1		65	1258	10
99	No	0	0	0	0	1	Elective surgery	C17.0	2	2.87	No	1	No	0	0	0	0	0	0	0	0	0	0	0	0	0	0	0	0	0	0	0	3	64	Female	64	159	25.3154	36.5	69	144	79	14.6	9.3	0.6		25		6
100	No	0	0	0	0	0	Elective surgery	N20.2	14	2.79	No	2	No	0	0	0	0	0	0	0	0	0	0	0	0	0	0	0	0	0	0	0	1	42	Female	80	169	28.0102	36	100	110	90	13.4	12.66	1.9				11
101	No	0	0	0	0	0	Elective surgery	S02.6	19	6.04	No	0	No	0	0	0	0	0	0	0	0	0	0	0	0	0	0	0	0	0	0	0	1	45	Female	55	160	21.4844	36.4	79	111	70	13.6	5.05					1
102	No	0	0	0	0	1	Elective surgery	I70.2	9	0.86	No	0	No	0	0	0	0	0	0	0	0	0	0	0	0	0	0	0	0	0	0	0	4	85	Male	64	161	24.6904	35.8	79	160	80							7
103	No	0	0	0	0	0	Elective surgery	N20.2	14	3.71	No	0	No	0	0	0	0	0	0	0	0	1	0	0	0	0	0	0	0	0	0	0	3	42	Female	62	146	29.0861	36	79	99	51	13.1	4.7	0.6				8
104	No	0	0	0	0	1	Urgent surgery	I79.8	9	1.9	No	0	No	0	0	0	0	0	0	0	0	1	0	0	0	0	0	0	0	0	0	0	6	70	Female	54	150	24	35.7	75	134	73							16
105	No	0	0	0	0	0	Elective surgery	Y98	20	1.8	No	1	No	0	0	0	0	0	0	0	0	0	0	0	0	0	0	0	0	0	0	0	4	30	Female		160		36.4	90	113	76							9
106	No	0	0	0	0	0	Elective surgery	J33.9	10	1.79	No	0	No	0	0	0	0	0	0	0	0	0	0	0	0	0	0	0	0	0	0	0	3	63	Female	73	150	32.4444	36.9	80	127	59							9
107	No	0	0	0	0	1	Medical	G82.4	6	12.93	No	3	Yes	0	0	0	0	0	0	0	0	0	0	0	0	0	0	0	0	0	0	0	3	65	Female	43	150	19.1111	36.2	87	110	70							7
108	Yes	1	0	0	1	1	Elective surgery	K40.9	11	1.49	No	0	No	0	0	0	0	0	0	0	0	0	0	0	0	0	0	0	0	0	0	0	3	60	Male	87	163	32.7449	36	75	125	71							7
109	No	0	0	0	0	0	Elective surgery	K40.9	11	0.9	No	0	No	0	0	0	0	0	0	0	0	0	0	0	0	0	0	0	0	0	0	0	2	53	Male	82	170	28.3737	36	58	130	75							6
110	No	0	0	0	0	0	Medical	N18.0	14	9.17	No	1	No	0	0	0	0	0	0	0	0	0	0	1	0	0	0	0	0	0	0	0	3	45	Female	42	148	19.1746	36.3	64	90	50	7.8	3.9	6.6	3.5		45	8
111	No	0	0	0	0	1	Elective surgery	K80.0	11	1.95	No	0	No	0	0	1	0	0	0	0	0	0	0	0	0	0	0	0	0	0	0	0	5	71	Female	60	157	24.3418	35.2	84	130	70							8
112	No	0	0	0	0	0	Medical	F31.1	5	3.91	No	0	Yes	0	0	0	0	0	0	0	0	1	0	0	0	0	0	0	0	0	0	0	4	51	Female	82	156	33.6949	36	77	110	70							5
113	No	0	0	0	0	1	Elective surgery	I83.9	9	2.24	No	0	No	0	0	0	0	0	0	0	0	0	0	0	0	0	0	0	0	0	0	0	3	60	Female	66	162	25.1486	36.6	79	69	42							9
114	No	0	0	0	0	0	Elective surgery	N62	14	2.89	No	0	No	0	0	0	0	0	0	0	0	0	0	0	0	0	0	0	0	0	0	0	2	55	Female	74.3	165	27.2911	35	71	90	60							5
115	No	0	0	0	0	1	Elective surgery	K80.2	11	1.22	No	0	Yes	0	0	0	0	0	0	0	0	0	0	0	0	0	0	0	0	0	0	0	4	37	Female	126	159	49.8398	36.5	120	80	92							5
116	No	0	0	0	0	1	Urgent surgery	K22.0	11	13.14	No	0	Yes	0	0	0	0	0	0	0	0	0	0	0	0	0	0	0	0	0	0	0	1	47	Female	64	152	27.7008	36.2	74	118	82	12.7	5.78	0.9	4.4			5
117	No	0	0	0	0	1	Medical	N18.0	14	8.92	No	0	Yes	0	0	0	0	0	0	0	0	0	0	1	0	0	0	0	0	0	0	0	5	63	Female	69	160	26.9531	35.8	77	103	68	9.9	9.02	7.2	3.9			6
118	No	0	0	0	0	1	Medical	B25.8	1	15.15	No	2	No	0	0	0	0	0	0	0	0	0	0	1	0	0	0	0	0	0	0	0	3	41	Male	54.5	164	20.2632	36	72	110	70	10.9	3.13	1.3	4.1			10
119	No	0	0	0	0	1	Elective surgery	K80.0	11	2	No	0	No	0	0	0	0	0	0	0	0	0	0	0	0	0	0	0	0	0	0	0	4	33	Female	70	155	29.1363	36.1	84	105	60	13	5.9	0.9		111	315	5
120	No	0	0	0	0	1	Elective surgery	K40.0	11	1.13	No	0	No	0	0	0	0	0	0	0	0	0	0	0	0	0	0	0	0	0	0	0	2	59	Male	57	168	20.1956	36	81	120	80							6
121	No	0	0	0	0	1	Elective surgery	K80.1	11	2.09	No	0	No	0	0	0	0	0	0	0	0	1	0	0	0	0	0	0	0	0	0	0	4	51	Female	93	165	34.1598	36.1	69	104	71	13.5	4.49	1.1				7
122	Yes	1	0	1	0	0	Medical	I82.9	9	8.89	No	0	No	1	0	1	0	0	0	0	0	0	0	0	0	0	0	0	0	0	0	0	3	48	Male	99	168	35.0765	37.3	84	140	90							9
123	Yes	1	0	1	0	0	Urgent surgery	I50.0	9	21.87	No	0	Yes	1	1	0	0	0	0	0	0	1	0	0	0	0	0	0	0	0	0	0	5	49	Male	84	160	32.8125	35.3	69	110	70	13.3	5.31	1.3	3.9	34	197	19
124	No	0	0	0	0	1	Medical	C25.8	2	7.81	Yes	0	No	0	0	0	0	0	0	0	0	0	0	0	0	0	0	0	0	0	0	0	4	91	Female	44.3	149	19.9541	36.1	52	145	51							8
125	No	0	0	0	0	0	Medical	K80.8	11	3.99	No	0	No	0	0	0	0	0	0	0	0	1	0	0	0	0	0	0	0	0	0	0	4	52	Female	65	162	24.7676	35.9	82	130	100							10
126	No	0	0	0	0	0	Elective surgery	I20.0	9	4.88	No	0	No	0	0	0	0	0	0	0	0	1	0	0	0	0	0	0	0	0	0	0	5	61	Female	63	155	26.2227	36	75	110	70							6
127	No	1	1	0	0	0	Elective surgery	G31.8	6	3.03	No	1	No	0	0	0	0	1	1	0	0	0	0	0	0	0	0	0	0	0	0	0	4	52	Female	50	150	22.2222	36.6	59	90	60	13	4.07	0.6		29		7
128	No	0	0	0	0	1	Urgent surgery	I21.9	9	6.7	No	0	Yes	1	0	0	0	0	0	0	0	0	0	0	0	0	0	0	0	0	0	0	2	49	Female	50	135	27.4348	38	72	130	55	8.6	5.79	0.9				14
129	Yes	2	2	0	0	0	Elective surgery	E66.9	4	2.92	No	0	Yes	0	0	0	0	0	0	0	0	0	0	0	0	0	0	0	0	0	0	0	2	50	Female	79	150	35.1111	36.2	64	110	80							10
130	No	0	0	0	0	0	Elective surgery	N40	14	1.83	No	0	No	0	0	0	0	0	0	0	0	1	0	0	0	0	0	0	0	0	0	0	5	61	Male	78	165	28.6501	34.5	66	112	75	14.4						6
131	No	0	0	0	0	1	Urgent surgery	T81.3	19	4.04	No	1	Yes	1	0	0	0	0	0	0	0	1	0	0	0	0	0	0	0	0	0	0	5	52	Female	82	165	30.1194	35.8	68	110	70	11.1	6.77	0.7		12		13
132	No	0	0	0	0	1	Medical	F19.2	5	13.01	No	0	Yes	0	0	0	0	0	0	0	0	1	0	0	0	0	0	0	0	0	0	0	5	60	Female	83	152	35.9245	35.3	66	120	80	12	8.61	0.8		20	77	9
133	No	0	0	0	0	0	Elective surgery	I20.9	9	2.95	No	3	No	0	0	0	0	0	0	0	0	0	0	0	0	0	0	0	0	0	0	0	3	66	Male	83	164	30.8596	36.3	80	140	80							8
134	No	0	0	0	0	1	Elective surgery	K40.9	11	2.02	No	0	Yes	0	0	0	0	0	0	0	0	0	0	0	0	0	0	0	0	0	0	0	3	64	Female	58	158	23.2335	36.6	90	137	85							4
135	No	0	0	0	0	0	Elective surgery	K10.8	11	1.11	No	0	Yes	0	0	0	0	0	0	0	0	1	0	0	0	0	0	0	0	0	0	0	5	62	Female	70	160	27.3438	36	84	100	60							2
136	Yes	1	0	0	1	1	Elective surgery	K83.9	11	7.13	No	1	No	0	0	0	0	0	0	0	0	0	0	0	0	0	0	0	0	0	0	0	4	35	Male	81	170	28.0277	36.6	69	126	65	11.7	11.25	0.9		278	604	6
137	No	0	0	0	0	0	Elective surgery	N35.0	14	1.77	No	0	No	0	0	0	0	0	0	0	0	0	0	0	0	0	0	0	0	0	0	0	1	42	Male	80	170	27.6817	36.2	56	140	85							6
138	No	0	0	0	0	1	Elective surgery	K45.8	11	0.95	No	0	No	0	0	0	0	0	0	0	0	1	0	0	0	0	0	0	0	0	0	0	4	53	Female	67	160	26.1719	36.8	119	140	80							9
139	No	0	0	0	0	1	Elective surgery	E66.0	4	2.95	No	0	No	0	0	0	0	0	0	0	0	1	0	0	0	0	0	0	0	0	0	0	6	34	Female	95	160	37.1094	36.3	73	120	80							8
140	Yes	2	1	0	1	1	Elective surgery	C15.9	2	38.09	No	0	No	0	0	0	0	0	0	0	0	0	0	0	0	0	0	0	0	0	0	0	2	51	Female	66	162	25.1486	36.2	87	115	77	11.3	5.43	0.8	4.6			10
141	No	0	0	0	0	0	Medical	A41.9	1	2.75	Yes	0	No	0	0	0	0	0	0	0	0	1	0	0	0	0	0	0	0	0	1	0	8	66	Male	120	175	39.1837	36	91	70	44	11.6	30.17	3	2.4	40		12
142	Yes	3	1	2	0	1	Medical	L02.3	12	27.94	No	1	No	0	0	0	0	0	0	0	0	0	0	0	0	0	0	0	0	0	0	0	3	66	Female	50	153	21.3593	37	92	80	50							12
143	Yes	1	1	0	0	1	Elective surgery	H65.1	8	0.85	No	2	No	0	0	0	0	0	0	0	0	0	0	0	0	0	0	0	0	0	0	0	2	57	Male	70	167	25.0995	36.4	87	90	70	12.8	4.53					4
144	No	0	0	0	0	0	Elective surgery	K40.2	11	1.15	No	1	Yes	0	0	0	0	0	0	0	0	0	0	0	0	0	0	0	0	0	0	0	4	72	Male	58	159	22.9421	37.1	97	102	60							7
145	No	0	0	0	0	0	Elective surgery	C25.0	2	6.96	No	0	No	0	0	0	0	0	0	0	0	0	0	0	0	0	0	0	0	0	0	0	4	77	Female	35.8	150	15.9111	36.1	68	109	71	8.8	5.08	0.6	3.2	367	1329	4
146	No	0	0	0	0	1	Elective surgery	I20.0	9	3.03	No	0	Yes	0	0	0	0	0	0	0	0	1	0	0	0	0	0	0	0	0	0	0	6	88	Female	55	145	26.1593	36	78	122	52							11
147	No	0	0	0	0	0	Elective surgery	N35.8	14	1.67	No	0	No	0	0	0	0	0	0	0	0	0	0	0	0	0	0	0	0	0	0	0	4	79	Male	60	168	21.2585	35.1	71	140	80							4
148	No	0	0	0	0	1	Urgent surgery	I21.9	9	0.84	No	1	No	0	0	0	0	0	0	0	0	1	0	0	0	0	0	0	0	0	0	0	4	56	Male	84	161	32.4062	35	76	120	70							9
149	No	0	0	0	0	1	Elective surgery	K40.2	11	1.2	No	0	No	0	0	0	0	0	0	0	0	0	0	0	0	0	0	0	0	0	0	0	3	68	Male	57	167	20.4382	36.6	86	120	80							6
150	No	0	0	0	0	1	Urgent surgery	I21.9	9	2.16	No	1	Yes	1	1	0	0	0	0	0	0	1	0	0	0	0	0	0	0	0	0	0	6	53	Female	97.6	156	40.1052	35.9	62	100	60	11.9	7.32	0.8		42		13
151	No	0	0	0	0	1	Medical	G61.8	6	8.97	No	1	No	0	0	0	0	0	0	0	0	0	0	0	0	0	0	0	0	0	0	0	3	68	Female	73	175	23.8367	36.2	77	150	90							13
152	No	0	0	0	0	1	Elective surgery	K80.8	11	1.71	No	2	No	0	0	0	0	0	0	0	0	1	0	0	0	0	0	0	0	0	0	0	5	68	Female	80	160	31.25	36.5	83	160	70							10
153	No	0	0	0	0	0	Elective surgery	E66.9	4	2.6	No	0	No	0	0	0	0	0	0	0	0	0	0	0	0	0	0	0	0	0	0	0	1	49	Male	171	175	55.8367	36.9	66	140	90							13
154	No	0	0	0	0	0	Elective surgery	Q40.1	17	0.96	No	0	No	0	0	0	0	0	0	0	0	0	0	0	0	0	0	0	0	0	0	0	2	58	Female	55	158	22.0317	35.7	79	120	68							7
155	No	0	0	0	0	1	Medical	N11.1	14	14.97	No	0	No	0	0	1	0	0	0	0	0	0	0	1	0	0	0	0	0	1	0	0	8	79	Male	63	165	23.1405	37	81	160	80	9	12.16	1.8		27		7
156	Yes	2	2	0	0	1	Elective surgery	D43.2	2	9.02	No	0	No	0	0	0	0	0	0	0	0	0	0	0	0	0	0	0	0	0	0	0	4	71	Female	79	163	29.7339	35.6	96	130	90							17
157	Yes	1	1	0	0	0	Medical	K70.1	11	48.84	No	4	No	0	0	0	0	0	0	0	0	0	0	0	0	0	0	0	0	0	0	0	2	50	Male	45	161	17.3604	36.6	100	130	60	9.1	7.92	1				13
158	No	0	0	0	0	0	Medical	J44.9	10	2.16	No	0	No	0	0	0	0	0	1	0	0	0	0	0	0	0	0	0	0	0	0	0	5	72	Female	55	155	22.8928	35.2	79	126	69	14.1	7.4	0.7				11
159	Yes	2	2	0	0	1	Urgent surgery	N11.0	14	34.7	No	0	No	0	0	0	0	0	0	0	0	0	0	0	0	0	0	0	0	0	0	0	1	43	Female	53	148	24.1965	36.8	97	100	70	8.5	2.25					7
160	No	0	0	0	0	0	Elective surgery	J34.2	10	0.69	No	0	No	0	0	0	0	0	0	0	0	0	0	0	0	0	0	0	0	0	0	0	1	46	Female	62	160	24.2188	36.2	79	100	70							6
161	Yes	1	1	0	0	0	Elective surgery	M86.6	13	25.53	No	1	No	0	0	0	0	0	0	0	0	0	0	0	0	0	0	0	0	0	0	0	2	57	Male	66	163	24.841	36.9	93	130	70							8
162	No	0	0	0	0	1	Urgent surgery	K07.5	11	1.8	No	0	Yes	0	0	0	0	0	0	0	0	0	0	0	0	0	0	0	0	0	0	0	1	43	Male	74	163	27.852	36.2	84	122	74							8
163	No	0	0	0	0	1	Medical	K85	11	2.24	No	0	No	0	0	0	0	0	0	0	0	1	0	0	0	0	0	0	0	0	0	0	5	64	Male	60	164	22.3082	36.3	68	111	66							6
164	No	0	0	0	0	0	Elective surgery	I50.0	9	1.69	No	2	No	0	1	0	0	0	0	0	0	1	0	0	0	0	0	0	0	0	0	0	7	76	Female	71	142	35.2113	36	60	130	60							9
165	No	0	0	0	0	1	Medical	I64	9	15.1	No	0	No	0	0	0	0	0	0	0	0	0	0	0	0	0	0	0	0	0	0	0	1	42	Male	67	160	26.1719	36	53	100	56							5
166	Yes	2	0	1	1	1	Elective surgery	C67.9	2	6.86	No	3	No	0	0	0	0	0	0	0	0	0	0	0	0	0	0	0	0	0	0	0	3	64	Female	57	162	21.7192	36.6	66	120	80	10.7	24.05	2.1	3.5	16		10
167	No	0	0	0	0	0	Medical	I20.0	9	33.81	No	0	No	0	0	0	0	0	0	0	0	1	0	0	0	0	0	0	0	0	0	0	5	69	Female	65	155	27.0552	35.9	88	120	70	12	9.39	1				11
168	No	0	0	0	0	1	Elective surgery	K44.0	11	1.23	No	0	Yes	0	0	0	0	0	0	0	0	0	0	0	0	0	0	0	0	0	0	0	2	57	Female	68	160	26.5625	36.3	73	141	95							3
169	No	0	0	0	0	1	Elective surgery	D17.2	2	0.7	No	0	No	0	0	0	0	0	0	0	0	0	0	0	0	0	0	0	0	0	0	0	4	39	Male	63	165	23.1405	35.5	80	133	83							5
170	No	0	0	0	0	1	Medical	K31.5	11	15.08	No	2	No	0	0	0	0	0	0	0	0	0	0	0	0	0	0	0	0	0	0	0	2	50	Male	65	165	23.8751	35.4	60	100	60	12.3	3.56	1				5
171	No	0	0	0	0	1	Medical	I08.0	9	7.88	No	1	No	0	0	0	0	0	0	0	0	0	0	0	0	0	0	0	0	0	0	0	1	45	Female	65	151	28.5075	36.3	62	110	70	10.9	8.1	1		29	40	14
172	Yes	1	1	0	0	0	Elective surgery	N35.9	14	2.06	No	1	No	0	0	0	0	0	0	0	0	0	0	1	0	0	0	0	0	0	0	0	5	68	Male	54.9	160	21.4453	35	88	120	60							12
173	Yes	1	1	0	0	1	Elective surgery	H72.9	8	0.92	No	0	No	0	0	0	0	0	0	0	0	0	0	0	0	0	0	0	0	0	0	0	1	49	Female	85	178	26.8274	35.8	80	130	70							4
174	No	0	0	0	0	1	Elective surgery	K80.8	11	0.68	No	0	No	0	0	0	0	0	0	0	0	0	0	0	0	0	0	0	0	0	0	0	2	50	Female	64	155	26.6389	35	68	120	80							2
175	No	0	0	0	0	1	Elective surgery	T29.3	19	0.93	No	1	No	0	0	0	0	0	0	0	0	0	0	0	0	0	0	0	0	0	0	0	4	70	Female	54	159	21.3599	35.3	63	120	70							5
176	No	0	0	0	0	1	Elective surgery	K80.8	11	1.88	No	0	Yes	0	0	0	0	0	0	0	0	0	0	0	0	0	0	0	0	0	0	0	4	82	Female	78	157	31.6443	35.5	56	130	70							11
177	No	0	0	0	0	1	Medical	I50.9	9	10.04	No	1	No	0	1	0	0	0	0	0	0	0	0	0	0	0	0	0	0	0	0	0	3	59	Male	95	164	35.3212	36.5	73	90	70	13.8	5.23	1.2	3.8	28		7
178	No	0	0	0	0	0	Medical	I33.0	9	6.25	Yes	3	No	0	0	0	0	0	0	0	0	0	0	0	0	0	0	0	0	0	0	0	3	69	Male	66	169	23.1084	36.4	70	90	45	7	2.1	3.3	3			12
179	No	0	0	0	0	1	Elective surgery	K80.8	11	1.91	No	0	No	0	0	0	0	0	0	0	0	0	0	0	0	0	0	0	0	0	0	0	1	47	Female	58	165	21.304	36.7	91	110	50							7
180	No	0	0	0	0	1	Elective surgery	K40.9	11	1.13	No	0	No	0	0	0	0	0	0	0	0	0	0	0	0	0	0	0	0	0	0	0	3	63	Female	59	155	24.5577	35.8	67	111	72							6
181	No	0	0	0	0	1	Elective surgery	N93.9	14	2.19	No	0	No	0	0	0	0	0	0	0	0	1	0	0	0	0	0	0	0	0	0	0	3	40	Female	68	166	24.677	36.4	88	132	86	11.4	7.78					11
182	No	0	0	0	0	1	Elective surgery	N81.4	14	1.83	No	0	No	0	0	0	0	0	0	0	0	0	0	0	0	0	0	0	0	0	0	0	4	79	Female	50	145	23.7812	35	84	110	50							8
183	Yes	1	0	1	0	0	Elective surgery	Z43.3	21	181.02	No	0	No	0	0	0	0	0	0	0	0	0	0	0	0	0	0	0	0	0	0	0	2	53	Female	80	155	33.2987	36.2	86	130	80							14
184	No	0	0	0	0	1	Elective surgery	K80.8	11	2.19	No	3	Yes	0	0	0	0	0	0	0	0	1	0	0	0	0	0	0	0	0	0	0	5	66	Female	73	155	30.385	35.2	85	120	80							5
185	No	0	0	0	0	1	Elective surgery	K80.2	11	1.18	No	0	No	0	0	0	0	0	0	0	0	1	0	0	0	0	0	0	0	0	0	0	4	52	Male	74	172	25.0135	35.5	85	125	66							7
186	No	0	0	0	0	0	Elective surgery	D25.9	2	2.81	No	0	Yes	0	0	0	0	0	0	0	0	0	0	0	0	0	0	0	0	0	0	0	2	51	Female	60	165	22.0386	36.1	73	156	90							6
187	Yes	1	1	0	0	1	Elective surgery	K40.9	11	1.36	No	0	No	0	0	0	0	0	0	0	0	0	0	0	0	0	0	0	0	0	0	0	2	59	Male	64	163	24.0882	36.5	70	120	70							3
188	No	0	0	0	0	0	Elective surgery	K63.8	11	1.98	No	0	Yes	0	0	0	0	0	0	0	0	0	0	0	0	0	0	1	0	0	0	0	6	80	Female	59	163	22.2063	36	61	150	90							10
189	No	0	0	0	0	1	Medical	D18.0	2	17.89	No	0	No	0	0	0	0	0	0	0	0	0	0	0	0	0	0	0	0	0	0	0	3	62	Female	54	165	19.8347	36.4	68	140	80			0.5				5
190	No	0	0	0	0	1	Elective surgery	J34.8	10	2.08	No	0	No	0	0	0	0	0	0	0	0	0	0	0	0	0	0	0	0	0	0	0	2	59	Male	88	166	31.935	37.1	83	135	70							7
191	No	0	0	0	0	1	Medical	N04.9	14	14.88	No	2	No	0	0	0	0	0	0	0	0	0	1	1	0	0	0	0	0	0	0	0	7	64	Female	76	175	24.8163	36.1	102	170	100	8	8.08	7.2				16
192	No	0	0	0	0	1	Elective surgery	M51.9	13	4.47	No	0	Yes	0	0	0	0	0	0	0	0	0	0	0	0	0	0	0	0	0	0	0	4	38	Female	112	155	46.6181	37.2	100	130	80							11
193	Yes	1	1	0	0	1	Urgent surgery	I25.1	9	26.64	No	1	No	0	0	0	0	0	0	0	0	0	0	0	0	0	0	0	0	0	0	0	3	60	Female	77	175	25.1429	36.8	84	170	110							16
194	Yes	1	1	0	0	1	Elective surgery	D25.9	2	2.09	No	0	No	0	0	0	0	0	0	0	0	0	0	0	0	0	0	0	0	0	0	0	1	43	Female	100	162	38.1039	37.8	88	138	85							7
195	Yes	1	1	0	0	1	Elective surgery	K60.4	11	1.03	No	0	No	0	0	0	0	0	0	0	0	0	0	0	0	0	0	0	0	0	0	0	1	49	Female	85	159	33.6221	35.8	80	110	70							5
196	No	0	0	0	0	0	Elective surgery	N40	14	3	No	0	No	0	0	0	0	0	0	0	0	0	0	0	0	0	0	0	0	0	0	0	3	66	Male	72	166	26.1286	35.8	76	130	79	13.9	8.1	0.6				5
197	No	0	0	0	0	1	Elective surgery	N18.0	14	0.86	No	3	No	0	0	0	0	0	0	0	0	1	0	1	0	0	0	0	0	0	0	0	6	57	Male	87	173	29.0688	36.2	73	118	58			13.4				10
198	No	0	0	0	0	1	Medical	B18.2	1	17.94	No	1	No	0	0	0	0	0	0	0	0	0	0	1	0	0	0	1	0	0	1	0	10	65	Male	70	170	24.2215	36.3	70	140	90	10.2	3.95		3	72	819	9
199	No	0	0	0	0	1	Elective surgery	I05.1	9	8.22	No	0	No	0	0	0	0	0	0	0	0	1	0	0	0	0	0	0	0	0	0	0	4	52	Female	56.1	154	23.6549	35	75	118	70	13.9	10.43	1.1		38		9
200	No	0	0	0	0	0	Elective surgery	C16.1	2	8.76	No	3	No	0	0	0	0	0	0	0	0	0	0	0	0	0	0	0	0	0	0	0	4	72	Female	52	170	17.9931	35.6	62	140	70							5
201	No	1	1	0	0	1	Elective surgery	N82.0	14	2.82	No	1	Yes	0	0	0	0	0	0	0	0	0	0	0	0	0	0	0	0	0	0	0	1	49	Female	68	164	25.2826	35.4	68	100	68	11.4	8	0.7				7
202	No	0	0	0	0	1	Elective surgery	K80.2	11	1.86	No	0	No	0	0	0	0	0	0	0	0	0	0	0	0	0	0	0	0	0	0	0	1	49	Female	68	147	31.4684	35.8	72	150	90							9
203	No	0	0	0	0	1	Elective surgery	N35.9	14	1.67	No	0	No	0	0	0	0	0	0	0	0	0	0	0	0	0	0	0	0	0	0	0	3	66	Male	56	156	23.0112	36.3	82	150	80	14.5	6.7	1.2				9
204	No	0	0	0	0	1	Medical	N18.0	14	0.79	No	2	No	0	0	0	0	0	0	0	0	0	0	1	0	0	0	0	0	0	0	0	4	59	Female	71	157	28.8044	36.2	65	150	80	8.5	9.58	4.6				10
205	No	0	0	0	0	0	Elective surgery	N20.0	14	3.97	No	0	No	0	0	0	0	0	0	0	0	0	0	0	0	0	0	0	0	0	0	0	2	51	Female	74	150	32.8889	36.1	78	117	78	13	6.67	0.7				9
206	No	0	0	0	0	1	Elective surgery	J38.4	10	0.95	No	0	Yes	0	0	0	0	0	0	0	0	0	0	0	0	0	0	0	0	0	0	0	4	21	Male	76	170	26.2976	36.2	78	130	60							8
207	No	0	0	0	0	1	Urgent surgery	N35.9	14	2.74	No	1	No	0	0	0	0	0	0	0	0	0	0	0	0	0	0	0	0	0	0	0	3	68	Male	63	170	21.7993	35.5	70	130	70							12
208	No	0	0	0	0	0	Medical	M34.0	13	6.04	No	13	Yes	0	0	0	0	0	0	0	0	0	0	0	0	0	0	0	0	0	0	0	4	34	Female	80	165	29.3848	36.5	75	90	65	10.9	8.43	0.5		32		11
209	No	0	0	0	0	0	Medical	C25.1	2	13.72	No	1	No	0	0	0	0	0	0	0	0	0	0	0	0	0	0	1	0	0	0	0	5	61	Male	57.5	180	17.7469	37.4	73	91	49	8.9	8.64	0.8	2.8	190	1644	7
210	Yes	3	3	0	0	1	Medical	H60.2	8	34.24	No	0	Yes	0	0	0	0	0	0	0	0	1	0	0	0	0	0	0	0	0	0	0	5	62	Female	80	160	31.25	36	87	125	60	11.5	18.16	1.4				12
211	No	0	0	0	0	1	Elective surgery	K80.2	11	1.02	No	0	No	0	0	0	0	0	0	0	0	0	0	0	0	0	0	0	0	0	0	0	2	51	Female	81	157	32.8614	36.2	96	120	70							6
212	No	0	0	0	0	1	Elective surgery	J34.2	10	1.21	No	0	No	0	0	0	0	0	0	0	0	0	0	0	0	0	0	0	0	0	0	0	3	60	Male	72	170	24.9135	36	80	110	70							7
213	No	0	0	0	0	0	Elective surgery	Q62.1	17	1.83	No	0	No	0	0	0	0	0	0	0	0	0	0	0	0	0	0	0	0	0	0	0	1	49	Female	70	160	27.3438	36.5	98	140	80	10.8						6
214	No	0	0	0	0	1	Medical	I20.0	9	2.95	No	0	No	0	0	0	0	0	0	0	0	0	0	0	0	0	0	0	0	0	0	0	3	69	Male	73	166	26.4915	36.8	70	110	70	5.8		2.3		89		10
215	No	0	0	0	0	1	Elective surgery	C61	2	3.17	No	0	Yes	0	0	0	0	0	0	0	0	0	0	0	0	0	0	1	0	0	0	0	5	63	Male	70	174	23.1206	36	48	130	90							7
216	No	0	0	0	0	1	Medical	F10.2	5	12.08	No	0	No	0	0	0	0	0	0	0	0	0	0	0	0	0	0	0	0	0	0	0	1	48	Male	57	174	18.8268	35.7	95	160	100	14.7	7.01	0.6	4.4	365	314	7
217	No	0	0	0	0	1	Medical	A49.9	1	0.61	No	3	No	0	0	0	0	0	0	0	0	0	0	0	0	0	0	0	0	0	0	0	1	48	Female	94	165	34.5271	36.5	81	111	56							10
218	Yes	1	1	0	0	1	Elective surgery	C64	2	2.97	No	0	Yes	0	0	0	0	0	0	0	0	0	0	0	0	0	0	0	0	0	0	0	3	61	Female	55	149	24.7737	35.5	73	114	63	13.5	6.67	0.6				10
219	No	0	0	0	0	1	Elective surgery	K46.9	11	0.89	No	2	No	0	0	0	0	0	0	0	0	0	0	0	0	0	0	0	0	0	0	0	3	69	Female	59	155	24.5577	36	68	115	65							6
220	Yes	1	1	0	0	1	Elective surgery	N35.9	14	1.69	No	0	No	0	0	0	0	0	0	0	0	0	0	0	0	0	0	0	0	0	0	0	3	62	Male	76	170	26.2976	36.5	73	130	80	12.7	4.27	1				8
221	No	0	0	0	0	1	Elective surgery	C25.0	2	2.85	No	2	No	0	0	0	0	0	0	0	0	1	0	0	0	0	0	0	0	0	0	0	6	72	Female	48	150	21.3333	36.3	91	130	80							3
222	No	0	0	0	0	1	Elective surgery	C22.9	2	19.81	No	0	No	0	0	0	0	0	0	0	0	0	0	0	0	0	0	0	0	0	0	0	3	69	Female	64	155	26.6389	35	67	130	82	10.7	3.92	0.6		84		8
223	No	0	0	0	0	1	Medical	M32.1	13	16	No	1	No	0	0	0	0	0	0	0	0	0	0	0	0	0	0	0	0	0	0	0	2	57	Female	106	160	41.4062	35.7	76	137	65	9.6	3.4	0.7		18	111	22
224	No	1	0	0	1	1	Elective surgery	E21.1	4	4.4	No	1	No	0	0	0	0	0	0	0	0	0	0	1	0	0	0	0	0	0	0	0	5	64	Female	57	154	24.0344	35.9	73	110	80	15.4	4.63	10.8				5
225	No	0	0	0	0	0	Medical	C67.9	2	1.98	No	0	Yes	0	0	0	0	0	0	0	0	0	0	0	0	0	0	1	0	0	0	0	4	59	Male	73.5	175	24	34.5	87	137	90	18.1	5.39	0.8				7
226	No	0	0	0	0	1	Medical	I21.0	9	6.82	No	0	No	0	0	0	0	0	0	0	0	0	0	0	0	0	0	0	0	0	0	0	3	63	Male	74	170	25.6055	35.2	76	85	56	10	5.89	1.1				13
227	No	0	0	0	0	1	Elective surgery	H72.9	8	0.86	No	0	No	0	0	0	0	0	0	0	0	0	0	0	0	0	0	0	0	0	0	0	1	43	Female	64.4	151	28.2444	36.5	69	111	63							5
228	No	0	0	0	0	1	Medical	M06.9	13	6.94	No	0	No	0	0	0	0	0	0	0	0	1	0	0	0	0	0	0	0	0	0	0	4	56	Female	76	165	27.9155	35.5	73	118	82	12.5	8.3	0.9		25		14
229	No	0	0	0	0	1	Elective surgery	H02.4	7	0.72	No	0	No	0	0	0	0	0	0	0	0	0	0	0	0	0	0	0	0	0	0	0	3	65	Female	80	163	30.1103	35.7	77	140	80							7
230	No	0	0	0	0	0	Medical	K52.8	11	19.05	No	0	No	0	0	0	0	0	0	0	0	1	0	0	0	0	0	0	0	1	0	0	6	67	Female	58	160	22.6562	36	70	170	120	10.7	7.3	0.6	3.8	15	73	13
231	No	0	0	0	0	0	Elective surgery	I20.0	9	1.77	No	1	Yes	0	0	0	0	0	0	0	0	1	0	0	0	0	0	0	0	0	0	0	5	63	Female	74	159	29.271	36.2	62	110	60							8
232	No	0	0	0	0	1	Medical	I50.0	9	27.81	No	0	No	0	1	0	0	0	0	0	0	0	0	0	0	0	0	0	0	0	0	0	2	44	Female	102	160	39.8438	35	74	100	70	13.4	5.96	0.8		15		10
233	No	0	0	0	0	0	Elective surgery	C20	2	7.92	No	0	No	0	0	0	0	0	0	0	0	1	0	0	0	0	0	0	0	0	0	0	6	73	Male	65	165	23.8751	36.1	110	160	80	9.8	7.64	0.9		15		12
234	No	0	0	0	0	1	Elective surgery	K21.0	11	2.85	No	0	Yes	0	0	0	0	0	0	0	0	0	0	0	0	0	0	0	0	0	0	0	1	47	Female	70	169	24.5089	36	50	130	80							7
235	No	0	0	0	0	1	Elective surgery	K80.8	11	1.73	No	0	Yes	0	0	0	0	0	0	0	0	0	0	0	0	0	0	0	0	0	0	0	3	62	Female	62	153	26.4855	36.7	71	100	60							9
236	No	0	0	0	0	1	Medical	I71.0	9	18.19	No	0	Yes	0	0	0	0	0	0	0	0	1	0	0	0	0	0	0	0	0	0	0	4	59	Male	54.2	158	21.7113	35	57	140	70	10.2	7.56	0.9		8		9
237	No	0	0	0	0	1	Elective surgery	C67.3	2	2.74	No	0	No	0	0	0	0	0	0	0	0	1	0	0	0	0	0	0	0	0	0	0	6	72	Male	75	175	24.4898	35.7	61	110	60							10
238	No	0	0	0	0	1	Elective surgery	J93.1	10	9.92	No	0	No	0	0	0	0	0	0	0	0	0	0	0	0	0	0	0	0	0	0	0	4	75	Male	65	160	25.3906	35.9	76	130	100							5
239	No	0	0	0	0	1	Elective surgery	K80.8	11	1.41	No	1	No	0	0	0	0	0	0	0	0	1	0	0	0	0	0	0	0	0	0	0	4	56	Female	59	145	28.0618	37.2	90	130	80							7
240	No	0	0	0	0	1	Urgent surgery	H70.1	8	1.01	No	0	Yes	0	0	0	0	0	0	0	0	0	0	0	0	0	0	0	0	0	0	0	1	48	Female	61	165	22.4059	36.2	77	120	90							7
241	No	0	0	0	0	1	Elective surgery	K40.2	11	1.09	No	0	No	0	0	0	0	0	0	0	0	0	0	0	0	0	0	0	0	0	0	0	3	68	Male	69	165	25.3443	36	71	113	62							5
242	No	0	0	0	0	1	Urgent surgery	K86.2	11	3.12	No	0	No	0	0	0	0	0	0	0	0	0	0	0	0	0	0	0	0	0	0	0	3	69	Female	66	165	24.2424	35.4	59	157	81							7
243	Yes	1	1	0	0	1	Elective surgery	E66.0	4	4.64	No	0	No	0	0	0	0	0	0	0	0	1	0	0	0	0	0	0	0	0	0	0	3	45	Female	116	163	43.6599	35	89	100	60	12.8	8.08	12.8		7		14
244	No	0	0	0	0	1	Elective surgery	C64	2	2.67	No	0	No	0	0	0	0	0	0	0	0	0	0	0	0	0	0	0	0	0	0	0	2	55	Male	65	163	24.4646	35.6	73	130	80	14.1	6.3	0.9		17		7
245	No	0	0	0	0	1	Elective surgery	K80.3	11	2.04	No	0	No	0	0	0	0	0	0	0	0	0	0	0	0	0	0	0	0	0	0	0	1	46	Female	87	150	38.6667	35.8	91	115	77	12.6	5.52	0.8	3.6	187	700	7
246	No	0	0	0	0	1	Elective surgery	C61	2	2.63	No	0	No	0	0	0	0	0	0	0	0	0	0	0	0	0	0	0	0	0	0	0	2	50	Male	69	170	23.8754	36	73	110	80	15.5	9.1	1.3				6
247	No	0	0	0	0	1	Elective surgery	K80.2	11	2.27	No	0	No	0	0	0	0	0	0	0	0	1	0	0	0	0	0	0	0	0	0	0	3	47	Female	83	165	30.4867	37	104	115	79							10
248	No	0	0	0	0	1	Medical	C16.9	2	11.37	Yes	0	No	0	0	0	0	0	0	0	0	0	0	0	0	0	0	1	0	0	0	0	5	67	Male	52	174	17.1753	36.4	74	110	74							5
249	No	0	0	0	0	1	Elective surgery	K21.0	11	2.84	No	0	No	0	0	0	0	0	0	0	0	0	0	0	0	0	0	0	0	0	0	0	4	32	Male	35.5	160	13.8672	36.9	88	130	70							8
250	No	0	0	0	0	0	Medical	D46.9	2	1.84	No	2	No	0	0	0	0	0	0	0	0	0	0	0	0	0	0	0	0	0	0	0	4	85	Male	43.4	165	15.9412	37.6	67	129	68							6
251	No	0	0	0	0	1	Elective surgery	E66.0	4	2.08	No	0	No	0	0	0	0	0	0	0	0	0	0	0	0	0	0	0	0	0	0	0	2	59	Female	116.2	160	45.3906	35.6	82	110	60							9
252	No	0	0	0	0	1	Elective surgery	K80.4	11	2	No	0	No	0	0	0	0	0	0	0	0	1	0	0	0	0	0	0	0	0	0	0	5	63	Female	85	150	37.7778	36.2	74	150	90							11
253	No	0	0	0	0	1	Elective surgery	I70.2	9	3.03	No	0	No	0	0	0	0	0	0	0	1	0	0	0	0	0	0	0	0	0	0	0	5	76	Male	59	160	23.0469	35.8	94	120	70							8
254	No	0	0	0	0	0	Elective surgery	K80.2	11	1.63	No	0	No	0	0	0	0	0	0	0	0	0	0	0	0	0	0	0	0	0	0	0	1	49	Female	68	160	26.5625	35.1	71	135	90	13	8.8	6.2		36	40	3
255	No	0	0	0	0	1	Medical	C25.7	2	3.22	No	0	No	0	0	0	0	0	0	0	0	0	0	0	0	0	0	0	0	0	0	0	3	61	Female	54	148	24.653	36.2	87	130	80	10.5	13.69	0.8	2.5	39	26	9
256	No	0	0	0	0	1	Elective surgery	C61	2	3.77	No	0	No	0	0	0	0	0	0	0	0	1	0	0	0	0	0	0	0	0	0	0	5	63	Male	85	166	30.8463	36	69	127	69							13
257	No	0	0	0	0	1	Elective surgery	E21.2	4	6.2	No	1	No	0	0	0	0	0	0	0	0	0	0	1	0	0	0	0	0	0	0	0	4	53	Female	55	160	21.4844	36.1	70	100	54	11.6	8.56	10.7				18
258	No	0	0	0	0	1	Elective surgery	K80.2	11	1.09	No	1	No	0	0	0	0	0	0	0	0	0	0	0	0	0	0	0	0	0	0	0	4	70	Male	93	184	27.4693	36.4	69	100	60	13.4	18.81					8
259	Yes	2	0	2	0	0	Elective surgery	K80.3	11	10.28	No	0	No	0	0	0	0	0	0	0	0	0	0	0	0	0	0	0	0	0	0	0	1	40	Male	100	187	28.5968	36.2	81	120	80	11.7	7.05			132	411	8
260	No	0	0	0	0	0	Urgent surgery	I21.1	9	0.77	No	0	No	1	0	0	0	0	0	0	0	0	0	0	0	0	0	0	0	0	0	0	3	58	Female	57	150	25.3333	36.4	62	89	56	12.8	11.33	0.8				10
261	No	0	0	0	0	1	Elective surgery	H70.1	8	0.84	No	0	No	0	0	0	0	0	0	0	0	0	0	0	0	0	0	0	0	0	0	0	4	35	Male	65	170	22.4914	36	70	160	100							7
262	No	0	0	0	0	0	Elective surgery	I35.1	9	17.15	No	0	No	0	0	0	0	0	0	0	0	0	0	0	0	0	0	0	0	0	0	0	4	36	Male	59.9	157	24.3012	35.6	66	120	40	14.6	7.86	1.1	4.4	30		6
263	Yes	6	2	4	0	0	Medical	J90	10	102.74	Yes	0	No	0	0	0	0	0	0	0	0	0	0	0	0	0	0	0	0	0	0	0	2	58	Male	68	176	21.9525	36	93	147	90	10.7	18.95	0.9	3.7			6
264	No	0	0	0	0	1	Elective surgery	N20.0	14	1.85	No	0	No	0	0	0	0	0	0	0	0	0	0	0	0	0	0	0	0	0	0	0	1	46	Female	83	160	32.4219	35	69	123	79							10
265	No	0	0	0	0	0	Urgent surgery	I20.9	9	1.94	No	0	No	0	0	0	0	0	0	0	0	1	0	0	0	0	0	0	0	0	0	0	4	57	Male	61.5	162	23.4339	36	70	110	65							11
266	No	0	0	0	0	0	Elective surgery	K40.9	11	1.88	No	0	No	0	0	0	0	0	0	0	0	0	0	0	0	0	0	0	0	0	0	0	4	85	Male	40	160	15.625	35.6	83	117	57							4
267	No	0	0	0	0	0	Elective surgery	K80.8	11	3.75	No	1	No	0	0	0	0	0	0	0	0	0	0	0	0	0	0	0	0	0	0	0	4	25	Male	54	170	18.6851	36.7	71	118	52							4
268	No	0	0	0	0	1	Elective surgery	C16.8	2	24.82	No	1	No	0	0	0	0	0	0	0	0	0	0	0	0	0	0	0	0	0	0	0	3	66	Female	36.5	141	18.3592	36.3	66	111	62	11.6	7.74	0.7				8
269	Yes	1	1	0	0	1	Elective surgery	N18.0	14	16.96	No	1	Yes	0	0	0	0	0	0	0	0	0	0	1	0	0	0	0	0	0	0	0	3	42	Male	60	165	22.0386	35.2	78	150	100	12.4	8.78	0.6	4.3	14		5
270	No	0	0	0	0	0	Medical	K92.2	11	12.98	No	4	No	0	0	0	0	0	0	0	0	0	0	0	0	0	0	0	0	0	1	0	7	24	Male	40	155	16.6493	36.9	79	100	50	9.1	3.38	0.9	3.6	25	27	11
271	No	0	0	0	0	1	Medical	G25.9	6	13.89	No	1	No	0	0	0	0	0	0	0	0	0	0	0	0	0	0	0	0	0	0	0	4	19	Female	50	169	17.5064	36.5	80	110	80	13.1	4.8	1	4.1	10		7
272	No	0	0	0	0	0	Elective surgery	K40.9	11	1.88	No	0	No	0	0	0	0	0	0	0	0	1	0	0	0	0	0	0	0	0	0	0	5	63	Male	74	164	27.5134	35	65	121	77							6
273	No	0	0	0	0	1	Elective surgery	K40.9	11	1.06	No	0	No	0	0	0	0	0	0	0	0	0	0	0	0	0	0	0	0	0	0	0	1	48	Male	60	164	22.3082	36.1	62	86	47							3
274	No	0	0	0	0	0	Elective surgery	J84.8	10	3.09	No	0	No	0	0	0	0	0	0	0	0	0	0	0	0	0	0	0	0	0	0	0	2	56	Male	62	162	23.6244	36	80	130	80							7
275	No	0	0	0	0	0	Elective surgery	I70.2	9	50.01	No	1	No	0	0	1	0	0	0	0	0	1	0	0	0	0	0	0	0	0	0	0	5	54	Male	70	166	25.4028	36.8	68	110	70							9
276	No	0	0	0	0	1	Medical	N18.0	14	1.09	No	1	No	0	0	0	0	0	0	0	0	0	1	1	0	0	0	0	0	0	0	0	7	69	Female	67	150	29.7778	36.7	78	122	84			6.5				10
277	No	0	0	0	0	1	Elective surgery	N40	14	1.82	No	2	No	0	0	0	0	0	0	0	0	1	0	0	0	0	0	0	0	0	0	0	5	67	Male	90	170	31.1419	36.5	70	130	70	12.2	15.63	2.4				5
278	No	0	0	0	0	1	Medical	I50.0	9	21.82	No	1	No	0	1	0	0	0	0	0	0	1	0	0	0	0	0	0	0	0	0	0	7	79	Male	65	165	23.8751	34.8	65	101	64	10.7	3.9	1.2		20		10
279	No	0	0	0	0	1	Urgent surgery	J44.1	10	65.88	No	1	No	0	0	0	0	0	1	0	0	0	0	0	0	0	0	0	0	0	0	0	5	82	Female	70	165	25.7117	37	72	100	60	15.6	5.36	1.5		28	15	9
280	No	0	0	0	0	1	Elective surgery	K45.8	11	1.99	No	0	No	0	0	0	0	0	0	0	0	1	0	0	0	0	0	0	0	0	0	0	6	70	Female	57	141	28.6706	35.8	60	140	60							8
281	No	0	0	0	0	1	Medical	M05.9	13	12.12	No	0	Yes	0	0	0	0	0	0	0	0	0	0	0	0	0	0	0	0	0	0	0	1	47	Female	67.5	153	28.8351	36.1	62	120	90	13.4	7.57	0.7			451	9
282	No	0	0	0	0	1	Elective surgery	E66.9	4	1.81	No	0	Yes	0	0	0	0	0	0	0	0	0	0	0	0	0	0	0	0	0	0	0	1	48	Female	103.4	150	45.9556	36.1	75	120	70							13
283	No	0	0	0	0	1	Elective surgery	C38.1	2	2.85	Yes	0	No	0	0	0	0	0	0	0	0	0	0	0	0	0	0	0	0	0	0	0	2	52	Male	46	165	16.8962	35.3	88	130	80	8.2	18.35	3.2	3	20		11
284	No	0	0	0	0	1	Elective surgery	N40	14	1.92	No	0	No	0	0	0	0	0	0	0	0	0	0	0	0	0	0	0	0	0	0	0	4	78	Male	68	162	25.9107	35.8	68	150	70							5
285	Yes	2	0	0	2	0	Medical	N08.5	14	19.94	No	1	No	0	0	0	0	0	0	0	0	0	0	0	0	0	0	0	0	0	0	0	4	36	Female	39	160	15.2344	36.7	86	210	100	12.7	7.19	4.8	2.8	99	100	14
286	No	0	0	0	0	1	Medical	I63.4	9	2.62	No	1	No	0	0	0	0	0	0	0	0	0	0	0	0	0	0	0	0	0	0	0	2	52	Female	66.8	150	29.6889	36.2	73	110	75							4
287	No	0	0	0	0	1	Elective surgery	C61	2	2.75	No	0	No	0	0	0	0	0	0	0	0	0	0	0	0	0	0	0	0	0	0	0	4	73	Male	53	170	18.3391	35.9	63	146	77	13.7	9.51	1.3				7
288	No	0	0	0	0	0	Elective surgery	E66.0	4	2.8	No	0	No	0	0	0	0	0	0	0	0	1	0	0	0	0	0	0	0	0	0	0	6	36	Female	115	165	42.2406	35	87	110	60							10
289	No	0	0	0	0	1	Medical	N18.0	14	1.36	No	0	No	0	0	0	0	0	0	0	0	0	1	1	0	0	0	0	0	0	0	0	5	40	Female	70	164	26.0262	36.1	77	187	113							14
290	No	0	0	0	0	1	Elective surgery	H70.1	8	0.98	No	0	No	0	0	0	0	0	0	0	0	0	0	0	0	0	0	0	0	0	0	0	1	42	Male	73	173	24.3911	36.6	106	100	60							7
291	No	0	0	0	0	0	Medical	G61.0	6	11.15	No	0	Yes	0	0	0	0	0	0	0	0	0	1	0	0	0	0	0	0	0	0	0	4	50	Female	70	162	26.6728	36.4	79	150	90			0.5		11	17	16
292	No	0	0	0	0	1	Elective surgery	I50.0	9	7.04	No	1	No	0	1	0	0	0	0	0	0	0	0	0	0	0	0	0	0	0	0	0	5	34	Male	80	168	28.3447	36	80	90	50	11	5.68	1.8		24		9
293	No	0	0	0	0	1	Elective surgery	I70.2	9	4.01	No	0	No	0	0	0	0	0	0	0	0	0	0	0	0	0	0	0	0	0	0	0	4	84	Female	50	155	20.8117	36.4	94	110	60	10.7	16.98					9
294	No	0	0	0	0	0	Elective surgery	I83.9	9	1.08	No	2	No	0	0	0	0	0	0	0	0	0	0	0	0	0	0	0	0	0	0	0	2	59	Female	68	159	26.8977	35	61	107	56							4
295	No	0	0	0	0	0	Elective surgery	N35.9	14	1.64	No	1	No	0	0	0	1	0	0	0	0	0	0	0	0	0	0	0	0	0	0	0	3	57	Male	45	156	18.4911	35.5	59	132	61							6
296	Yes	3	1	2	0	0	Medical	G05.8	6	62.98	No	2	No	0	0	0	0	0	0	0	0	0	0	0	0	0	0	0	0	0	0	0	1	40	Female	60			37.5	116	130	80	12.2	10.44	0.4				16
297	No	0	0	0	0	1	Elective surgery	K87.0	11	0.94	No	3	Yes	0	0	0	0	0	0	0	0	0	0	0	0	0	0	0	0	0	0	0	4	90	Female	72	165	26.4463	35	62	160	70							8
298	No	0	0	0	0	0	Elective surgery	E21.3	4	3.2	No	1	No	0	0	0	0	0	0	0	0	0	0	1	0	0	0	0	0	0	0	0	3	45	Male	97	175	31.6735	35.8	83	100	60			2.8				10
299	No	0	0	0	0	1	Elective surgery	K43.9	11	0.63	No	0	No	0	0	0	0	0	0	0	0	0	0	0	0	0	0	1	0	0	0	0	5	62	Male	70	158	28.0404	35.9	71	170	80							5
300	Yes	2	2	0	0	0	Elective surgery	K80.3	11	4.86	No	0	No	0	0	0	0	0	0	0	0	1	0	0	0	0	0	0	0	0	0	0	5	63	Male	59	162	22.4813	35.7	69	130	89	10.9	5.33	0.9				5
301	No	0	0	0	0	1	Elective surgery	K60.3	11	1.2	No	0	Yes	0	0	0	0	0	0	0	0	0	0	0	0	0	0	0	0	0	0	0	4	28	Male	65	165	23.8751	35.9	92	130	90							4
302	Yes	1	1	0	0	0	Elective surgery	K23.1	11	3.24	No	0	No	0	0	0	0	0	0	0	0	0	0	0	0	0	0	0	0	0	0	0	2	54	Female	65	160	25.3906	36.5	76	137	86							7
303	No	0	0	0	0	1	Elective surgery	I25.0	9	2.84	Yes	1	No	0	0	0	0	0	0	0	0	1	0	1	0	0	0	0	0	0	0	0	8	80	Male	66.2	155	27.5546	36.5	50	134	74	11.7	5.83	2.5		25		14
304	No	0	0	0	0	1	Elective surgery	I83.9	9	1.35	No	0	No	0	0	0	0	0	0	0	0	0	0	0	0	0	0	0	0	0	0	0	4	39	Female	90	160	35.1562	36.2	78	120	75							4
305	No	0	0	0	0	1	Elective surgery	L02.4	12	9.03	No	1	Yes	0	0	0	0	0	0	0	0	0	0	0	0	0	0	0	0	0	0	0	3	60	Female	74	143	36.1876	35.8	55	109	60							9
306	No	0	0	0	0	0	Elective surgery	K46.9	11	1.89	No	0	No	0	0	0	0	0	0	0	0	0	0	0	0	0	0	0	0	0	0	0	3	60	Female	65	158	26.0375	36.5	74	100	50							10
307	Yes	1	1	0	0	0	Elective surgery	N81.6	14	1.82	No	0	No	0	0	0	0	0	0	0	0	1	0	0	0	0	0	0	0	0	0	0	5	67	Female	48	155	19.9792	36.6	67	121	77	12	8.25	1				9
308	No	0	0	0	0	1	Urgent surgery	K40.9	11	1.78	No	3	No	0	0	0	0	0	0	0	0	0	0	0	0	0	0	0	0	0	0	0	1	48	Male	95	175	31.0204	35.5	63	110	70							8
309	Yes	3	1	2	0	0	Urgent surgery	I33.9	9	58.93	No	0	No	0	1	0	0	0	0	0	0	0	0	0	0	0	0	0	0	0	0	0	2	44	Female	58	155	24.1415	35.8	79	100	50	8.5	13.81	5.1				19
310	No	0	0	0	0	1	Elective surgery	C49.0	2	0.81	No	0	No	0	0	0	0	0	0	0	0	0	0	0	0	0	0	0	0	0	0	0	4	72	Male	59	156	24.2439	35.6	72	120	70							5
311	No	0	0	0	0	0	Medical	I20.9	9	13.84	No	0	No	0	0	0	0	0	0	0	0	1	0	0	0	0	0	0	0	0	0	0	4	54	Female	63	150	28	35.6	85	110	60	13.4	5.16	0.8	4.3			13
312	Yes	1	0	0	1	1	Urgent surgery	K80.1	11	5.9	No	1	No	1	0	0	0	0	0	0	0	1	0	0	0	0	0	0	0	0	0	0	6	69	Male	45	166	16.3304	35.5	100	100	60							15
313	No	0	0	0	0	1	Elective surgery	K40.9	11	1.08	No	0	No	0	0	0	0	0	0	0	0	0	0	0	0	0	0	0	0	0	0	0	3	68	Male	66	164	24.539	37	81	131	76							10
314	No	0	0	0	0	0	Elective surgery	N18.9	14	7.75	No	0	No	0	0	0	0	0	0	0	0	0	1	0	0	0	0	0	0	0	0	0	6	76	Female	60	150	26.6667	35.9	61	180	90	9.7	8.97	3.9				23
315	No	0	0	0	0	1	Elective surgery	D38.1	2	12.98	No	0	No	0	0	0	0	0	0	0	0	0	0	1	0	0	0	0	0	0	0	0	6	76	Female	58	160	22.6562	35.7	88	133	80	10	4.91	5.5	3.5			12
316	No	0	0	0	0	1	Medical	K59.1	11	9.19	No	0	Yes	0	0	0	0	0	0	0	0	0	0	0	0	0	0	0	0	0	0	0	4	72	Female	37.1	164	13.7939	35.5	72	150	70							12
317	No	0	0	0	0	0	Elective surgery	N18.9	14	2.34	No	3	No	0	0	0	0	0	0	0	0	1	0	0	0	0	0	0	0	0	0	0	4	54	Male	90	180	27.7778	36.4	80	125	77	5.1	3.64	11.7				8
318	No	0	0	0	0	1	Elective surgery	K46.9	11	1.08	No	0	Yes	0	0	0	0	0	0	0	0	0	0	0	0	0	0	0	0	0	0	0	4	39	Female	81	163	30.4867	36.4	82	156	106							2
319	No	1	1	0	0	0	Elective surgery	K83.1	11	4	No	0	Yes	0	0	0	0	0	0	0	0	0	0	0	0	0	0	0	0	0	0	0	4	80	Female	64	157	25.9645	35.8	71	150	80	11.5	5.85	1.3		18	26	11
320	Yes	2	2	0	0	0	Medical	E66.0	4	13.72	No	1	Yes	0	0	0	0	0	0	0	0	1	0	0	0	0	0	0	0	0	0	0	6	39	Female	73	154	30.7809	36.1	80	150	90	12.2	8.32	0.6	3.2			10
321	No	0	0	0	0	1	Elective surgery	I83.9	9	6.17	No	1	No	0	0	0	0	0	0	0	0	0	0	0	0	0	0	0	0	0	0	0	2	52	Male	91	174	30.0568	36.4	68	120	60	11	4.77	1		77	83	7
322	No	0	0	0	0	1	Elective surgery	C56	2	12.71	No	0	No	0	0	0	0	0	0	0	0	0	0	0	0	0	0	0	0	0	0	0	4	83	Female	70	160	27.3438	34.8	100	120	80	12.9	10.9	0.6				12
323	No	0	0	0	0	1	Medical	I25.0	9	0.9	No	1	No	1	0	0	0	0	0	0	0	0	0	0	0	0	0	0	0	0	0	0	4	62	Male	73	162	27.8159	36.5	78	120	70	11.4	9.41	1.3				6
324	No	0	0	0	0	1	Elective surgery	T85.7	19	20.3	No	2	No	0	0	0	0	0	0	0	0	0	0	0	0	0	0	0	0	0	0	0	4	37	Female	59	135	32.3731	36.7	63	130	80	14.3	11.72	0.7				10
325	No	0	0	0	0	0	Medical	I50.0	9	31.76	No	1	No	1	1	0	0	0	0	0	0	0	0	0	0	0	0	0	0	0	0	0	4	54	Male	65.1	164	24.2043	35.1	86	106	71	9.8	9.18	1		24		7
326	Yes	1	0	1	0	1	Medical	K76.9	11	12.17	No	1	Yes	0	0	0	0	0	0	0	0	0	0	0	0	0	0	0	0	0	1	0	7	38	Female	69	158	27.6398	37.1	110	130	90	12.4	11.11	0.8		512	191	7
327	No	0	0	0	0	1	Elective surgery	C19	2	1.85	No	15	No	0	0	0	0	0	0	0	0	0	0	0	0	0	0	0	0	0	0	0	2	50	Male	82	158	32.8473	36.5	76	135	86							6
328	Yes	2	2	0	0	0	Medical	K74.6	11	25.82	No	3	No	0	0	0	0	0	0	0	0	0	0	0	0	0	0	0	0	0	1	0	4	45	Male	72	167	25.8166	36.9	80	100	70	11.1	6.75	1	1.8	52	599	8
329	No	0	0	0	0	1	Elective surgery	K40.9	11	1.2	No	0	No	0	0	0	0	0	0	0	0	0	0	0	0	0	0	0	0	0	0	0	2	58	Male	63	160	24.6094	36.3	83	140	80							6
330	No	0	0	0	0	1	Elective surgery	C67.2	2	1.97	No	1	No	0	0	0	0	0	0	0	0	0	0	0	0	0	0	0	0	0	0	0	4	37	Male	101	179	31.5221	36.5	60	115	72							9
331	No	0	0	0	0	1	Medical	I20.0	9	4.84	No	0	No	0	0	0	0	0	0	0	0	1	0	0	0	0	0	0	0	0	0	0	6	82	Male	73	178	23.04	35.5	53	110	70	15	6.58	0.8		32		7
332	Yes	1	1	0	0	1	Medical	E44.0	4	16.65	No	1	No	0	0	0	0	0	0	0	0	0	0	0	0	0	0	0	0	0	0	0	1	40	Female	62	158	24.8358	35.6	67	90	62	10.2	5.31	0.9	2.4	35		4
333	No	0	0	0	0	1	Elective surgery	K43.9	11	2.27	No	0	Yes	0	0	0	0	0	0	0	0	0	0	0	0	0	0	0	0	0	0	0	3	61	Female	73	158	29.2421	35.8	62	122	69							6
334	No	0	0	0	0	1	Elective surgery	R32	18	1.06	No	2	Yes	0	0	0	0	0	0	0	0	1	0	0	0	0	0	0	0	0	0	0	5	60	Female	80	160	31.25	35.6	99	123	63							10
335	No	0	0	0	0	1	Medical	G63.8	6	14.01	No	0	No	0	0	0	0	0	0	0	0	0	0	0	0	0	0	0	0	0	0	0	4	39	Male	78	174	25.763	36.4	81	125	65	12.7	4.56	1		17		7
336	No	0	0	0	0	1	Elective surgery	I83.9	9	1.2	No	0	No	0	0	0	0	0	0	0	0	0	0	0	0	0	0	0	0	0	0	0	4	70	Female	61	160	23.8281	36	75	120	80							5
337	No	0	0	0	0	1	Medical	M34.0	13	11.25	No	0	No	0	0	0	0	0	0	0	0	0	0	1	0	0	0	0	0	0	0	0	5	64	Female	38	156	15.6147	36.5	89	150	80	12	13.81	1.6	2.4	20		10
338	Yes	1	1	0	0	0	Medical	C34.9	2	2.98	No	0	No	0	0	0	0	0	0	0	0	0	0	0	0	0	0	1	0	0	0	0	5	60	Female	50	169	17.5064	36.6	80	100	60	13.8	7.66	0.7				7
339	No	0	0	0	0	0	Elective surgery	C77.4	2	4.92	No	0	No	0	0	0	0	0	0	0	0	0	0	0	0	0	0	1	0	0	0	0	5	64	Male	67	150	29.7778	35.8	65	146	81							5
340	Yes	2	2	0	0	1	Medical	K57.9	11	2.11	No	0	No	0	0	0	0	0	0	0	0	1	0	0	0	0	0	0	0	0	0	0	6	71	Female	123	155	51.1967	36.1	59	135	73							10
341	No	0	0	0	0	0	Medical	Z94.0	21	12.68	No	1	No	0	0	0	0	0	0	0	0	0	0	1	0	0	0	0	0	0	0	0	6	39	Female	93	169	32.5619	36.4	86	130	41	10.5	11.73	3.4		9		16
342	No	0	0	0	0	1	Elective surgery	N20.9	14	2.42	No	3	No	0	0	0	0	0	0	0	0	0	0	0	0	0	0	0	0	0	0	0	1	43	Female	73	165	26.8136	35	73	120	80	13.1	9.11	1.2				6
343	No	0	0	0	0	0	Urgent surgery	I20.0	9	8.1	No	2	No	0	0	0	0	0	0	0	0	1	0	0	0	0	0	0	0	0	0	0	5	67	Female	83	158	33.2479	36.6	82	121	64							15
344	No	0	0	0	0	0	Elective surgery	K80.2	11	0.77	No	0	No	0	0	0	0	0	0	0	0	0	0	0	0	0	0	0	0	0	0	0	4	70	Female	50	150	22.2222	36.2	68	120	70							5
345	No	0	0	0	0	0	Elective surgery	R13	18	63.12	Yes	1	No	0	0	0	0	0	0	0	0	0	0	0	0	0	0	0	0	0	0	0	4	70	Male	41.8	165	15.3535	35.3	55	100	57	12	18.72	0.8	2.6	34		5
346	No	0	0	0	0	0	Medical	M32.8	13	4.11	No	1	No	0	0	0	0	0	0	0	0	0	0	0	0	0	0	0	0	0	0	0	4	23	Female	82	154	34.5758	35.4	80	140	90	11.5	2.15	0.7	3.3	35	210	9
347	No	0	0	0	0	1	Elective surgery	K40.9	11	1.96	No	0	No	0	0	0	0	0	0	0	0	0	0	0	0	0	0	0	0	0	0	0	3	61	Male	62	161	23.9188	35.7	60	134	86							5
348	Yes	3	1	2	0	1	Elective surgery	C22.0	2	12.12	Yes	1	No	0	0	0	0	0	0	0	0	0	0	0	0	0	0	0	0	0	0	0	3	62	Female	67	150	29.7778	36	100	130	70							9
349	No	0	0	0	0	0	Medical	E46	4	12.2	No	1	No	0	0	0	0	0	0	0	0	0	0	0	0	0	0	0	0	0	0	0	1	40	Female	63.8	162	24.3103	35.6	82	120	70							10
350	No	0	0	0	0	1	Elective surgery	C61	2	2.74	No	0	No	0	0	0	0	0	0	0	0	0	0	0	0	0	0	0	0	0	0	0	3	69	Male	90	165	33.0579	36	77	140	80							8
351	No	0	0	0	0	1	Elective surgery	C64	2	2.93	No	0	Yes	0	0	0	0	0	0	0	0	0	0	0	0	0	0	0	0	0	0	0	3	66	Male	65	165	23.8751	36	84	120	60	14.1	8.63	1.3				7
352	No	0	0	0	0	0	Medical	I50.0	9	20.86	No	1	No	0	1	0	0	0	0	0	0	0	0	1	0	0	0	0	0	0	0	0	7	84	Female	71	162	27.0538	35.5	60	107	70	10.6	4.56	2.6	3.6	32		12
353	No	0	0	0	0	1	Elective surgery	N20.2	14	1.72	No	0	No	0	0	0	0	0	0	0	0	1	0	0	0	0	0	0	0	0	0	0	5	69	Male	96	180	29.6296	35.6	72	100	66							8
354	Yes	1	1	0	0	0	Elective surgery	C43.9	2	21.04	No	0	No	0	0	0	0	0	0	0	0	0	0	0	0	0	0	0	0	0	0	0	4	79	Male	70	162	26.6728	35.2	87	120	60							6
355	No	0	0	0	0	1	Medical	F20.0	5	13.02	No	0	No	0	0	0	1	1	0	0	0	0	0	0	0	0	0	0	0	0	0	0	6	76	Female	60	145	28.5374	36.5	80	110	80							6
356	No	0	0	0	0	0	Medical	A41.9	1	21.91	No	6	No	0	0	0	0	0	0	0	0	0	0	1	0	0	0	0	0	0	0	0	6	28	Male	39	140	19.898	36.8	113	110	49	7.1	7.52	4.2	32			7
357	No	2	2	0	0	1	Elective surgery	G20	6	6.28	No	0	No	0	0	0	0	0	0	0	0	1	0	0	0	0	0	0	0	0	0	0	5	69	Female	40	153	17.0874	36	83	130	70	13.3	4.7	0.8		23	11	17
358	No	0	0	0	0	1	Elective surgery	I83.9	9	1.28	No	0	No	0	0	0	0	0	0	0	0	0	0	0	0	0	0	0	0	0	0	0	2	53	Female	64	163	24.0882	36.2	74	120	80							4
359	Yes	1	1	0	0	1	Elective surgery	R10.1	18	24.63	No	0	Yes	0	0	0	0	0	0	0	0	0	0	0	0	0	0	0	0	0	0	0	2	53	Female	68	165	24.977	36.8	86	140	80							8
360	No	0	0	0	0	0	Elective surgery	Z93.3	21	2.05	No	1	Yes	0	0	0	0	0	0	0	0	0	0	0	0	0	0	0	0	0	0	0	4	74	Female	75	180	23.1482	35.5	67	90	60							9
361	No	0	0	0	0	0	Medical	I06.0	9	19.14	Yes	1	No	0	0	0	0	0	0	0	0	0	0	0	0	0	0	0	0	0	0	0	2	58	Male	92.1	166	33.4228	35.6	80	119	69	13.7	5.71	0.7				7
362	No	0	0	0	0	0	Elective surgery	R32	18	1.05	No	0	No	0	0	0	0	0	0	0	0	0	0	0	0	0	0	0	0	0	0	0	3	62	Female	87	156	35.7495	35.6	70	145	95	13.8	6.18	0.6				5
363	No	0	0	0	0	1	Elective surgery		11	1		0	Yes	0	0	0	0	0	0	0	0	0	0	0	0	0	0	0	0	0	0	0	1	40	Female	60	145	28.5374	35.1	80	137	89							5
364	No	0	0	0	0	1	Elective surgery	E46	4	1.25	No	1	No	0	0	0	0	1	0	0	0	0	0	0	0	0	0	0	0	0	0	0	5	81	Male	68	172	22.9854	35	69	125	53	10.8	4.9	0.7				4
365	No	0	0	0	0	1	Elective surgery	E66.0	4	3.06	No	1	No	0	0	0	0	0	0	0	0	0	0	0	0	0	0	0	0	0	0	0	4	31	Female	97.3	155	40.4995	35.3	78	120	80							8
366	No	0	0	0	0	1	Elective surgery	Z93.1	21	1.79	No	0	No	0	0	0	0	0	0	0	0	0	0	0	0	0	0	0	0	0	0	0	3	68	Female	43	154	18.1312	36.2	67	121	74	12.4	12.11	0.3				4
367	No	0	0	0	0	0	Elective surgery	C61	2	2.04	No	0	No	0	0	0	0	0	0	0	0	0	0	0	0	0	0	0	0	0	0	0	3	61	Male	75	165	27.5482	36.9	78	130	80	12.3	13.99	1.3		22		8
368	No	0	0	0	0	1	Medical	I50.0	9	78.87	No	2	No	0	1	0	0	0	0	0	0	0	0	0	0	0	0	0	0	0	0	0	2	40	Male	87	178	27.4586	35.9		110	80	13	5.81	1.6	3.9		513	12
369	No	0	0	0	0	1	Elective surgery	E66.9	4	0.82	No	0	Yes	0	0	0	0	0	0	0	0	1	0	0	0	0	0	0	0	0	0	0	6	35	Female	125.9	154	53.0865	36.4	81	110	80							10
370	Yes	1	1	0	0	1	Elective surgery	N35.9	14	3.68	No	1	No	0	0	0	0	0	0	0	0	0	0	0	0	0	0	0	0	0	0	0	3	68	Male	80	180	24.6914	36	93	142	95							8
371	Yes	1	1	0	0	1	Medical	I50.0	9	36.78	No	2	No	1	1	0	0	0	0	0	0	1	0	0	0	0	0	0	0	0	0	0	7	67	Male	70.3	165	25.8219	36.6	72	107	56	13.7	4.5	1.5		33		15
372	No	0	0	0	0	0	Elective surgery	N63	14	1.73	No	0	No	0	0	0	0	0	0	0	0	0	0	0	0	0	0	0	0	0	0	0	3	62	Female	72	157	29.2101	36.5	77	109	67							9
373	No	0	0	0	0	0	Elective surgery	K43.9	11	3.17	No	1	Yes	0	0	0	0	0	0	0	0	0	0	0	0	0	0	0	0	0	0	0	4	73	Female	68	156	27.9421	35.3	77	102	59							7
374	Yes	1	1	0	0	1	Elective surgery	K83.0	11	9.32	Yes	0	Yes	0	0	0	0	0	0	0	0	0	0	0	0	0	0	0	0	0	0	0	3	64	Female	51	135	27.9835	36.5	76	90	60				2.7			9
375	No	0	0	0	0	1	Urgent surgery	K74.6	11	41.75	No	1	No	0	0	0	0	0	0	0	0	0	1	0	0	0	0	0	0	0	1	0	9	24	Female	57	160	22.2656	35.4	92	106	68	7.7	7.76	1.8	2.6	53	86	9
376	No	0	0	0	0	1	Elective surgery	K80.5	11	1.82	No	0	No	0	0	0	0	0	0	0	0	1	0	0	0	0	0	0	0	0	0	0	5	65	Female	70	165	25.7117	36.7	100	90	63							6
377	No	0	0	0	0	0	Elective surgery	L05.9	12	1.17	No	0	No	0	0	0	0	0	0	0	0	0	0	0	0	0	0	0	0	0	0	0	4	32	Male	109	190	30.1939	36.2	85	150	90							4
378	No	0	0	0	0	0	Urgent surgery	N18.0	14	9.71	No	0	Yes	0	0	0	0	0	0	0	0	1	0	1	0	0	0	0	0	0	0	0	8	82	Male	75	164	27.8852	36	77	137	73							6
379	No	0	0	0	0	0	Elective surgery	E66.9	4	27.87	No	0	No	0	0	0	0	0	0	0	0	1	0	0	0	0	0	0	0	0	0	0	4	54	Female	162	152	70.1177	35.5	84	130	70							11
380	No	0	0	0	0	1	Medical	K80.2	11	11.12	No	1	No	0	0	0	0	0	0	0	0	1	0	0	0	0	0	0	0	0	0	0	6	75	Female	70	170	24.2215	36.7	84	120	80	8.4	6.53	0.5	12	18	3.2	9
381	No	0	0	0	0	1	Elective surgery	C61	2	5.11	No	0	No	0	0	0	0	0	0	0	0	0	0	0	0	0	0	1	0	0	0	0	5	62	Male	70	165	25.7117	36.2	69	135	78	13.9	6.01	0.9				9
382	No	0	0	0	0	0	Medical	E66.0	4	17.89	No	1	No	0	0	0	0	0	0	0	0	0	0	0	0	0	0	0	0	0	0	0	4	34	Female	137.9	162	52.5453	36	79	110	70	10.6	9.54	0.4				11
383	No	0	0	0	0	0	Elective surgery	N39.4	14	1.8	No	0	No	0	0	0	0	0	0	0	0	0	0	0	0	0	0	0	0	0	0	0	2	58	Female	70	155	29.1363	36.3	71	111	70							5
384	No	0	0	0	0	1	Elective surgery	H72.9	8	0.76	No	0	No	0	0	0	0	0	0	0	0	0	0	0	0	0	0	0	0	0	0	0	4	25	Female	62	178	19.5682	36.7	90	109	77							6
385	No	0	0	0	0	1	Elective surgery	S02.6	19	5.64	No	0	No	0	0	0	0	0	0	0	0	0	0	0	0	0	0	0	0	0	0	0	4	36	Male	81	179	25.2801	34	85	146	90							1
386	No	0	0	0	0	1	Elective surgery	K42.9	11	1.14	No	2	Yes	0	0	0	0	0	0	0	0	0	0	0	0	0	0	0	0	0	0	0	3	68	Male	75	156	30.8185	35	77	110	80							8
387	No	0	0	0	0	1	Elective surgery	I20.0	9	32.09	No	3	No	1	0	0	0	0	0	0	0	0	0	0	0	0	0	0	0	0	0	0	5	79	Female	64	160	25	36.4	75	100	70							10
388	No	0	0	0	0	0	Elective surgery	K40.9	11	0.94	No	0	No	0	0	0	0	0	0	0	0	1	0	0	0	0	0	0	0	0	0	0	6	77	Male	61	162	23.2434	36.4	60	110	60							7
389	No	0	0	0	0	0	Medical	I70.8	9	1	No	8	Yes	0	0	1	0	0	0	0	0	0	0	0	0	0	0	0	0	0	0	0	3	54	Female	39	150	17.3333	35.8	69	70	50							7
390	No	0	0	0	0	1	Elective surgery	K40.2	11	1.05	No	0	No	0	0	0	0	0	0	0	0	0	0	0	0	0	0	0	0	0	0	0	3	68	Male	63	163	23.7118	36.7	106	120	60							6
391	No	0	0	0	0	0	Elective surgery	C67.9	2	1.84	No	1	No	0	0	0	0	0	0	0	0	0	0	0	0	0	0	0	0	0	0	0	3	67	Male	84	183	25.0829	35.9	60	120	50	13.1						8
392	No	0	0	0	0	0	Elective surgery	N35.0	14	1.75	No	0	No	0	0	0	0	0	0	0	0	0	0	0	0	0	0	0	0	0	0	0	3	69	Male	70	160	27.3438	36.3	69	174	96							10
393	Yes	1	0	1	0	1	Medical	N39.0	14	5.74	No	0	No	0	0	0	0	0	0	0	0	0	0	0	0	0	0	0	0	0	0	0	4	35	Female	65	162	24.7676	35.3	78	118	84	9.7	6.97	1.8		43	209	8
394	No	0	0	0	0	0	Medical	I64	9	52.83	No	1	No	0	0	0	0	0	0	0	0	0	0	0	0	0	0	0	0	0	0	0	4	74	Male	70	160	27.3438	35	61	140	80	14.2	17.58	1.1				13
395	No	0	0	0	0	1	Elective surgery	I25.0	9	12.91	No	2	Yes	0	1	1	0	0	0	0	0	0	0	0	0	0	0	0	0	0	0	0	6	70	Male	63	151	27.6304	36	80	150	100	11.7	9.82	2.1		15		11
396	No	0	0	0	0	1	Medical	K25.0	11	9.72	No	0	No	0	0	0	0	0	0	0	0	0	0	0	0	0	0	0	0	0	1	0	6	63	Male	71	160	27.7344	36	77	100	60	9	4.29	0.9		56	74	4
397	No	0	0	0	0	1	Elective surgery	S02.6	19	3.97	No	0	No	0	0	0	0	0	0	0	0	0	0	0	0	0	0	0	0	0	0	0	4	24	Male	65	178	20.5151	35.7	78	139	79							8
398	No	0	0	0	0	1	Elective surgery	I20.9	9	2.05	No	1	No	0	0	0	1	0	0	0	0	0	0	0	0	0	0	0	0	0	0	0	5	70	Male	67	165	24.6097	36.3	63	146	61	12.8	9.6	1.1				11
399	No	0	0	0	0	1	Medical	N18.0	14	37.5	No	1	No	0	0	0	1	0	0	0	0	0	0	1	0	0	0	0	0	0	0	0	4	48	Female	35.5	150	15.7778	36.3	96	138	98							10
400	No	0	0	0	0	0	Elective surgery	J34.1	10	2.96	No	0	No	0	0	0	0	0	0	0	0	0	0	0	0	0	0	0	0	0	0	0	1	41	Male	73	165	26.8136	36.5	90	120	80							10
401	No	0	0	0	0	1	Elective surgery	K43.9	11	1.93	No	0	No	0	0	0	0	0	0	0	0	0	0	0	0	0	0	0	0	0	0	0	4	81	Female	70	155	29.1363	35.4	67	154	70							4
402	Yes	1	0	1	0	1	Elective surgery	L89	12	14.23	No	0	No	0	0	0	0	0	0	0	0	0	0	0	0	0	0	0	0	0	0	0	4	25	Female	40	150	17.7778	36.6	78	90	60							6
403	Yes	3	1	2	0	1	Medical	K70.3	11	23.48	Yes	3	No	0	0	0	0	0	0	0	0	0	0	0	0	0	0	0	0	0	1	0	4	47	Male	85	180	26.2346	36.3	72	100	60	8.8		0.6		76	56	9
404	No	0	0	0	0	0	Elective surgery	K40.9	11	1.06	No	0	No	0	0	0	0	0	0	0	0	0	0	0	0	0	0	0	0	0	0	0	1	48	Male	64	168	22.6757	36.5	60	130	89							10
405	No	0	0	0	0	1	Elective surgery	K63.9	11	3.7	No	8	No	0	1	0	0	0	0	0	0	1	0	0	0	0	0	0	0	0	0	0	7	78	Female	49	140	25	36.6	71	140	75							12
406	No	0	0	0	0	1	Elective surgery	I70.2	9	5.94	No	3	No	0	0	0	0	0	0	0	0	1	0	0	0	0	0	0	0	0	0	0	5	66	Male	48	160	18.75	36	68	110	60							13
407	No	0	0	0	0	1	Medical	I50.0	9	25.84	No	2	No	0	1	0	0	0	0	0	0	0	1	1	0	0	0	0	0	0	0	0	6	47	Female	56.2	155	23.3923	36.1	81	143	94	9.3	5.97	2	3.1	51		13
408	No	0	0	0	0	1	Elective surgery	E66.0	4	2.87	No	0	No	0	0	0	0	0	0	0	0	0	0	0	0	0	0	0	0	0	0	0	4	30	Female	142	155	59.1051	35.4	79	140	90							8
409	No	0	0	0	0	1	Elective surgery	K80.2	11	1.75	No	1	No	0	0	0	0	0	0	0	0	0	0	0	0	0	0	0	0	0	0	0	1	40	Female	77	156	31.6404	36.3	70	131	77							8
410	No	0	0	0	0	1	Medical	F32.2	5	11.01	No	0	No	0	0	0	0	0	0	0	0	0	0	0	0	0	0	0	0	0	0	0	2	53	Male	97	174	32.0386	36	66	130	70	15.3	5.53	1		30	18	3
411	No	0	0	0	0	0	Elective surgery	C61	2	2.91	No	0	No	0	0	0	0	0	0	0	0	0	0	0	0	0	0	1	0	0	0	0	4	57	Male	69	178	21.7776	36.2	70	129	77							9
412	No	0	0	0	0	1	Medical	H47.0	7	6.81	No	0	No	0	0	0	0	0	0	0	0	0	0	0	0	0	0	0	0	0	0	0	4	37	Male	72	172	24.3375	36.3	70	136	83	13.3	8.14	1.4		19		3
413	No	0	0	0	0	1	Elective surgery	K80.5	11	1.08	No	1	Yes	0	0	0	0	0	0	0	0	0	0	0	0	0	0	0	0	0	0	0	1	41	Female	64	155	26.6389	36.3	85	100	70							5
414	No	0	0	0	0	0	Elective surgery	N21.0	14	1.84	No	1	No	0	0	0	0	0	0	0	0	0	0	0	0	0	0	0	0	0	0	0	3	65	Male	82	178	25.8806	35.9	57	107	67	14.5	8.24	2.4				8
415	No	0	0	0	0	1	Elective surgery	Z93.3	21	3.98	No	10	No	0	0	0	0	0	0	0	0	0	0	0	0	0	0	0	0	0	0	0	2	53	Male	80	178	25.2493	36.1	64	113	66							9
416	No	0	0	0	0	1	Elective surgery	L97	12	1.99	No	10	No	0	0	0	0	0	0	0	0	0	1	0	0	0	0	0	0	0	0	0	4	52	Male	60	175	19.5918	35.3	59	110	60							6
417	No	0	0	0	0	1	Elective surgery	I48	9	4.1	No	1	Yes	0	0	0	0	0	0	0	0	1	0	0	0	0	0	0	0	0	0	0	5	66	Male	64	158	25.6369	36	72	100	65	13.2	6.774	1.3		23		12
418	No	0	0	0	0	1	Elective surgery	N40	14	1.83	No	15	No	0	0	0	0	0	0	0	0	0	0	0	0	0	0	0	0	0	0	0	4	71	Male	73	175	23.8367	36.7	103	110	80	12.1	8.76					8
419	No	0	0	0	0	1	Elective surgery	N40	14	3.66	No	0	No	0	0	0	0	0	0	0	0	1	0	0	0	0	0	0	0	0	0	0	5	67	Male	83	160	32.4219	35.6	63	137	81	15.6	7.09	0.9				6
420	No	0	0	0	0	1	Elective surgery	C64	2	23.17	No	1	No	0	1	0	0	0	0	0	0	0	0	0	0	0	0	0	0	0	0	0	4	63	Male	93	175	30.3673	35.4	55	89	39	11.8	7.6	1.2				9
421	No	0	0	0	0	0	Medical	N17.9	14	13.96	No	0	Yes	0	0	0	0	0	0	0	0	0	0	0	0	0	0	0	0	0	0	0	4	22	Female	53	166	19.2336	36.9	76	110	80	6.9	10.66	3.6	3.7	13		6
422	No	0	0	0	0	1	Medical	I20.0	9	21.63	No	0	No	0	0	0	0	0	0	0	0	0	0	0	0	0	0	0	0	0	0	0	3	66	Male	70	165	25.7117	37.1	84	113	63	14.4	6.18	1.1		29		12
423	No	0	0	0	0	1	Medical	K62.5	11	7.89	No	4	No	0	0	0	0	0	0	0	0	1	0	0	0	0	0	0	0	0	0	0	4	58	Female	60	152	25.9695	36.7	84	121	68	7.5	4.75	1.1	3.3	14		10
424	No	0	0	0	0	1	Elective surgery	I20.9	9	1.58	No	1	No	0	0	0	0	0	0	0	0	1	0	0	0	0	0	0	0	0	0	0	5	60	Female	54	150	24	35.6	70	158	70	9.8	3.32	5.3		14		11
425	No	0	0	0	0	0	Elective surgery	K80.2	11	1.3	No	0	No	0	0	0	0	0	0	0	0	0	1	0	0	0	0	0	0	0	0	0	5	63	Female	66.2	152	28.6531	36.2	76	120	82							5
426	Yes	5	5	0	0	1	Medical	N39.0	14	14.81	No	1	No	0	0	0	0	0	0	0	0	0	0	0	0	0	0	0	0	0	0	0	4	95	Female	50	155	20.8117	37	87	90	50	12.9	11.89	0.7	3.6	39	11	10
427	No	0	0	0	0	0	Elective surgery	E66.0	4	1.85	No	1	No	0	0	0	0	0	0	0	0	0	0	0	0	0	0	0	0	0	0	0	4	31	Female	139	155	57.8564	36.5	100	180	110	10.8	5.9	0.6				9
428	No	0	0	0	0	1	Elective surgery	F32.2	5	19.04	No	0	No	0	0	0	0	0	0	0	0	0	0	0	0	0	0	0	0	0	0	0	4	20	Male	65	185	18.992	36.2	78	130	80							4
429	No	0	0	0	0	1	Elective surgery	N35.8	14	2.1	No	0	No	0	0	0	0	0	0	0	0	0	0	0	0	0	0	0	0	0	0	0	2	59	Male	65	165	23.8751	35.6	85	120	90							6
430	Yes	4	1	0	3	1	Elective surgery	E66.0	4	3.63	No	0	No	0	0	0	0	0	0	0	0	0	0	0	0	0	0	0	0	0	0	0	1	40	Female	97.5	149	43.9169	36.2	79	130	70							12
431	Yes	3	1	2	0	1	Elective surgery	E66.9	4	32.98	No	0	Yes	0	0	0	0	0	0	0	0	0	0	0	0	0	0	0	0	0	0	0	1	46	Female	90	154	37.9491	37.9	104	107	60							10
432	Yes	8	6	2	0	1	Medical	J15.9	10	71.81	No	0	No	0	0	0	0	1	0	0	0	0	0	0	0	0	0	0	0	0	0	0	4	61	Female	50	160	19.5312	36.7	69	116	69	10.3	5.99	0.2	3			16
433	No	0	0	0	0	1	Elective surgery	H72.8	8	1.96	No	0	No	0	0	0	0	0	0	0	0	0	0	0	0	0	0	0	0	0	0	0	1	49	Male	60	165	22.0386	36	56	132	72							7
434	No	0	0	0	0	1	Medical	J12.9	10	7.91	No	0	No	0	0	0	0	0	0	0	0	0	0	0	0	0	0	0	0	0	0	0	4	38	Female	51	125	32.64	36	93	126	87	13.9	11.85	0.8		27		8
435	No	0	0	0	0	0	Elective surgery	K61.0	11	13.31	No	4	No	0	0	0	0	0	0	0	0	0	0	0	0	0	0	0	0	0	0	0	1	45	Male	75	164	27.8852	35	88	129	81	13.7	8.18	0.9				3
436	No	0	0	0	0	1	Medical	M32.9	13	2.87	No	3	No	0	0	0	0	0	0	0	0	0	0	0	0	0	0	0	0	0	0	0	4	29	Female	70	165	25.7117	35.5	77	108	70	12.1	9.88	0.8				11
437	No	0	0	0	0	0	Elective surgery	N26	14	2.83	No	0	No	0	0	0	0	0	0	0	0	1	0	1	0	0	0	0	0	0	0	0	6	59	Female	60	150	26.6667	36.5	68	180	97							11
438	No	0	0	0	0	1	Elective surgery	N35.9	14	4.81	No	0	Yes	0	0	0	0	0	0	0	0	0	0	0	0	0	0	0	0	0	0	0	3	60	Female	67	165	24.6097	36.2	71	140	90	12	6.12	1				7
439	No	0	0	0	0	1	Medical	I20.9	9	15.76	No	0	No	0	0	0	0	0	0	0	0	0	0	1	0	0	0	0	0	0	0	0	3	42	Male	80	162	30.4832	36.5	81	110	60	8.7	4.99	12.8		5		12
440	Yes	6	1	5	0	1	Medical	K75.0	11	31.99	No	0	No	0	0	0	0	0	0	0	0	0	0	0	0	0	0	0	0	0	0	0	4	32	Male	47	160	18.3594	37.4	88	120	70	6.8	22.08	0.5	3.2	18	534	10
441	No	0	0	0	0	1	Elective surgery	Q07.0	17	3.79	No	0	No	0	0	0	0	0	0	0	0	0	0	0	0	0	0	0	0	0	0	0	3	69	Female	80	156	32.8731	35.2	60	120	70	13.9	9.51	0.7				7
442	No	0	0	0	0	1	Elective surgery	K43.9	11	13.86	No	0	No	0	0	0	0	0	0	0	0	0	0	0	0	0	0	0	0	0	0	0	2	59	Male	60	160	23.4375	35.6	75	100	60							8
443	No	0	0	0	0	0	Elective surgery	I25.9	9	0.81	No	1	No	0	0	0	0	0	0	0	0	0	1	0	0	0	0	0	0	0	0	0	6	79	Male	90	170	31.1419	36	78	130	80	12.1	7.21	1.2				10
444	No	0	0	0	0	1	Elective surgery	N40	14	3.12	No	0	No	0	0	0	0	0	0	0	0	0	0	0	0	0	0	0	0	0	0	0	3	64	Male	57	175	18.6122	35.4	77	120	90	14.2	7.04	0.7				6
445	No	0	0	0	0	1	Medical	M05.3	13	8.09	No	0	Yes	0	0	0	0	0	0	0	0	0	0	0	0	0	0	0	0	0	0	0	2	55	Female	68	151	29.8233	36.5	84	127	98	13.5	4.75	0.7		29	21	5
446	No	0	0	0	0	1	Elective surgery	D34	2	2.07	No	1	No	0	0	0	0	0	0	0	0	0	0	0	0	0	0	0	0	0	0	0	4	36	Female	98	154	41.3223	36.5	81	110	60							6
447	No	0	0	0	0	0	Elective surgery	K40.9	11	0.93	No	0	No	0	0	0	0	0	0	0	0	0	0	0	0	0	0	0	0	0	0	0	4	77	Male	70	165	25.7117	36.4	79	110	60							5
448	No	0	0	0	0	0	Elective surgery	N35.9	14	1.72	No	0	No	0	0	0	0	0	0	0	0	0	0	0	0	0	0	0	0	0	0	0	4	80	Male	72	177	22.9819	34.7	66	110	70							6
449	Yes	1	1	0	0	1	Elective surgery	I50.0	9	16.91	No	2	No	0	1	0	0	0	0	0	0	1	0	0	0	0	0	0	0	0	0	0	6	69	Female	49	150	21.7778	36.4	75	120	70							14
450	No	0	0	0	0	0	Elective surgery	Q21.1	17	11.15	No	0	No	0	0	0	0	0	0	0	0	1	0	0	0	0	0	0	0	0	0	0	3	45	Female	64	158	25.6369	36	68	106	66							5
451	No	0	0	0	0	1	Elective surgery	K60.3	11	1.96	No	1	No	0	0	0	0	0	0	0	0	0	0	0	0	0	0	0	0	0	0	0	4	21	Male	68	178	21.4619	36.8	98	150	80							4
452	No	1	1	0	0	1	Medical	C61	2	3.01	No	0	No	0	0	0	0	0	0	0	0	0	0	0	0	0	0	0	0	0	0	0	4	93	Male	70	165	25.7117	36.5	84	140	80	10.8	12.19	0.9				3
453	No	0	0	0	0	0	Elective surgery	N40	14	2.8	No	3	No	0	0	0	0	0	0	0	0	0	0	0	0	0	0	0	0	0	0	0	4	74	Male	90	172	30.4218	36.6	66	83	56							7
454	No	0	0	0	0	1	Medical	I50.9	9	6.6	Yes	0	No	0	0	0	0	0	0	0	0	0	0	0	0	0	0	0	0	0	0	0	4	88	Male	73	160	28.5156	35	68	109	62	11.2	7.22	1.2	4	14		13
455	No	0	0	0	0	1	Elective surgery	N20.0	14	1.85	No	2	Yes	0	0	0	0	0	0	0	0	0	0	0	0	0	0	0	0	0	0	0	2	52	Male	75	160	29.2969		81	120	80							4
456	No	3	1	1	1	0	Medical	N39.0	14	31.82	No	4	No	0	0	0	0	0	0	0	0	0	0	0	0	0	0	0	0	0	0	0	3	60	Female	50	161	19.2894	36.3	120	111	62	10.1	6.41	1.6				9
457	No	0	0	0	0	1	Elective surgery	I20.0	9	1.77	No	2	No	0	0	0	0	0	0	0	0	0	0	0	0	0	0	0	0	0	0	0	3	64	Female	80	164	29.7442	36.6	61	130	70	11.9	5.1	1	4	11		12
458	No	0	0	0	0	1	Medical	E84.0	4	12.8	No	1	No	0	0	0	0	0	0	0	0	0	0	0	0	0	0	0	0	0	0	0	4	18	Female	42.4	146	19.8912	36.8	101	101	68							9
459	No	0	0	0	0	1	Medical	J47	10	24.87	No	1	No	0	0	0	0	0	0	0	0	0	0	0	0	0	0	0	0	0	0	0	2	53	Male	45	159	17.7999	37.5	106	113	76	12.9	5.84	0.7		9	11	8
460	No	0	0	0	0	0	Elective surgery	Z45.0	21	0.61	No	0	No	0	1	0	0	0	0	0	0	0	0	0	0	0	0	0	0	0	0	0	3	57	Male	73	168	25.8645	36	76	140	90							9
461	No	0	0	0	0	0	Urgent surgery	K80.5	11	0.94	No	2	No	0	0	0	0	0	0	0	0	0	0	0	0	0	0	0	0	0	0	0	4	34	Male	59	168	20.9042	36.5	80	100	60							4
462	No	0	0	0	0	1	Medical	G35	6	6.13	No	0	Yes	0	0	0	0	0	0	0	0	0	0	0	0	0	0	0	0	0	0	0	4	39	Female	64	169	22.4082	36.6	70	110	70	12.4	8.6	1.1		22		5
463	No	0	0	0	0	1	Urgent surgery	K65.0	11	14.09	No	0	Yes	0	0	0	0	0	0	0	0	0	0	1	0	0	0	0	0	0	0	0	6	19	Male	30	135	16.4609	37.3	86	130	100	11.7	11.1	6				18
464	No	0	0	0	0	1	Medical	M06.9	13	11.14	No	0	No	0	0	0	0	0	0	0	0	0	0	0	0	0	0	0	0	0	0	0	3	61	Female	73	172	24.6755	35.4	79	140	70	11.7	2.2	0.7		56	17	5
465	No	0	0	0	0	0	Medical	J47	10	14.03	No	2	Yes	0	0	0	0	0	0	0	0	0	0	0	0	0	0	0	0	0	0	0	1	43	Female	51	159	20.1732	36.2	62	91	50	13.2	9.52	0.5		84		9
466	No	0	0	0	0	0	Medical	G93.4	6	12.84	No	0	No	0	0	0	0	0	0	0	0	0	0	0	0	0	0	1	0	0	0	0	5	65	Male	64	164	23.7954	36.6	83	136	83	12.6	4.86	0.7		49	43	7
467	No	0	0	0	0	1	Urgent surgery	I20.0	9	0.7	No	0	No	0	0	0	0	0	0	0	0	1	0	0	0	0	0	0	0	0	0	0	6	74	Female	70	168	24.8016	36	59	138	70							13
468	No	0	0	0	0	1	Elective surgery	I50.0	9	0.96	No	0	No	1	1	0	0	0	0	0	0	0	0	0	0	0	0	0	0	0	0	0	4	59	Male	83	158	33.2479	35.6	64	100	80	15.8	7.9	1.2				9
469	No	0	0	0	0	1	Urgent surgery	K61.2	11	13.85	No	1	No	0	0	0	0	0	0	0	0	0	0	0	0	0	0	0	0	0	0	0	1	41	Male	63.5	160	24.8047	36.4	58	100	70	10.8	9.71	0.7				5
470	No	0	0	0	0	0	Elective surgery	Z93.3	21	5.95	No	0	No	0	0	0	0	0	0	0	0	0	0	0	0	0	0	0	0	0	0	0	4	71	Male	74	165	27.1809	35.2	57	130	90							6
471	No	0	0	0	0	0	Medical	F03	5	7.81	No	0	No	0	0	0	0	0	0	0	0	0	0	0	0	0	0	0	0	0	0	0	2	55	Male	55	160	21.4844	36	59	130	80							3
472	No	0	0	0	0	1	Medical	E83.0	4	60.87	No	0	No	0	0	0	0	0	0	0	0	0	0	0	0	0	0	0	0	0	0	0	4	27	Female	65	163	24.4646	35	69	120	70	12.8	4.37	0.8	4.3	41	38	6
473	No	0	0	0	0	1	Urgent surgery	I20.0	9	8.05	No	0	No	1	0	0	0	0	0	0	0	0	0	0	0	0	0	0	0	0	0	0	2	48	Male	65	160	25.3906	36.5	69	110	70	13.7	9.62	1.2		31	18	19
474	No	0	0	0	0	1	Elective surgery	E66.0	4	2.61	No	1	No	0	0	0	0	0	0	0	0	1	0	0	0	0	0	0	0	0	0	0	6	29	Female	113	157	45.8436	35	74	159	180							11
475	No	0	0	0	0	1	Elective surgery	E66.0	4	2.06	No	3	Yes	0	0	0	0	0	0	0	0	0	0	0	0	0	0	0	0	0	0	0	2	53	Female	92	145	43.7574	35.9	88	95	59							11
476	No	0	0	0	0	0	Medical	L51.9	12	7.05	No	0	Yes	0	0	0	0	0	0	0	0	1	0	0	0	0	0	0	0	0	0	0	6	72	Female	60	160	23.4375	36.4	64	170	80	14.8	6.34	0.9		14	20	11
477	No	0	0	0	0	1	Elective surgery	N20.1	14	1.96	No	1	No	0	0	0	0	0	0	0	0	0	0	0	0	0	0	0	0	0	0	0	1	46	Female	78	160	30.4688	36.1	84	164	91							9
478	No	0	0	0	0	0	Medical	N19	14	14.01	No	0	No	0	1	0	0	0	0	0	0	0	1	1	0	0	0	0	0	0	0	0	9	75	Male	63	170	21.7993	35.4	80	160	100							7
479	No	0	0	0	0	1	Elective surgery	N48.9	14	1.83	No	0	No	0	0	0	0	0	0	0	0	1	0	0	0	0	0	0	0	0	0	0	4	57	Male	70	167	25.0995	36.7	65	120	70	15.4	7.77	1				6
480	Yes	1	0	1	0	1	Medical	A52.9	1	20.82	No	0	No	0	0	0	0	0	0	0	0	0	0	0	0	0	0	0	0	0	0	0	1	42	Female	54.8	160	21.4062	35.7	72	100	70	12.6	12.95	0.7				3
481	No	0	0	0	0	0	Elective surgery	C64	2	2.78	No	0	No	0	0	0	0	0	0	0	0	0	1	0	0	0	0	1	0	0	0	0	8	70	Female	67	150	29.7778	36.3	78	140	80	11.2	5.67	1				12
482	No	0	0	0	0	0	Elective surgery	I83.9	9	1.27	No	1	No	0	0	0	0	0	0	0	0	0	0	0	0	0	0	0	0	0	0	0	4	27	Female	65	162	24.7676	35.6	66	120	70							5
483	No	0	0	0	0	1	Elective surgery	I83.9	9	1.2	No	0	No	0	0	0	0	0	0	0	0	0	0	0	0	0	0	0	0	0	0	0	2	50	Female	68	168	24.093	36.6	90	120	71							6
484	Yes	2	1	1	0	1	Elective surgery	D10.3	2	11.21	No	1	No	0	0	0	0	0	0	0	0	0	0	0	0	0	0	0	0	0	0	0	4	28	Female	55	160	21.4844	36.2	74	110	70							8
485	No	0	0	0	0	1	Elective surgery	N26	14	1.96	No	1	No	0	0	0	0	0	0	0	0	0	0	0	0	0	0	0	0	0	0	0	4	30	Male	53	163	19.9481	36.1	56	120	60							6
486	Yes	1	1	0	0	0	Elective surgery	C22.1	2	87.25	No	0	No	0	0	0	0	0	0	0	0	0	0	0	0	0	0	0	0	0	0	0	4	74	Female	51	145	24.2568	35.8	65	100	60							8
487	No	0	0	0	0	1	Elective surgery	K43.9	11	1.56	No	2	No	0	0	0	0	0	0	0	0	0	0	0	0	0	0	0	0	0	0	0	1	42	Female	63	162	24.0055	35	86	124	80							7
488	No	0	0	0	0	1	Medical	L12.3	12	1.2	No	5	No	0	0	0	0	0	0	0	0	0	0	0	0	0	0	0	0	0	0	0	4	30	Female	45	160	17.5781	36.2	94	97	60	9.9	2.18	0.6			21	7
489	No	0	0	0	0	1	Medical	H46	7	8.88	No	0	Yes	0	0	0	0	0	0	0	0	0	0	0	0	0	0	0	0	0	0	0	4	27	Female	42	148	19.1746	36.2	92	100	60							3
490	No	0	0	0	0	1	Medical	I33.0	9	14.66	No	0	No	0	0	0	0	0	0	0	0	0	0	1	0	0	0	0	0	0	0	0	6	31	Male	74	187	21.1616	36.1	76	135	80	11.3	4.6	11.7		22		9
491	No	0	0	0	0	0	Elective surgery	I50.0	9	1.82	No	0	No	0	1	0	0	0	0	0	0	0	0	0	0	0	0	0	0	0	0	0	5	78	Female	60	155	24.974	36.2	67	129	67							9
492	Yes	1	1	0	0	1	Medical	I44.2	9	43	No	0	Yes	0	0	0	0	0	1	0	0	1	0	0	0	0	0	0	0	0	0	0	7	74	Male	70	170	24.2215	36.6	80	130	70	11.4	9.05	0.5		127		20
493	No	0	0	0	0	1	Elective surgery	N20.0	14	2.69	No	0	No	0	0	0	0	0	0	0	0	0	0	0	0	0	0	0	0	0	0	0	1	43	Female	59	165	21.6713	36.6	67	120	70	12.3	7.95					8
494	Yes	2	0	2	0	0	Elective surgery	K50.9	11	8.16	No	2	No	0	0	0	0	0	0	0	0	0	0	0	0	0	0	0	0	0	0	0	4	19	Female	40	155	16.6493	36.2	71	90	70							7
495	No	2	0	2	0	1	Elective surgery	N31.2	14	17.58	No	1	Yes	0	0	0	0	0	0	0	0	0	0	1	0	0	0	0	0	0	0	0	6	33	Female	54.5	148	24.8813	35.6	73	90	60	12.2	7.04	8.7				7
496	No	0	0	0	0	1	Elective surgery	J34.2	10	1.01	No	0	Yes	0	0	0	0	0	0	0	0	0	0	0	0	0	0	0	0	0	0	0	4	32	Female	67	160	26.1719	36.4	63	110	70							7
497	No	0	0	0	0	1	Elective surgery	K83.1	11	2.83	No	12	No	0	0	0	0	0	0	0	0	0	0	0	0	0	0	0	0	0	0	0	3	62	Female	56.6	155	23.5588	36.7	100	85	50	8.9	14.39	1.6	2.9	418	331	7
498	No	0	0	0	0	0	Medical	I20.0	9	1.71	No	0	No	0	0	0	0	0	0	0	0	0	0	0	0	0	0	0	0	0	0	0	2	54	Male	80	163	30.1103	35.3	56	90	50	12.4	6.65	1.5				12
499	No	0	0	0	0	1	Medical	N18.9	14	1.07	No	0	Yes	0	0	0	0	0	0	0	0	0	0	1	0	0	0	0	0	0	0	0	6	34	Female	105	163	39.5197	36.1	68	100	67	12.4	8.44	1.6				7
500	No	0	0	0	0	1	Medical	M32.1	13	16.98	No	0	Yes	0	0	0	0	0	0	0	0	0	0	0	0	0	0	0	0	0	0	0	4	35	Female	69	159	27.2932	37.3	65	140	88	10.6	6.63	1	2.8	123	174	10
501	No	0	0	0	0	1	Elective surgery	I25.1	9	11.25	Yes	0	No	1	0	0	0	0	0	0	0	1	0	0	0	0	0	0	0	0	0	0	7	71	Female	58	170	20.0692	34.9	77	92	40	11.7	7.24	0.9				11
502	No	0	0	0	0	1	Medical	I20.0	9	1.74	No	0	No	0	0	0	0	0	0	0	0	1	0	0	0	0	0	0	0	0	0	0	5	60	Female	80	163	30.1103	36.7	54	100	50	11.3	6.66	1.1				10
503	No	0	0	0	0	0	Medical	I70.2	9	13.69	No	2	No	0	0	1	0	0	0	0	0	1	0	0	0	0	0	0	0	0	0	0	7	71	Female	60	160	23.4375	36.6	78	150	76	10	10.18	0.6				13
504	No	0	0	0	0	1	Medical	E83.5	4	3.72	No	1	No	0	0	0	0	0	0	0	0	1	0	0	0	0	0	0	0	0	0	0	3	40	Female	85	170	29.4118	36.5	63	138	96			0.7	4			7
505	No	0	0	0	0	0	Elective surgery	I70.2	9	35.9	No	2	No	0	0	0	0	0	0	0	0	0	1	0	0	0	0	0	0	0	0	0	4	58	Male	86	180	26.5432	36.1	68	120	80	9	9.6	1.5				10
506	No	0	0	0	0	0	Elective surgery	N18.0	14	20.14	No	1	No	0	0	0	0	0	0	0	0	0	0	1	0	0	0	0	0	0	0	0	3	43	Male	54	168	19.1327	35.8	68	221	115			11.4		13	58	5
507	No	0	0	0	0	1	Medical	I12.0	9	14.92	No	0	No	0	0	0	0	0	0	0	0	0	0	1	0	0	0	0	0	0	0	0	6	32	Female	59	163	22.2063	36.1	64	129	86	11.4	7.5	7	3.9	5		6
508	No	0	0	0	0	1	Elective surgery	C44.3	2	1.82	No	0	No	0	0	0	0	0	0	0	0	0	0	0	0	0	0	0	0	0	0	0	3	64	Female	50	152	21.6413	36.7	88	140	90							8
509	No	0	0	0	0	1	Elective surgery	J34.2	10	3.93	No	0	No	0	0	0	0	0	0	0	0	0	0	0	0	0	0	0	0	0	0	0	3	63	Female	75	168	26.5731	36.7	87	103	54							7
510	No	0	0	0	0	1	Elective surgery	N40	14	2.64	No	1	No	0	0	0	0	0	0	0	0	1	0	0	0	0	0	0	0	0	0	0	6	73	Male	87	155	36.2123	35.8	70	188	115	11.2	5.53	2.3				10
511	No	0	0	0	0	0	Elective surgery	K40.9	11	1.01	No	0	No	0	0	0	0	0	0	0	0	0	0	0	0	0	0	0	0	0	0	0	4	73	Female	50	143	24.4511	35.9	68	135	67							7
512	No	0	0	0	0	1	Elective surgery	Q53.1	17	1.09	No	0	No	0	0	0	0	0	0	0	0	0	0	0	0	0	0	0	0	0	0	0	4	21	Male	100	184	29.5369	36.2	76	190	120							7
513	No	0	0	0	0	1	Elective surgery	C61	2	1.99	No	0	No	0	0	0	0	0	0	0	0	0	0	0	0	0	0	1	0	0	0	0	5	61	Male	92	172	31.0979	35	71	130	80	15.4	6.3	1.2				9
514	No	0	0	0	0	0	Elective surgery	K80.2	11	0.68	No	0	Yes	0	0	0	0	0	0	0	0	0	0	0	0	0	0	0	0	0	0	0	1	46	Female	56	158	22.4323	36	60	130	80							8
515	No	0	0	0	0	0	Medical	N17.9	14	4.28	No	0	No	0	0	0	0	0	0	0	0	0	0	0	0	0	0	0	0	0	0	0	3	69	Male	55	160	21.4844	36.6	63	170	80	9.8	10.77	2.9				7
516	No	0	0	0	0	0	Medical	C16.9	2	14.99	No	0	No	0	0	0	0	0	0	0	0	0	0	0	0	0	0	0	0	0	0	0	3	69	Male	60	170	20.7613	36.6	88	110	60							8
517	No	0	0	0	0	1	Elective surgery	K80.5	11	1.15	No	0	No	0	0	0	0	0	0	0	0	0	0	0	0	0	0	0	0	0	0	0	4	27	Female	100	158	40.0577	36.7	57	140	90							4
518	No	0	0	0	0	1	Elective surgery	N28.8	14	3.09	No	0	No	0	0	0	0	0	0	0	0	0	0	0	0	0	0	0	0	0	0	0	1	43	Female	70	158	28.0404	36.6	78	146	80							8
519	No	0	0	0	0	0	Elective surgery	E21.1	4	7.23	No	1	No	0	0	0	0	0	0	0	0	0	0	0	0	0	0	0	0	0	0	0	4	32	Male	50	160	19.5312	36.3	96	130	80	9.4	2.9	8.6		15	12	12
520	No	0	0	0	0	1	Elective surgery	I70.2	9	12.84	No	2	Yes	0	0	0	0	0	0	0	0	0	0	0	0	0	0	0	0	0	0	0	4	86	Female	61	163	22.9591	36.6	80	170	93							7
521	No	0	0	0	0	1	Elective surgery	K80.8	11	1.86	No	1	Yes	0	0	0	0	0	0	0	0	1	0	0	0	0	0	0	0	1	0	0	7	36	Female	99	153	42.2914	36.6	90	140	90							9
522	No	0	0	0	0	0	Elective surgery	N13.1	14	1.89	No	1	No	0	0	0	0	0	0	0	0	0	0	0	0	0	0	0	0	0	0	0	2	54	Female	61	150	27.1111	36	87	118	68							8
523	No	0	0	0	0	1	Medical	K70.3	11	26.46	Yes	3	No	0	0	0	0	0	0	0	0	1	0	0	0	0	0	0	0	0	0	0	5	62	Male	59.5	170	20.5882	35	76	80	42	11.5	5.53	4	0.3	38	46	12
524	No	0	0	0	0	1	Urgent surgery	N35.9	14	0.98	No	0	No	0	0	0	0	0	0	0	0	0	0	0	0	0	0	0	0	0	0	0	3	67	Male	85	160	33.2031	36.1	65	110	60	14	9.89	0.9				7
525	No	0	0	0	0	0	Urgent surgery	L92.3	12	1.22	No	0	No	0	0	0	0	0	0	0	0	0	0	0	0	0	0	0	0	0	0	0	2	56	Female	81	166	29.3947	36	85	120	76							8
526	No	0	0	0	0	1	Elective surgery	C50.2	2	1.86	No	0	Yes	0	0	0	0	0	0	0	0	0	0	0	0	0	0	0	0	0	0	0	4	38	Female	75	165	27.5482	36	98	100	60							8
527	No	0	0	0	0	1	Elective surgery	I20.9	9	8.05	No	0	No	0	1	0	0	0	0	0	0	0	0	0	0	0	0	0	0	0	0	0	5	82	Female	65	165	23.8751	35	62	130	90	10.3	4.26	3		21		14
528	Yes	1	0	1	0	1	Elective surgery	C20	2	4.07	No	1	No	0	0	0	0	0	0	0	0	0	0	0	0	0	0	0	0	0	0	0	4	31	Male	70	172	23.6614	35.8	74	130	80	14.9	8.91	1.1				10
529	No	0	0	0	0	1	Elective surgery	E07.8	4	2.02	No	0	Yes	0	0	0	0	0	0	0	0	0	0	0	0	0	0	0	0	0	0	0	4	28	Female	65	172	21.9713	36.2	84	118	88							9
530	No	0	0	0	0	1	Elective surgery	N40	14	1.62	No	1	No	0	0	0	0	0	0	0	0	0	0	0	0	0	0	0	0	0	0	0	4	75	Male	63	165	23.1405	34.3	57	96	51							8
531	No	0	0	0	0	1	Elective surgery	C18.4	2	6.61	No	0	No	0	0	0	0	0	0	0	0	0	0	0	0	0	0	0	0	0	0	0	2	55	Male	65	170	22.4914	36.3	70	110	60	9.1	10.28	0.8				8
532	No	0	0	0	0	1	Elective surgery	K40.9	11	1.89	No	1	No	0	0	0	0	0	0	0	0	1	0	0	0	0	0	0	0	0	0	0	4	50	Male	75	175	24.4898	36.6	92	150	89							9
533	Yes	1	0	0	1	0	Elective surgery	I50.0	9	5.85	No	1	No	1	1	1	0	0	0	0	0	1	0	0	0	0	0	0	0	0	0	0	8	66	Male	72	160	28.125	36		80	50	11.2	7.14	2.1				16
534	No	0	0	0	0	1	Elective surgery	C67.0	2	2.44	No	0	No	0	0	1	0	0	0	0	0	0	0	0	0	0	0	0	0	0	0	0	5	81	Male	80	168	28.3447	35.6	75	150	70	12.9	5.74	0.8		11		6
535	No	0	0	0	0	1	Medical	G71.0	6	7.16	No	1	No	0	1	0	0	0	0	0	0	0	0	0	0	0	0	0	0	0	0	0	5	20	Male	45	167	16.1354	36.6	107	90	60	10.7	4.93	0.1		57		7
536	No	0	0	0	0	1	Elective surgery	N26	14	2.97	No	0	No	0	0	0	0	0	0	0	0	0	0	0	0	0	0	0	0	0	0	0	3	68	Female	55	165	20.202	36.4	63	110	70	13	6.1	0.7				6
537	Yes	1	1	0	0	0	Medical	K50.0	11	19.11	No	0	No	0	1	0	0	0	0	0	0	0	0	0	0	0	0	0	0	0	0	0	5	76	Male	60	168	21.2585	35.6	78	139	78	11.2	8.5	1.1		28	29	11
538	No	0	0	0	0	0	Elective surgery	N20.2	14	2.05	No	0	No	0	0	0	0	0	0	0	0	0	0	0	0	0	0	0	0	0	0	0	1	47	Female	62	154	26.1427	36.1	75	150	90							6
539	No	0	0	0	0	1	Elective surgery	H70.1	8	2.95	No	1	No	0	0	0	0	0	0	0	0	0	0	0	0	0	0	0	0	0	0	0	4	18	Male	57	172	19.2672	35.9	64	108	62							6
540	No	0	0	0	0	1	Medical	D35.3	2	35.62	No	1	No	0	0	0	0	0	0	0	0	0	0	0	0	0	0	0	0	0	0	0	4	37	Male	92	179	28.7132	35.8	65	124	78	14.7	4.39	1				5
541	No	0	0	0	0	1	Elective surgery	J35.1	10	0.83	No	0	No	0	0	0	0	0	0	0	0	0	0	0	0	0	0	0	0	0	0	0	4	28	Male	81	172	27.3797	36.5	71	120	60							5
542	No	0	0	0	0	1	Urgent surgery	C77.4	2	1.85	No	1	No	0	0	0	0	0	0	0	0	0	0	0	0	0	0	0	0	0	0	0	1	48	Male	74	174	24.4418	36.3	92	160	90							8
543	No	0	0	0	0	0	Elective surgery	G12.2	6	3.12	No	1	No	0	0	0	0	0	0	0	0	0	0	0	0	0	0	0	0	0	0	0	1	42	Male	62	175	20.2449	36.5	84	120	70	14.2	9.03	0.5				10
544	No	0	0	0	0	1	Elective surgery	I83.9	9	1.17	No	1	No	0	0	0	0	0	0	0	0	0	0	0	0	0	0	0	0	0	0	0	1	49	Female	65	160	25.3906	35.5	72	130	80							6
545	No	0	0	0	0	1	Medical	G70.0	6	2.35	No	0	No	0	0	0	0	0	0	0	0	0	0	0	0	0	0	0	0	0	0	0	1	40	Female	57	160	22.2656	35.9	69	87	57	12.6	13.81	0.7		16		4
546	No	0	0	0	0	1	Elective surgery	I44.2	9	6.12	No	2	No	1	0	0	0	0	0	0	0	0	0	0	0	0	0	0	0	0	0	0	5	82	Male	56.8	156	23.3399	35.4	35	190	60	12	6.37	1.2		20		10
547	No	0	0	0	0	1	Elective surgery	C64	2	2.04	No	0	No	0	0	0	0	0	0	0	0	0	0	0	0	0	0	0	0	0	0	0	2	59	Male	68	160	26.5625	36.5	72	130	80	12.5						4
548	No	0	0	0	0	0	Elective surgery	I47.1	9	1.34	No	0	Yes	0	0	0	0	0	0	0	0	0	0	0	0	0	0	0	0	0	0	0	2	57	Female	74	161	28.5483	36.7	82	140	70							5
549	Yes	1	1	0	0	0	Elective surgery	E66.0	4	5	No	0	No	0	0	0	0	0	0	0	0	0	0	0	0	0	0	0	0	0	0	0	4	34	Female	96	150	42.6667	35.8	92	130	80							11
550	No	0	0	0	0	1	Elective surgery	I25.0	9	0.91	No	1	No	1	0	0	0	0	0	0	0	0	0	0	0	0	0	0	0	0	0	0	5	79	Female	53	153	22.6409	35	52	120	60							9
551	Yes	2	1	0	1	1	Medical	E84.0	4	20.02	No	1	Yes	0	0	0	0	0	0	0	0	0	0	0	0	0	0	0	0	0	0	0	4	20	Female	37.4	143	18.2894	36.5	88	98	61	12.3	5.09	0.6		15	17	12
552	No	0	0	0	0	1	Medical	A52.9	1	14.86	No	2	No	0	0	0	0	0	0	0	0	0	0	0	0	0	0	0	0	0	0	0	3	63	Male	70	167	25.0995	36.5	80	120	80	14.7	7.74	1		39		6
553	No	0	0	0	0	0	Elective surgery	D25.9	2	2.98	No	1	No	0	0	0	0	0	0	0	0	0	0	0	0	0	0	0	0	0	0	0	4	35	Female	39	155	16.2331	36.8	76	106	86							5
554	No	0	0	0	0	1	Medical	G40.9	6	25.06	No	0	No	0	0	0	0	0	0	0	0	0	0	0	0	0	0	0	0	0	0	0	4	27	Female	58	155	24.1415	35.4	82	100	67	11.9	6.54	0.6		60		9
555	No	0	0	0	0	1	Elective surgery	R22.4	18	5.8	No	0	No	1	1	0	0	0	0	0	0	0	1	0	0	0	0	0	0	0	0	0	7	60	Female	111	160	43.3594	36	87	110	80							10
556	No	0	0	0	0	1	Elective surgery	N18.9	14	2.13	No	1	No	0	0	0	0	0	0	0	0	0	0	1	0	0	0	0	0	0	0	0	6	31	Female	75	165	27.5482	36.1	119	150	80	11.5	6.63	0.8				9
557	No	0	0	0	0	1	Elective surgery	C61	2	2.38	No	0	No	0	0	0	0	0	0	0	0	0	0	0	0	0	0	0	0	0	0	0	4	71	Male	90	178	28.4055	35.8	77	130	60							8
558	No	0	0	0	0	0	Elective surgery	L89	12	15.07	No	2	No	0	0	0	0	0	0	0	0	0	0	0	0	0	0	0	0	0	0	0	2	57	Male	58	160	22.6562	36.5	97	120	70	12.1	10.86					4
559	Yes	1	0	1	0	0	Medical	I27.0	9	34.06	No	0	Yes	0	0	0	0	0	0	0	0	0	0	0	0	0	0	0	0	0	0	0	4	31	Female	37.6	156	15.4504	35.4	76	130	70	16.9	9.28	0.7				8
560	No	0	0	0	0	1	Elective surgery	K40.9	11	1.87	No	0	No	0	0	0	0	0	0	0	0	0	0	0	0	0	0	0	0	0	0	0	4	82	Male	72	165	26.4463	35	78	150	90							5
561	No	0	0	0	0	0	Elective surgery	I84.5	9	0.8	No	0	No	0	0	0	0	0	0	0	0	0	0	0	0	0	0	0	0	0	0	0	4	36	Female	53	155	22.0603	36	69	110	60							2
562	No	0	0	0	0	1	Elective surgery	K40.9	11	1.15	No	1	Yes	0	0	0	0	0	0	0	0	0	0	0	0	0	0	0	0	0	0	0	3	67	Male	63	170	21.7993	36.2	75	100	65							5
563	No	0	0	0	0	0	Elective surgery	K80.8	11	1.6	No	0	No	0	0	0	0	0	0	0	0	0	0	0	0	0	0	0	0	0	0	0	2	55	Female	65	158	26.0375	35.4	85	133	87							7
564	Yes	1	1	0	0	1	Elective surgery	C61	2	2.92	No	0	No	0	0	0	0	0	0	0	0	0	0	0	0	0	0	0	0	0	0	0	4	75	Male	50	150	22.2222	35.8	88	137	75							10
565	No	0	0	0	0	0	Urgent surgery	K80.8	11	4.92	No	1	No	0	0	0	0	0	0	0	0	1	0	0	0	0	0	0	0	0	0	0	4	59	Female	77	160	30.0781	37	75	90	55							8
566	No	0	0	0	0	0	Elective surgery	K43.9	11	0.94	No	0	No	0	0	0	0	0	0	0	0	0	0	0	0	0	0	0	0	0	0	0	4	38	Male	73	172	24.6755	36.2	63	135	79							6
567	Yes	1	0	1	0	1	Medical	K74.6	11	12.78	No	0	No	0	0	0	0	0	0	0	0	1	0	0	0	0	0	0	0	0	1	0	7	57	Male	50	159	19.7777	35.5	77	85	45	7.1	8.11	2	3.1	20	66	9
568	No	0	0	0	0	1	Elective surgery	D41.1	2	8.82	No	3	No	0	0	0	0	0	0	0	0	0	0	0	0	0	0	0	0	0	0	0	4	73	Female	42	160	16.4062	33	92	137	99	14.7	7.72	2.2				8
569	No	0	0	0	0	1	Medical	I80.1	9	26.86	No	2	No	0	0	0	0	0	0	0	0	0	0	1	0	0	0	0	0	0	0	0	3	49	Male	70.6	160	27.5781	35.1	68	140	60							13
570	No	0	0	0	0	1	Elective surgery	I05.0	9	22.04	No	1	No	0	0	0	0	0	0	0	0	0	0	0	0	0	0	0	0	0	0	0	4	22	Female	50	155	20.8117	35.8	84	90	56	12.3	7.58	1		36	95	9
571	No	0	0	0	0	0	Elective surgery	N18.9	14	0.92	No	0	No	0	0	0	0	0	0	0	0	0	0	1	0	0	0	0	0	0	0	0	6	18	Male	100	171	34.1985	36	53	140	109	14.3	12.83	1.1				6
572	No	0	0	0	0	1	Elective surgery	I50.0	9	15.05	No	0	No	0	0	0	0	0	0	0	0	0	0	0	0	0	0	0	0	0	0	0	4	74	Male	55	168	19.487	36.6	87	111	70	12.7	7.81	1.1		18		6
573	No	0	0	0	0	1	Elective surgery	J34.2	10	1.11	No	0	No	0	0	0	0	0	0	0	0	0	0	0	0	0	0	0	0	0	0	0	4	20	Female	93	173	31.0735	36.9	89	123	76							6
574	Yes	2	0	2	0	1	Medical	J47	10	49.86	No	3	No	0	0	0	0	0	0	0	0	0	0	0	0	0	0	0	0	0	0	0	4	24	Female	38	155	15.8169	35.8	114	98	54	11.9	7.75	0.6		18		7
575	No	0	0	0	0	0	Medical	J15.8	10	27.74	No	1	Yes	0	0	0	0	0	0	0	0	0	0	0	0	0	0	0	0	0	0	0	4	29	Female	60	170	20.7613	36	85	140	90	7.5	7.48					15
576	No	0	0	0	0	1	Elective surgery	Q63.8	17	2.23	No	0	No	0	0	0	0	0	0	0	0	0	0	0	0	0	0	0	0	0	0	0	4	39	Female	76.5	155	31.8418	36.3	72	133	82							5
577	Yes	2	2	0	0	0	Medical	F31.4	5	36.1	No	1	No	0	0	0	0	0	0	0	0	0	0	0	0	0	0	0	0	0	0	0	1	42	Male	84	167	30.1194	35.5	90	133	91	13.7	14.67	0.9	4.2	20		7
578	Yes	1	1	0	0	0	Elective surgery	E21.3	4	8.97	No	0	No	0	0	0	0	0	0	0	0	0	0	1	0	0	0	0	0	0	0	0	6	33	Male	62	175	20.2449	36.6	91	140	90	9.4	3.75	6.3				13
579	Yes	2	1	0	1	0	Elective surgery	E66.0	4	3.78	No	0	No	0	0	0	0	0	0	0	0	1	0	0	0	0	0	0	0	0	0	0	6	39	Female	131	168	46.4144	36.6	88	112	69							13
580	No	0	0	0	0	1	Elective surgery	I20.9	9	8.13	No	1	No	0	0	0	0	0	0	0	0	0	0	0	0	0	0	0	0	0	0	0	3	63	Male	90	172	30.4218	36	60	93	41	8	7.87	2.8				15
581	No	0	0	0	0	1	Elective surgery	K80.8	11	1.2	No	0	No	0	0	0	0	0	0	0	0	0	0	0	0	0	0	0	0	0	0	0	4	35	Female	84	154	35.4191	35.6	81	150	100							3
582	No	0	0	0	0	1	Medical	C22.0	2	0.81	No	1	No	0	0	0	0	0	0	0	0	1	0	1	0	0	0	0	0	0	0	0	7	65	Male	58.5	164	21.7505	35.1	73	159	67							10
583	No	0	0	0	0	0	Elective surgery	D25.9	2	1.06	No	0	No	0	0	0	0	0	0	0	0	0	0	0	0	0	0	0	0	0	0	0	4	35	Female	74	164	27.5134	36.8	68	110	70							6
584	Yes	1	0	0	1	1	Medical	G93.4	6	12.79	No	0	No	0	0	0	0	0	0	0	0	0	0	0	0	0	0	0	0	0	1	0	6	65	Male	61	165	22.4059	35.5	59	122	55	11.4	5.49	0.7	3.1	44	33	10
585	Yes	3	2	1	0	1	Medical	D33.0	2	53.26	No	1	Yes	0	0	0	0	0	0	0	0	0	0	0	0	0	0	0	0	0	0	0	1	44	Female	56.9	147	26.3316	36.7	75	100	142							9
586	No	0	0	0	0	1	Elective surgery	L91.8	12	3.27	No	0	Yes	0	0	0	0	0	0	0	0	0	0	0	0	0	0	0	0	0	0	0	4	37	Female	58	145	27.5862	36.4	77	120	90							7
587	No	0	0	0	0	1	Elective surgery	L91.0	12	0.97	No	0	No	0	0	0	0	0	0	0	0	0	0	0	0	0	0	0	0	0	0	0	1	46	Female	72	150	32	35.2	80	100	60							4
588	No	0	0	0	0	0	Medical	E44.0	4	20.76	No	3	No	0	0	0	0	0	0	0	0	0	0	0	0	0	0	0	0	0	0	0	3	60	Female	115	163	43.2835	36.6	95	130	70	9	3.01	0.9		32		4
589	No	0	0	0	0	0	Elective surgery	N62	14	1.92	No	0	Yes	0	0	0	0	0	0	0	0	0	0	0	0	0	0	0	0	0	0	0	4	31	Female	62	160	24.2188	36.7	82	102	73							5
590	No	0	0	0	0	1	Medical	J34.3	10	0.92	No	0	No	0	0	0	0	0	0	0	0	0	0	0	0	0	0	0	0	0	0	0	2	54	Female	52	162	19.8141	36.5	71	110	60							7
591	No	0	0	0	0	1	Medical	G36.0	6	8.12	No	0	No	0	0	0	0	0	0	0	0	0	0	0	0	0	0	0	0	0	0	0	2	58	Female	64	163	24.0882	35	79	120	70							5
592	No	0	0	0	0	1	Elective surgery	K80.8	11	1.15	No	0	No	0	0	0	0	0	0	0	0	0	0	0	0	0	0	0	0	0	0	0	1	49	Female	93	160	36.3281	36.1	84	100	60							8
593	No	0	0	0	0	0	Elective surgery	E66.0	4	3.07	No	0	Yes	0	0	0	0	0	0	0	0	1	0	0	0	0	0	0	0	0	0	0	6	28	Female	130	153	55.5342	37.3	93	143	85							8
594	Yes	2	2	0	0	1	Medical	I20.0	9	16.88	No	0	Yes	0	0	0	0	0	0	0	0	0	0	0	0	0	0	0	0	0	0	0	4	71	Male	93	170	32.1799	36.2	79	110	60	8.2	5.66	10.7				20
595	No	0	0	0	0	1	Medical	E74.9	4	9.05	No	1	No	0	0	0	0	0	0	0	0	0	0	0	0	0	0	0	0	0	0	0	4	92	Female	55	160	21.4844	35.5	75	110	60							8
596	No	0	0	0	0	1	Elective surgery	M14.0	13	7.22	No	0	No	0	0	0	0	0	0	0	0	0	0	0	0	0	0	0	0	0	0	0	1	41	Male	63	170	21.7993	35.9	72	142	100	12.3	5.61	0.8		16	24	8
597	No	0	0	0	0	1	Elective surgery	N20.1	14	1.94	No	1	Yes	0	0	0	0	0	0	0	0	0	0	0	0	0	0	0	0	0	0	0	4	20	Female	90	165	33.0579	36.6	62	115	72	11.4	8.81	0.7				5
598	No	0	0	0	0	0	Elective surgery	C64	2	6.62	No	0	Yes	0	0	0	0	0	0	0	0	0	0	0	0	0	0	0	0	0	0	0	2	54	Female	76	165	27.9155	35.8	76	120	70	13.2	11	1.5				8
599	No	0	0	0	0	1	Medical	K59.1	11	2.06	No	2	Yes	0	0	0	0	0	0	0	0	0	0	0	0	0	0	0	0	0	0	0	4	23	Female	75	154	31.6242	35.8	72	160	70	12.3			4.3			6
600	No	0	0	0	0	1	Elective surgery	C67.2	2	1.69	No	1	No	0	0	0	0	0	0	0	0	1	0	0	0	0	0	1	0	0	0	0	8	81	Male	90	170	31.1419	36.5	86	140	70							5
601	No	0	0	0	0	0	Elective surgery	K80.8	11	0.89	No	4	No	0	0	0	0	0	0	0	0	0	0	0	0	0	0	0	0	0	0	0	2	50	Female	74	152	32.0291	36.1	77	134	40							9
602	No	0	0	0	0	0	Medical	K56.6	11	19.06	No	1	No	0	0	0	0	0	0	0	0	1	0	0	0	0	0	0	0	0	0	0	5	64	Male	80	173	26.7299	35.6	102	103	86	8.3	4.16	0.4	2.1	18	41	8
603	No	0	0	0	0	1	Elective surgery	D25.9	2	2.89	No	5	Yes	0	0	0	0	0	0	0	0	1	0	0	0	0	0	0	0	0	0	0	3	46	Female	80.8	160	31.5625	35.8	68	110	70	9.1	5.99	0.6				5
604	No	0	0	0	0	1	Elective surgery	I20.0	9	34.74	No	3	No	0	0	0	0	0	0	0	0	0	0	0	0	0	0	0	0	0	0	0	3	65	Male	66	175	21.551	35.1	49	146	75	10	8.07	2.6				13
605	No	0	0	0	0	1	Elective surgery	C16.0	2	7.33	No	1	Yes	0	0	0	0	0	0	0	0	0	0	0	0	0	0	1	0	0	0	0	3	40	Female	66	160	25.7812	36	77	138	84	12.7	6.05	0.7				11
606	Yes	1	0	0	1	0	Elective surgery	G91.1	6	33.22	No	0	Yes	0	0	0	0	0	0	0	0	0	0	0	0	0	0	0	0	0	0	0	4	71	Male	84	188	23.7664	36.3	79	127	77	13.5	8.69	1.1				6
607	No	0	0	0	0	0	Elective surgery	N18.9	14	16.13	No	4	Yes	0	0	0	0	0	0	0	0	0	0	1	0	0	0	0	0	0	0	0	6	24	Female	47	150	20.8889	35.8	74	140	90							13
608	No	0	0	0	0	1	Elective surgery	R61.0	18	1.04	No	0	No	0	0	0	0	0	0	0	0	0	0	0	0	0	0	0	0	0	0	0	4	29	Male	87	172	29.4078	35	60	110	77							6
609	No	0	0	0	0	0	Elective surgery	H70.1	8	0.97	No	6	No	0	0	0	0	0	0	0	0	0	0	0	0	0	0	0	0	0	0	0	1	40	Female	65	160	25.3906	36.3	62	94	61							6
610	No	0	0	0	0	1	Elective surgery	C20	2	1.29	No	1	No	0	0	0	0	0	0	0	0	0	0	0	0	0	0	1	0	0	0	0	5	61	Male	66	163	24.841	35.9	65	141	80							10
611	No	0	0	0	0	1	Medical	C17.0	2	9.91	No	2	No	0	0	0	0	0	0	0	0	0	0	0	0	0	0	1	0	0	0	0	4	53	Male	67	164	24.9108	36.2	92	103	72	11.9	11.31	0.7		52	328	7
612	No	0	0	0	0	1	Medical	C16.3	2	6.84	No	0	No	0	0	0	0	0	0	0	0	0	0	0	0	0	0	1	0	0	0	0	5	65	Male	57	165	20.9366	36.4	89	136	68	7.4	9.01	1				15
613	No	0	0	0	0	1	Medical	I20.9	9	4.92	No	0	No	0	0	0	0	0	0	0	0	1	0	0	0	0	0	0	0	0	0	0	3	47	Female	56.6	164	21.044	36	81	99	69	10.9	7.64	1		12		23
614	Yes	2	0	2	0	1	Elective surgery	I70.2	9	36.26	No	0	No	0	0	0	0	0	0	0	0	0	1	0	0	0	0	0	0	0	0	0	6	86	Female	57	155	23.7253	37.5	98	121	60							9
615	No	0	0	0	0	0	Elective surgery	K80.8	11	1.03	No	0	No	0	0	0	0	0	0	0	0	0	0	0	0	0	0	0	0	0	0	0	4	83	Female	90	155	37.461	35.4	62	133	95							5
616	No	2	1	1	0	1	Medical	J15.8	10	23.73	No	1	No	0	0	0	0	0	0	0	0	0	0	0	0	0	0	0	0	0	0	0	4	28	Female	64	150	28.4444	35.5	92	147	114	9.4	4.24	1.7	3.3			13
617	No	0	0	0	0	1	Medical	I44.2	9	5.83	No	1	No	0	0	0	1	0	0	0	0	0	0	0	0	0	0	1	0	0	0	0	7	92	Male	56	160	21.875	36.7	75	130	70	12.1	8.15	1.2	3.9	115	756	14
618	No	0	0	0	0	0	Urgent surgery	K42.9	11	0.99	No	0	No	0	0	0	0	0	0	0	0	0	0	0	0	0	0	0	0	0	0	0	2	53	Male	75	176	24.2123	35.8	83	110	60							5
619	No	0	0	0	0	1	Medical	F32.2	5	23.13	No	2	Yes	0	0	0	0	0	0	0	0	1	0	0	0	0	0	0	0	0	0	0	6	25	Female	33	155	13.7357	36	71	98	59	11.7	3.75	0.6	4.2	16		5
620	No	0	0	0	0	1	Elective surgery	J32.9	10	1.01	No	0	No	0	0	0	0	0	0	0	0	0	0	0	0	0	0	0	0	0	0	0	4	23	Female	48	160	18.75	36	68	110	70							5
621	No	0	0	0	0	1	Elective surgery	C61	2	1.83	No	0	No	0	0	0	0	0	0	0	0	0	0	0	0	0	0	0	0	0	0	0	4	73	Male	41	145	19.5006	36.6	53	140	80	11.4	16.5					7
622	No	0	0	0	0	0	Medical	I50.0	9	7.67	No	5	No	0	1	0	0	0	0	0	0	0	0	0	0	0	0	0	0	0	0	0	2	46	Male	126.7	165	46.5381	36	69	101	61	11.9	3.29	1.1	3.8	27		17
623	No	0	0	0	0	1	Elective surgery	N20.0	14	2.78	No	1	No	0	0	0	0	0	0	0	0	0	0	1	0	0	0	0	0	0	0	0	6	31	Female	170	168	60.2324	37.1	79	130	90	12	8.01	1.2				6
624	No	0	0	0	0	1	Urgent surgery	I73.9	9	6.41	No	1	No	0	0	0	0	0	0	0	0	0	0	0	0	0	0	0	0	0	0	0	3	67	Male	47	153	20.0778	35.9	80	120	60	11.2	7.97	0.7		37		11
625	No	0	0	0	0	1	Medical	F10.5	5	27.14	No	1	No	0	0	0	0	0	0	0	0	0	0	0	0	0	0	0	0	0	0	0	2	56	Female	50	150	22.2222	35.6	81	140	90							5
626	No	0	0	0	0	1	Elective surgery	Q75.8	17	1.72	No	0	Yes	0	0	0	0	0	0	0	0	0	0	0	0	0	0	0	0	0	0	0	4	21	Female	62	163	23.3355	36.8	74	108	60							6
627	No	0	0	0	0	0	Elective surgery	I20.0	9	0.85	No	0	Yes	1	0	0	0	0	0	0	0	0	0	0	0	0	0	0	0	0	0	0	4	62	Female	62	160	24.2188	35	78	109	136							10
628	No	0	0	0	0	0	Medical	I21.0	9	5.69	No	2	No	1	0	0	0	0	0	0	0	0	1	1	0	0	0	0	0	0	0	0	8	60	Male	86	168	30.4705	36	84	130	80							9
629	No	0	0	0	0	0	Medical	E51.2	4	5.01	No	0	No	0	0	0	0	0	0	0	0	0	0	0	0	0	0	0	0	0	0	0	4	36	Male	92	170	31.8339	36.7	66	120	80	11.8	4.81	0.8	3.6	110	980	5
630	No	0	0	0	0	0	Elective surgery	S22.0	19	1.04	No	0	No	0	0	0	0	0	0	0	0	0	0	0	0	0	0	0	0	0	0	0	4	82	Female	64	156	26.2985	36.6	90	120	64							5
631	No	0	0	0	0	1	Urgent surgery	I47.2	9	7.84	No	0	No	0	0	0	0	0	0	0	0	0	0	0	0	0	0	0	0	0	0	0	4	76	Male	48	152	20.7756	35.6	92	100	60	13	7.56	2		30		8
632	No	0	0	0	0	1	Elective surgery	N40	14	2.6	No	1	No	0	0	0	0	0	0	0	0	0	0	0	0	0	0	1	0	0	0	0	5	63	Male	55	155	22.8928	36	73	140	100	14	7.35	2.4				8
633	No	0	0	0	0	1	Elective surgery	J34.2	10	0.95	No	0	No	0	0	0	0	0	0	0	0	0	0	0	0	0	0	0	0	0	0	0	4	19	Female	63	159	24.9199	36.5	66	103	64							5
634	No	0	0	0	0	0	Medical	F80.3	5	0.96	No	0	No	0	0	0	0	0	0	0	0	0	0	0	0	0	0	0	0	0	0	0	4	75	Female	62	148	28.3053	35.8	58	130	60	11.7	8.81	0.9				8
635	No	0	0	0	0	1	Medical	I50.9	9	13.69	No	0	No	0	1	0	0	0	0	0	0	0	0	0	0	0	0	1	0	0	0	0	7	70	Male	50	160	19.5312	35.3	61	88	51	12	14.2	4.2	3.5	29		19
636	No	0	0	0	0	0	Elective surgery	K40.0	11	3.03	No	0	No	0	0	0	0	0	0	0	0	0	0	0	0	0	0	0	0	0	0	0	3	64	Male	63	165	23.1405	35	58	130	70							4
637	No	0	0	0	0	0	Elective surgery	C50.8	2	1.69	No	0	Yes	0	0	0	0	0	0	0	0	1	0	0	0	0	0	0	0	0	0	0	6	76	Female	72	155	29.9688	36	68	124	60							14
638	No	0	0	0	0	0	Elective surgery	E66.0	4	2.81	No	0	No	0	0	0	0	0	0	0	0	0	0	0	0	0	0	0	0	0	0	0	4	34	Male	133	170	46.0208	36.2	66	120	75	13.6	9.01	0.8		20		3
639	No	0	0	0	0	1	Elective surgery	N40	14	3.03	No	1	Yes	0	0	0	0	0	0	0	0	0	0	0	0	0	0	0	0	0	0	0	4	79	Male	80	168	28.3447	35.9	81	140	75	12.6	4.2					3
640	No	0	0	0	0	1	Medical	G61.0	6	2.51	No	4	No	0	0	0	0	0	0	0	0	0	0	0	0	0	0	0	0	0	0	0	4	36	Female	60	158	24.0346	35.5	66	100	70							5
641	Yes	4	1	3	0	1	Medical	D64.9	3	51.67	No	0	No	0	0	0	0	0	0	0	0	0	0	0	0	0	0	0	0	0	0	0	2	50	Female	82	157	33.2671	38.1	89	103	70	5.7	0.89	0.6	3.4	11	175	9
642	No	0	0	0	0	0	Elective surgery	C64	2	2.99	No	0	No	0	0	0	0	0	0	0	0	1	0	0	0	0	0	0	0	0	0	0	4	52	Female	69	168	24.4473	35.6	70	126	120							11
643	No	0	0	0	0	0	Elective surgery	I20.9	9	3.01	No	2	No	1	0	0	0	0	0	0	0	0	0	0	0	0	0	0	0	0	0	0	4	63	Male	55	155	22.8928	35.8	55	110	56	13	6.1	0.9				7
644	No	0	0	0	0	1	Elective surgery	K21.0	11	2.94	No	0	No	0	0	0	0	0	1	0	0	0	0	0	0	0	0	0	0	0	0	0	2	45	Male	75	160	29.2969	36	65	106	70	15	9.02	1.3				10
645	No	0	0	0	0	1	Medical	K83.0	11	11.9	No	1	Yes	0	0	0	0	0	0	0	0	0	0	0	0	0	0	0	0	0	0	0	4	23	Male	54	160	21.0938	36.2	87	120	64	8.3	5.26	0.7	2.8		323	10
646	No	0	0	0	0	1	Elective surgery	I84.2	9	1.04	No	0	No	0	0	0	0	0	0	0	0	0	0	0	0	0	0	0	0	0	0	0	4	39	Female	92	150	40.8889	36.5	94	110	80							6
647	No	0	0	0	0	0	Elective surgery	E66.0	4	3.05	No	2	No	0	0	0	0	0	0	0	0	0	0	0	0	0	0	0	0	0	0	0	4	35	Female	121	167	43.3863	36	73	120	70							10
648	No	0	0	0	0	1	Medical	I64	9	20.8	No	1	No	0	0	0	1	0	1	0	0	0	0	0	0	0	0	0	0	0	0	0	6	85	Male	65	163	24.4646	35.8	91	130	60			0.9				12
649	No	0	0	0	0	1	Medical	C22.0	2	1.91	No	0	No	0	0	0	0	0	0	0	0	0	0	0	0	0	0	0	0	0	0	0	3	61	Female	52	158	20.83	36.7	71	80	50							7
650	No	0	0	0	0	1	Elective surgery	E66.9	4	1.31	No	0	Yes	0	0	0	0	0	0	0	0	0	0	0	0	0	0	0	0	0	0	0	4	35	Female	75	162	28.578	36.7	116	100	61							10
651	No	0	0	0	0	0	Elective surgery	E66.0	4	16.91	Yes	0	No	0	0	0	0	0	0	0	0	1	0	0	0	0	0	0	0	0	0	0	5	61	Female	97	160	37.8906	36.1	57	120	70							11
652	No	0	0	0	0	1	Elective surgery	R32	18	1.74	No	0	No	0	0	0	0	0	0	0	0	1	0	0	0	0	0	0	0	0	0	0	3	44	Female	70	169	24.5089	36.5	80	125	75							7
653	No	0	0	0	0	1	Elective surgery	N18.0	14	1.32	No	0	No	0	0	0	0	0	0	0	0	0	0	1	0	0	0	0	0	0	0	0	6	21	Male	49.6	163	18.6684	35.6	60	100	70							1
654	No	0	0	0	0	1	Elective surgery	I83.9	9	0.87	No	0	No	0	0	0	0	0	0	0	0	0	0	0	0	0	0	0	0	0	0	0	2	58	Female	69	159	27.2932	35.9	67	120	70							5
655	No	0	0	0	0	1	Medical	N40	14	1.79	No	0	No	0	0	0	0	0	0	0	0	0	0	0	0	0	0	0	0	0	0	0	3	65	Male	70	170	24.2215	36.5	65	110	50							10
656	No	0	0	0	0	0	Elective surgery	K80.8	11	1.79	No	0	No	0	0	0	0	0	0	0	0	0	0	0	0	0	0	0	0	0	0	0	3	66	Female	84	158	33.6484	35.9	98	100	50							6
657	Yes	1	0	0	1	1	Medical	K74.6	11	18.36	No	1	Yes	0	0	0	0	0	0	0	0	1	0	1	0	0	0	1	0	0	1	0	12	68	Male	90	170	31.1419	36	89	160	111	9	8.34	3.4	3	127	437	18
658	No	0	0	0	0	1	Elective surgery	K62.3	11	4.77	No	2	Yes	0	0	0	0	0	0	0	0	0	0	0	0	0	0	0	0	0	0	0	3	66	Female	55	155	22.8928	36	59	150	80							15
659	No	0	0	0	0	1	Medical	E84.0	4	15.98	No	0	No	0	0	0	0	0	0	0	0	0	0	0	0	0	0	0	0	0	0	0	4	21	Male	61.3	165	22.5161	36.8	78	99	63	14.5	12.06	0.9				7
660	No	0	0	0	0	0	Elective surgery	T85.7	19	7.57	No	0	Yes	0	0	0	0	0	0	0	0	0	0	0	0	0	0	0	0	0	0	0	4	37	Male	110	189	30.7942	36.2	100	140	80	14.3	21.89	0.8				6
661	No	0	0	0	0	1	Medical	I44.2	9	24.94	No	0	No	0	0	0	0	0	0	0	0	0	0	1	0	0	0	0	0	0	1	0	7	57	Male	77	170	26.6436	35.8	76	130	80							10
662	No	0	0	0	0	1	Elective surgery	I47.1	9	0.66	No	0	No	0	0	0	0	0	0	0	0	0	0	0	0	0	0	0	0	0	0	0	1	43	Female	83	164	30.8596	36.6	83	120	75							3
663	No	0	0	0	0	1	Elective surgery	D15.1	2	8.12	No	0	No	0	0	0	0	0	0	0	0	0	0	0	0	0	0	0	0	0	0	0	2	55	Female	70	150	31.1111	35.7	60	130	70	11.5	5.87	1.1		51		13
664	No	0	0	0	0	1	Elective surgery	C64	2	3.81	No	2	No	1	0	0	0	0	0	0	0	0	0	0	0	0	0	0	0	0	0	0	5	87	Male	65	160	25.3906	36	83	180	100	13.5	6.78	1				7
665	No	0	0	0	0	1	Medical	E43	4	7.25	No	0	No	0	0	1	0	0	0	0	0	0	0	0	0	0	0	0	0	0	0	0	2	41	Female	60	165	22.0386	35.6	76	110	60							7
666	No	0	0	0	0	1	Elective surgery	E21.3	4	23.98	No	1	No	0	0	0	0	0	0	0	0	0	0	1	0	0	0	0	0	0	0	0	6	24	Female	43.5	157	17.6478	36	101	120	80	9.7	3.99	6.1	3.5			11
667	No	0	0	0	0	0	Urgent surgery	K40.3	11	2.69	No	0	Yes	0	0	0	0	0	0	0	0	1	0	0	0	0	0	0	0	0	0	0	3	49	Male	65	170	22.4914	37.3	94	103	56							10
668	No	0	0	0	0	0	Elective surgery	K80.8	11	0.79	No	0	Yes	0	0	0	0	0	0	0	0	0	0	0	0	0	0	0	0	0	0	0	2	57	Female	62	155	25.8065	36	70	129	92							7
669	No	0	0	0	0	1	Medical	G82.2	6	14.1	No	0	Yes	0	0	0	1	0	0	0	0	0	0	0	0	0	0	0	0	0	0	0	5	79	Male	65	172	21.9713	35.8	80	140	80	11.7	5.7	1.3	3.9	30		8
670	No	0	0	0	0	0	Elective surgery	N40	14	3.84	No	0	No	0	0	0	0	0	0	0	0	0	0	0	0	0	0	0	0	0	0	0	4	78	Male	74	170	25.6055	36.3	76	175	110	12.9						5
671	No	0	0	0	0	1	Medical	F20.0	5	41.31	No	1	Yes	0	0	0	0	0	0	0	0	0	0	0	0	0	0	0	0	0	0	0	1	49	Female	36	164	13.3849	37.2	104	99	68	7.8	6.27	0.4	1.7	36	59	6
672	No	0	0	0	0	1	Elective surgery	C55	2	5.05	No	2	Yes	0	0	0	0	0	0	0	0	0	0	0	0	0	0	1	0	0	0	0	5	61	Female	65	160	25.3906	36.3	78	128	73							6
673	No	0	0	0	0	1	Elective surgery	K07.6	11	3.76	No	1	No	0	0	0	0	0	0	0	0	0	0	0	0	0	0	0	0	0	0	0	2	53	Male	84	173	28.0664	36.6	79	130	70							6
674	No	0	0	0	0	0	Elective surgery	E46	4	35.76	No	0	No	0	0	0	0	0	0	0	0	0	0	0	0	0	0	0	0	0	0	0	4	72	Female	34.2	143	16.7245	35.5	66	90	50	9.6	10.87	0.5	3.8	12	15	2
675	Yes	3	0	3	0	1	Medical	K85.9	11	26.02	No	1	No	0	0	0	0	0	0	0	0	1	0	0	0	0	0	0	0	0	0	0	4	52	Male	87	165	31.9559	34.3	65	152	87	9.7	7.44	0.4	3	299	851	10
676	No	0	0	0	0	0	Medical	E87.1	4	12.04	No	0	No	0	0	0	0	0	0	0	0	0	0	0	0	0	0	0	0	0	0	0	3	62	Female	50	160	19.5312	36.2	92	138	70	12.3	7.79	0.8	3.6			6
677	No	0	0	0	0	1	Elective surgery	Q62.1	17	1.91	No	2	No	0	0	0	0	0	0	0	0	1	0	0	0	0	0	0	0	0	0	0	4	50	Female	52	155	21.6441	35.8	83	130	70							6
678	No	0	0	0	0	1	Elective surgery	K80.5	11	1.06	No	1	No	0	0	0	0	0	0	0	0	0	0	0	0	0	0	0	0	0	0	0	4	30	Female	58	156	23.833	36.6	86	111	67							7
679	Yes	1	0	1	0	1	Elective surgery	E66.0	4	2.87	No	0	No	0	0	0	0	0	0	0	0	0	0	0	0	0	0	0	0	0	0	0	1	46	Female	100	160	39.0625	35.8	82	110	80							9
680	No	0	0	0	0	1	Elective surgery	N18.0	14	0.53	No	0	No	0	0	0	0	0	0	0	0	1	0	0	0	0	0	0	0	0	0	0	4	54	Male	68	165	24.977	36.7	102	105	80	14.6	5.25	10.7				6
681	Yes	1	0	1	0	0	Medical	N39.0	14	47.94	No	10	Yes	0	0	0	0	0	0	0	0	0	0	1	0	0	0	0	0	0	0	0	6	23	Female	47.6	155	19.8127	36	66	138	92	7.6	1.39	12.1				15
682	No	0	0	0	0	1	Elective surgery	J34.2	10	1.07	No	0	No	0	0	0	0	0	0	0	0	0	0	0	0	0	0	0	0	0	0	0	4	29	Female	57.9	172	19.5714	35.4	67	110	60							6
683	No	0	0	0	0	1	Elective surgery	Z43.3	21	2.74	No	0	No	0	0	0	0	0	0	0	0	0	0	0	0	0	0	0	0	0	0	0	4	28	Male	85	165	31.2213	36.2	75	130	80							11
684	No	0	0	0	0	1	Medical	M32.1	13	17.23	No	1	No	0	0	0	0	0	0	0	0	0	0	0	0	0	0	0	0	0	0	0	4	29	Female	69.9	157	28.3581	36.4	87	100	69	10	4.71	0.7	3.2	40		10
685	No	0	0	0	0	1	Medical	A46	1	6.93	No	2	No	0	1	0	0	0	0	0	0	0	0	0	0	0	0	0	0	0	1	0	8	35	Male	64.8	170	22.4221	36.3	80	90	60							9
686	No	0	0	0	0	1	Elective surgery	K42.9	11	2.03	No	0	No	0	0	0	0	0	0	0	0	1	0	0	0	0	0	0	0	0	0	0	5	61	Male	59	165	21.6713	35	58	95	54							11
687	No	0	0	0	0	1	Medical	D25.0	2	5.13	No	2	Yes	0	0	0	0	0	0	0	0	0	0	0	0	0	0	0	0	0	0	0	4	34	Female	62	163	23.3355	36.7	106	100	70	6	11.45	0.7		9		10
688	No	0	0	0	0	1	Medical	I26.9	9	9.94	No	0	No	0	0	0	0	0	0	0	0	0	0	0	0	0	0	0	0	0	0	0	4	24	Female	64	155	26.6389	36	81	120	80	12.7	8.59	0.2		15		4
689	No	0	0	0	0	1	Medical	I15.0	9	5.02	No	0	Yes	0	0	0	0	0	0	0	0	0	0	0	0	0	0	0	0	0	0	0	3	60	Female	56	155	23.309	35.2	65	140	85	13	5.4	0.9				4
690	No	0	0	0	0	1	Elective surgery	J95.5	10	3.17	No	1	No	0	0	0	0	0	0	0	0	0	0	0	0	0	0	0	0	0	0	0	4	72	Female	72	150	32	36.2	68	90	50							7
691	No	0	0	0	0	0	Elective surgery	K42.9	11	0.95	No	0	No	0	0	0	0	0	0	0	0	0	0	0	0	0	0	0	0	0	0	0	1	49	Female	79	165	29.0175	35.6	62	124	71							3
692	No	0	0	0	0	0	Elective surgery	I20.0	9	0.54	No	3	No	0	0	0	0	0	0	0	0	0	0	0	0	0	0	0	0	0	0	0	4	70	Male	50	175	16.3265	35.2	83	130	80							12
693	No	2	2	0	0	0	Medical	K83.0	11	10.03	No	0	Yes	0	0	0	0	0	0	0	0	0	0	0	0	0	0	0	0	0	0	0	3	64	Male	50	163	18.8189	35.9	84	85	53							10
694	No	0	0	0	0	1	Elective surgery	C67.9	2	2.74	No	2	No	0	0	0	0	0	0	0	0	0	0	0	0	0	0	0	0	0	0	0	4	79	Female	54	154	22.7694	35.5	73	125	60	11.4	5.6	1				9
695	No	0	0	0	0	1	Medical	G05.8	6	7.88	No	0	Yes	0	0	0	0	0	0	0	0	0	0	0	0	0	0	0	0	0	0	0	4	28	Female	68	163	25.5937	37.1	78	130	90	12.3	6.44	0.8		21		7
696	Yes	1	0	1	0	1	Elective surgery	K44.0	11	23.82	No	0	No	0	0	0	0	0	0	0	0	0	0	0	0	0	0	0	0	0	0	0	3	60	Male	80	173	26.7299	35.1	83	124	85	15	9.38	0.9				8
697	No	0	0	0	0	0	Elective surgery	J32.9	10	1.06	No	0	No	0	0	0	0	0	0	0	0	0	0	0	0	0	0	0	0	0	0	0	2	58	Male	63	165	23.1405	35.3	75	140	80							5
698	No	0	0	0	0	1	Elective surgery	I21.9	9	12.77	No	0	No	1	0	0	0	0	0	0	0	0	0	0	0	0	0	0	0	0	0	0	5	72	Male	70	164	26.0262	36.1	70	100	60							9
699	No	0	0	0	0	1	Elective surgery	K80.2	11	0.88	No	0	No	0	0	0	0	0	0	0	0	0	0	0	0	0	0	0	0	0	0	0	4	27	Female	52	151	22.806	36	75	114	78							3
700	No	0	0	0	0	1	Elective surgery	N18.0	14	1	No	1	No	0	0	0	0	0	0	0	0	0	1	1	0	0	0	0	0	0	0	0	6	52	Male	67	164	24.9108	36	89	160	60	8.3	5.42	16.6	4.1	13		8
701	No	0	0	0	0	1	Elective surgery	N82.3	14	2.68	No	3	Yes	0	0	0	0	0	0	0	0	0	0	0	0	0	0	0	0	0	0	0	2	58	Female	68	151	29.8233	36	69	140	80							7
702	No	0	0	0	0	1	Elective surgery	E66.9	4	2.99	No	0	No	0	0	0	0	0	0	0	0	0	0	0	0	0	0	0	0	0	0	0	1	43	Female	141	170	48.7889	36.3	85	173	82							14
703	Yes	4	3	1	0	0	Elective surgery	I33.0	9	156.8	No	1	Yes	0	1	0	0	0	0	0	0	0	0	0	0	0	0	0	0	0	0	0	5	23	Female	45	168	15.9439	35.3	92	109	67							11
704	No	0	0	0	0	1	Medical	I50.0	9	15.76	No	3	No	1	1	0	0	0	1	0	0	0	0	0	0	0	0	0	0	0	0	0	7	79	Male	68	170	23.5294	36.7	70	120	70	12.5	8.68	1.3	3.9			11
705	No	0	0	0	0	1	Elective surgery	K07.6	11	2.24	No	0	No	0	0	0	0	0	0	0	0	0	0	0	0	0	0	0	0	0	0	0	4	24	Male	59	165	21.6713	35.8	64	120	70							7
706	No	0	0	0	0	1	Medical	I50.1	9	18.15	No	0	No	0	0	0	0	0	0	0	0	0	0	0	0	0	0	0	0	0	0	0	4	71	Male	62	183	18.5135	35.8	71	110	70	14.2	6.59	1.3	3.1	18		13
707	No	0	0	0	0	0	Elective surgery	N20.0	14	2.71	No	3	No	0	0	0	0	0	0	0	0	0	0	1	0	0	0	0	0	0	0	0	4	50	Female	75	143	36.6766	35.9	65	120	70	11.2	7.19	1.6				6
708	No	0	0	0	0	0	Medical	I20.0	9	7.97	No	2	Yes	1	0	0	0	0	0	0	0	0	1	1	0	0	0	0	0	0	0	0	7	51	Male	65	165	23.8751	36.5	78	120	60	7.9	7.14	5.6		12	32	16
709	No	0	0	0	0	1	Medical	M34.0	13	9	No	0	No	0	0	0	0	0	0	0	0	0	0	0	0	0	0	0	0	0	0	0	4	33	Female	50	150	22.2222	36.1	82	120	90	10.8	9.99	0.5		47		8
710	No	0	0	0	0	1	Elective surgery	C67.2	2	2.76	No	0	No	0	0	0	0	0	0	0	0	1	0	0	0	0	0	0	0	0	0	0	5	68	Female	51.8	163	19.4964	35.5	73	170	90	14.1	6.93	0.5				7
711	No	0	0	0	0	0	Elective surgery	N20.2	14	0.88	No	1	No	0	0	0	0	0	0	0	0	0	0	0	0	0	0	0	0	0	0	0	1	43	Female	72	159	28.4799	36.2	79	130	80							7
712	No	0	0	0	0	1	Elective surgery	N20.0	14	2.9	No	0	No	0	0	0	0	0	0	0	0	0	0	0	0	0	0	0	0	0	0	0	4	36	Female	65	155	27.0552	36.4	82	137	92	13	6.5	0.8				8
713	No	0	0	0	0	0	Elective surgery	K40.9	11	2	No	0	No	0	0	0	0	0	0	0	0	0	0	0	0	0	0	0	0	0	0	0	4	29	Male	68	156	27.9421	36.1	72	120	70							5
714	No	0	0	0	0	0	Elective surgery	K60.5	11	0.97	No	0	No	0	0	0	0	0	0	0	0	0	0	0	0	0	0	0	0	0	0	0	1	45	Male	78	160	30.4688	35.8	88	130	60							5
715	No	0	0	0	0	1	Elective surgery	H02.4	7	3.98	No	1	No	0	0	0	0	0	0	0	0	0	0	0	0	0	0	0	0	0	0	0	4	33	Male	62	160	24.2188	36.3	60	130	90							4
716	No	0	0	0	0	0	Elective surgery	I86.1	9	0.78	No	0	No	0	0	0	0	0	0	0	0	0	0	0	0	0	0	0	0	0	0	0	1	43	Male	65	152	28.1337	36.5	69	105	60							7
717	No	0	0	0	0	1	Elective surgery	J34.2	10	0.94	No	0	No	0	0	0	0	0	0	0	0	0	0	0	0	0	0	0	0	0	0	0	4	19	Male	55	170	19.0311	36	97	110	70							6
718	No	0	0	0	0	1	Medical	C16.2	2	12.98	No	1	No	0	0	0	0	0	0	0	0	0	0	0	0	0	0	0	0	0	0	0	3	63	Male	61	172	20.6193	37	92	130	87	8	5.78	0.8				3
719	No	0	0	0	0	0	Medical	R07.1	18	14.68	No	0	No	0	0	0	0	0	0	0	0	0	0	0	0	0	0	0	0	0	0	0	4	20	Male		165		37.6	108	83	50	12.7	5.8	0.8		44	26	7
720	No	0	0	0	0	1	Elective surgery	D34	2	2.14	No	0	No	0	0	0	0	0	0	0	0	1	0	0	0	0	0	0	0	0	0	0	4	50	Female	62	150	27.5556	36.8	108	133	85							10
721	No	0	0	0	0	1	Elective surgery	N28.1	14	1.84	No	0	No	0	0	0	0	0	0	0	0	0	0	0	0	0	0	0	0	0	0	0	1	47	Female	55	155	22.8928	35.7	59	121	78							3
722	No	0	0	0	0	1	Elective surgery	C18.2	2	3.87	No	2	No	0	0	0	0	0	0	0	0	0	0	0	0	0	0	0	0	0	0	0	1	43	Male	84	175	27.4286	35.5	79	120	80	11.6	6.26	0.9				8
723	No	0	0	0	0	0	Elective surgery	K80.8	11	2.18	No	1	No	0	1	0	0	0	0	0	0	0	0	0	0	0	0	0	0	0	0	0	5	75	Female	54	160	21.0938	35	60	168	61							12
724	Yes	9	5	1	3	1	Elective surgery	M86.9	13	17.76	No	1	No	0	1	0	0	0	0	0	0	0	0	0	0	0	0	0	0	0	0	0	3	51	Female	62	159	24.5243	35.4	58	110	60	10.8	9.02	0.6		13		22
725	No	0	0	0	0	0	Medical	M34.9	13	28.16	No	3	No	0	0	0	0	0	0	0	0	0	0	0	0	0	0	0	0	0	0	0	1	44	Female	65	156	26.7094	36.6	120	90	60	10	8.08	0.9	3.7			9
726	No	0	0	0	0	1	Medical	K70.3	11	5.68	No	0	No	0	0	0	0	0	0	0	0	1	0	0	0	0	0	0	0	0	1	0	6	48	Male	60	175	19.5918	35.7	52	90	60			1		46	33	8
727	No	0	0	0	0	1	Elective surgery	N35.0	14	1.81	No	1	No	0	0	0	0	0	0	0	0	0	0	0	0	0	0	0	0	0	0	0	3	62	Male	70	165	25.7117	35.3	59	160	80							8
728	No	0	0	0	0	0	Elective surgery	I20.9	9	0.91	No	0	No	0	0	0	0	0	0	0	0	0	0	0	0	0	0	0	0	0	0	0	4	39	Male	70	165	25.7117	35.6	68	133	85							12
729	No	0	0	0	0	0	Medical	M34.0	13	30.99	No	0	Yes	0	0	0	0	0	0	0	0	0	0	0	0	0	0	0	0	0	0	0	4	30	Female	51	160	19.9219	36.8	129	135	99							13
730	No	0	0	0	0	0	Urgent surgery	I35.0	9	32.62	No	3	No	0	0	0	0	0	0	0	0	0	0	0	0	0	0	0	0	0	0	0	1	47	Female	77	160	30.0781	36.5	73	110	90	14.1	9.68	0.6				10
731	No	0	0	0	0	0	Elective surgery	L89	12	4.21	No	0	No	0	0	0	0	0	0	0	0	0	0	0	0	0	0	0	0	0	0	0	4	37	Male	74	172	25.0135	35	62	110	80							5
732	No	0	0	0	0	1	Elective surgery	K80.2	11	0.68	No	0	No	0	0	0	0	0	0	0	0	0	0	0	0	0	0	0	0	0	0	0	2	54	Male	78	170	26.9896	36	67	130	70							5
733	No	0	0	0	0	1	Urgent surgery	E10.7	4	6.07	No	0	No	0	0	0	0	0	0	0	0	0	1	1	0	0	0	0	0	0	0	0	7	65	Male	75.5	176	24.3737	36.6	86	130	80	13.2	9.14	1.7	3.4			16
734	No	0	0	0	0	1	Medical	N17.9	14	8.96	No	0	No	0	0	0	0	0	0	0	0	0	1	0	0	0	0	0	0	0	0	0	6	37	Female	55	160	21.4844	36.4	95	130	80	8.2	7.06	4.7	3.8	15	51	14
735	No	0	0	0	0	0	Medical	M32.9	13	43.98	No	0	No	0	0	0	0	0	0	0	0	0	0	0	0	0	0	0	0	0	0	0	1	42	Female	56.6	164	21.044	36.7	82	144	94	11.5	14.02	1.7		51		11
736	No	0	0	0	0	0	Elective surgery	D48.3	2	2.99	No	0	No	0	0	0	0	0	0	0	0	0	0	0	0	0	0	0	0	0	0	0	1	46	Female	58	163	21.83	36.4	77	128	83	11.9	5.68	0.9				7
737	No	0	0	0	0	1	Elective surgery	N35.8	14	2.94	No	0	No	0	0	0	0	0	0	0	0	0	0	0	0	0	0	0	0	0	0	0	2	53	Male	75	166	27.2173	35.1	58	100	60							3
738	No	0	0	0	0	1	Elective surgery	J34.2	10	1.69	No	0	No	0	0	0	0	0	0	0	0	0	0	0	0	0	0	0	0	0	0	0	4	33	Female	45	140	22.9592	37	108	100	60							6
739	No	0	0	0	0	0	Medical	G40.9	6	1.74	No	0	No	0	0	0	0	0	0	0	0	0	0	0	0	0	0	0	0	0	0	0	4	23	Female	46	157	18.662	36.5	92	120	70							8
740	No	0	0	0	0	1	Urgent surgery	I71.2	9	13.95	No	0	No	0	0	0	0	0	0	0	0	0	0	0	0	0	0	0	0	0	0	0	4	77	Female	58	163	21.83	36	84	110	70	11.7	5.77	1	3.9			11
741	No	0	0	0	0	1	Elective surgery	C64	2	1.86	No	0	No	0	0	0	0	0	0	0	0	1	0	0	0	0	0	0	0	0	0	0	6	74	Male	89.5	160	34.9609	36.3	110	140	80							14
742	No	0	0	0	0	1	Elective surgery	E66.0	4	3.01	No	0	No	0	0	0	0	0	0	0	0	0	0	0	0	0	0	0	0	0	0	0	4	34	Female	130	156	53.4188	36.4	76	140	90							11
743	No	0	0	0	0	1	Elective surgery	K85	11	11.3	Yes	1	No	0	0	0	0	0	0	0	0	0	0	0	0	0	0	0	0	0	0	0	4	76	Male	64	164	23.7954	36.8	72	90	60	10.5	8.51	1.5	3.3	23	74	5
744	No	0	0	0	0	1	Elective surgery	H66.3	8	0.95	No	0	Yes	0	0	0	0	0	0	0	0	0	0	0	0	0	0	0	0	0	0	0	1	41	Female	63	158	25.2363	36.6	80	124	74							5
745	No	0	0	0	0	0	Medical	I20.0	9	3.59	Yes	0	No	1	0	0	0	0	0	0	0	0	0	0	0	0	0	0	0	0	0	0	5	93	Male	60	160	23.4375	36.1	64	85	44	11.8	0.57	1.2	3.1	23		14
746	No	0	0	0	0	1	Medical	J45.9	10	7.01	No	60	No	0	0	0	0	0	1	0	0	0	0	0	0	0	0	0	0	0	0	0	5	30	Female	75	150	33.3333	36.1	80	160	79	13.3	14.23	0.7	3.2	23	209	14
747	No	0	0	0	0	1	Elective surgery	K40.0	11	0.73	No	0	No	0	0	0	0	0	0	0	0	0	0	0	0	0	0	0	0	0	0	0	4	30	Male	84	190	23.2687	36.5	87	100	50							8
748	No	0	0	0	0	1	Elective surgery	G91.0	6	4.88	No	0	No	0	0	0	1	0	0	0	0	0	0	0	0	0	0	0	0	0	0	0	2	46	Female	80	177	25.5355	36.2	91	119	71	14.6	10.75					7
749	No	0	0	0	0	1	Medical	F31.2	5	68.97	No	1	No	0	0	0	0	1	0	0	0	0	0	0	0	0	0	0	0	0	0	0	5	24	Female	66	160	25.7812	37	98	114	90							7
750	No	0	0	0	0	1	Medical	K70.3	11	6.37	Yes	0	No	0	0	0	0	0	0	0	0	1	0	0	0	0	0	0	0	0	1	0	9	74	Female	49	157	19.8791	36.4	99	139	80	8.7	9.57	1.1		302	582	15
751	No	0	0	0	0	1	Medical	K51.8	11	3.71	No	1	Yes	0	0	0	0	0	0	0	0	0	0	0	0	0	0	1	0	0	0	0	6	38	Male	54	163	20.3244	36.5	99	130	90	11.2	11.95	0.6	3.9	60	713	7
752	Yes	1	1	0	0	1	Medical	C34.8	2	7.29	Yes	0	No	0	0	0	0	0	0	0	0	1	0	1	0	0	0	0	1	0	0	0	13	62	Male	70	170	24.2215	35.6	119	112	90	9.9	18.5	2.5		50		12
753	No	0	0	0	0	1	Elective surgery	J34.2	10	1	No	0	No	0	0	0	0	0	0	0	0	0	0	0	0	0	0	0	0	0	0	0	4	18	Male	70	170	24.2215	36.5	67	130	70							5
754	No	0	0	0	0	1	Elective surgery	I35.0	9	17.08	No	0	No	0	0	0	0	0	0	0	0	0	0	0	0	0	0	0	0	0	0	0	2	56	Male	76	170	26.2976	35	47	100	59	12.5	7.15	0.9				13
755	No	0	0	0	0	0	Elective surgery	K40.9	11	2.13	No	0	No	0	0	0	0	0	0	0	0	0	0	0	0	0	0	0	0	0	0	0	4	73	Male	64	160	25	35.7	55	113	70							5
756	No	0	0	0	0	1	Medical	M33.1	13	3.05	No	1	No	0	0	0	0	0	0	0	0	0	0	0	0	0	0	0	0	0	0	0	4	38	Male	89.2	173	29.8039	35.9	55	113	63	14	7.26	1.1	4.4	23		5
757	No	0	0	0	0	0	Medical	I73.9	9	27.17	No	0	No	0	0	1	1	0	0	0	0	0	0	0	0	0	0	0	0	0	0	0	6	80	Female	60	145	28.5374	36.2	94	147	90	11	10.46	0.5		23		10
758	No	0	0	0	0	1	Elective surgery	J90	10	24.04	No	1	No	0	0	0	0	0	0	0	0	0	0	0	0	0	0	0	0	0	0	0	4	28	Female	47	150	20.8889	35.6	83	108	75							5
759	No	0	0	0	0	1	Elective surgery	Z93.3	21	1.3	No	0	No	0	0	0	0	0	0	0	0	1	0	0	0	0	0	0	0	0	0	0	5	64	Male	77	165	28.2828	36.3	83	121	66							8
760	No	0	0	0	0	0	Elective surgery	E66.0	4	2.72	No	1	Yes	0	0	0	0	0	0	0	0	0	0	0	0	0	0	0	0	0	0	0	4	36	Male	155	184	45.7821	35.9	85	138	86							6
761	No	0	0	0	0	1	Elective surgery	I70.2	9	5.84	No	1	No	0	0	0	0	0	0	0	0	1	0	0	0	0	0	0	0	0	0	0	4	58	Male	99	175	32.3265	36	80	150	100							6
762	No	0	0	0	0	1	Medical	R91	18	5.13	No	1	No	0	0	0	0	0	0	0	0	0	0	0	0	0	0	0	0	0	0	0	4	18	Male	89	180	27.4691	36.5	95	120	80	14.2	7.46	0.7				4
763	No	0	0	0	0	0	Elective surgery	H02.4	7	1.07	No	0	No	0	0	0	0	0	0	0	0	0	0	0	0	0	0	0	0	0	0	0	3	67	Female	66	165	24.2424	36.1	71	89	59							2
764	No	0	0	0	0	1	Elective surgery	K80.8	11	1.03	No	0	No	0	0	0	0	0	0	0	0	0	0	0	0	0	0	0	0	0	0	0	4	32	Male	45	140	22.9592	36	95	90	60							4
765	No	0	0	0	0	0	Elective surgery	D34	2	2.29	No	0	No	0	0	0	0	0	0	0	0	1	0	0	0	0	0	0	0	0	0	0	4	50	Female	72	159	28.4799	36	82	140	80				4.9			11
766	No	0	0	0	0	1	Elective surgery	J35.0	10	0.83	No	0	Yes	0	0	0	0	0	0	0	0	0	0	0	0	0	0	0	0	0	0	0	4	18	Female	54	156	22.1894	35.8	94	117	67							7
767	No	0	0	0	0	1	Urgent surgery	K80.8	11	1.04	No	0	Yes	0	0	0	0	0	0	0	0	0	0	0	0	0	0	0	0	0	0	0	4	83	Male	90	167	32.2708	35.9	75	140	70							7
768	No	0	0	0	0	1	Elective surgery	K80.2	11	1.03	No	3	No	0	0	0	0	0	0	0	0	0	0	0	0	0	0	0	0	0	0	0	4	75	Female	49	155	20.3954	35.6	65	140	70							4
769	No	0	0	0	0	1	Medical	I64	9	6.79	No	0	No	0	0	1	1	0	0	0	0	1	0	0	0	0	0	0	0	0	0	0	6	51	Male	76	175	24.8163	36	83	115	72	12.4	3.76	1		15		8
770	No	0	0	0	0	0	Elective surgery	R61.1	18	1.33	No	0	Yes	0	0	0	0	0	0	0	0	0	0	0	0	0	0	0	0	0	0	0	4	21	Female	68	160	26.5625	36.9	88	120	80							6
771	No	0	0	0	0	1	Medical	N18.9	14	2.73	No	3	No	0	0	0	0	0	0	0	0	0	1	0	0	0	0	0	0	0	0	0	4	50	Female	48	173	16.038	36.6	71	150	60	10.9	15.39	5.4				18
772	No	0	0	0	0	0	Elective surgery	R32	18	1.01	No	0	No	0	0	0	0	0	0	0	0	0	0	0	0	0	0	0	0	0	0	0	1	44	Female	50	149	22.5215	36	50	100	50	13	8.65	0.8				6
773	No	0	0	0	0	1	Elective surgery	A63.0	1	7.83	No	2	No	0	0	0	0	0	0	0	0	0	0	0	0	0	0	0	0	0	0	1	10	26	Male	70	169	24.5089	35.3	75	112	60							10
774	No	0	0	0	0	1	Elective surgery	N28.9	14	3.07	No	0	No	0	0	0	0	0	0	0	0	0	0	0	0	0	0	0	0	0	0	0	1	40	Male	94	168	33.305	35	97	116	60							5
775	No	0	0	0	0	1	Elective surgery	K40.3	11	1.12	No	0	No	0	0	0	0	0	0	0	0	0	0	0	0	0	0	0	0	0	0	0	4	36	Male	80	160	31.25	35.8	83	130	70							4
776	No	0	0	0	0	1	Elective surgery	J34.8	10	0.67	No	0	No	0	0	0	0	0	0	0	0	0	0	0	0	0	0	0	0	0	0	0	1	42	Female	49	165	17.9982	36	75	150	90							7
777	No	1	1	0	0	1	Elective surgery	J95.5	10	5.15	No	2	Yes	0	0	0	0	0	0	0	0	0	0	0	0	0	0	0	0	0	0	0	4	20	Male	65	175	21.2245	35.3	103	90	60	14.4	14.56	1		21		9
778	Yes	2	1	0	1	1	Medical	J44.1	10	7.92	No	6	Yes	0	1	0	0	0	0	0	0	0	0	1	0	0	0	0	0	0	0	0	7	75	Female	68	163	25.5937	36.4	94	146	84	14	9.25	1.5				13
779	No	0	0	0	0	1	Elective surgery	K60.5	11	0.98	No	2	No	0	0	0	0	0	0	0	0	0	0	0	0	0	0	0	0	0	0	0	4	29	Female	54	155	22.4766	36.4	104	119	72							3
780	No	0	0	0	0	0	Elective surgery	I05.0	9	12.98	No	20	Yes	0	0	0	0	0	0	0	0	0	0	0	0	0	0	0	0	0	0	0	4	25	Female	61	155	25.3902	36.3	75	119	73	14.9	7.26	0.8				6
781	No	0	0	0	0	1	Elective surgery	H74.8	8	1.12	No	1	No	0	0	0	0	0	0	0	0	0	0	0	0	0	0	0	0	0	0	0	1	40	Male	78	162	29.7211	35.7	86	130	70	14.7	7.6					6
782	No	0	0	0	0	1	Elective surgery	D17.0	2	2.79	No			0	0	0	0	0	0	0	0	0	0	0	0	0	0	1	0	0	0	0	4	58	Female	70	160	27.3438	36.3	65	110	60							9
783	Yes	2	2	0	0	1	Medical	M32.1	13	12.06	No	1	Yes	0	0	0	0	0	0	0	0	0	0	0	0	0	0	0	0	0	0	0	4	19	Female	47	158	18.8271	36.1	83	130	90	9.5	4.48	1.8	1.9	28	18	11
784	No	0	0	0	0	1	Elective surgery	H40.9	7	0.86	No	0	No	0	0	0	0	0	0	0	0	0	0	0	0	0	0	0	0	0	0	0	2	55	Male	70	185	20.4529	35.5	82	136	80							3
785	No	0	0	0	0	1	Medical	I64	9	24.92	No	1	No	0	0	0	0	0	0	0	0	0	0	0	1	0	0	0	0	0	0	0	6	33	Female	66	155	27.4714	38.8	94	113	92	9.9	14.59	0.6		9		10
786	No	0	0	0	0	0	Elective surgery	I84.9	9	1.02	No	2	No	0	0	0	0	0	0	0	0	0	0	0	0	0	0	0	0	0	0	0	2	59	Female	70	160	27.3438	36	59	129	76							4
787	No	0	0	0	0	1	Elective surgery	C48.0	2	0.82	No	0	Yes	0	0	0	0	0	0	0	0	0	0	0	0	0	0	1	0	0	0	0	6	32	Female	62	163	23.3355	36	68	116	79							3
788	No	0	0	0	0	1	Elective surgery	C61	2	2.8	No	0	No	0	0	0	0	0	0	0	0	0	0	0	0	0	0	0	0	0	0	0	4	87	Male	43	161	16.5889	35.1	69	110	50	10.8	6.36	1				9
789	No	0	0	0	0	1	Elective surgery	J34.2	10	0.93	No	1	No	0	0	0	0	0	0	0	0	0	0	0	0	0	0	0	0	0	0	0	1	40	Female	57	147	26.3779	35.9	75	90	60							5
790	No	0	0	0	0	1	Urgent surgery	C22.1	2	1.86	No	0	Yes	0	0	0	0	0	0	0	0	0	0	0	0	0	0	0	1	0	0	0	8	56	Female	71	163	26.7229	36.4	81	100	80	13.4	9.61	0.7		69	123	6
791	No	0	0	0	0	0	Elective surgery	I21.9	9	0.96	No	0	No	0	0	0	0	0	0	0	0	1	0	0	0	0	0	0	0	0	0	0	5	61	Male	84	168	29.7619	36.2	74	120	70			0.9		25	261	16
792	Yes	3	2	1	0	0	Urgent surgery	G91.1	6	51.21	No	1	No	0	0	0	0	0	0	0	0	0	0	0	0	0	0	0	0	0	0	0	2	58	Male	65	170	22.4914	36	72	100	70	15.7	10.09	0.7	3.8	36		11
793	Yes	2	1	1	0	0	Urgent surgery	K91.4	11	53.07	No	3	Yes	0	0	0	0	0	0	0	0	0	0	0	0	0	0	0	0	0	0	0	4	29	Male	58	170	20.0692	35.6	94	110	70	8.4	16.99	1.1	2.7	15		10
794	No	0	0	0	0	1	Elective surgery	G31.8	6	3.17	No	0	Yes	0	0	0	0	1	0	0	0	0	0	0	0	0	0	0	0	0	0	0	3	56	Female	35	145	16.6469	36	65	111	60	13.9	5.86	0.5		16		4
795	No	0	0	0	0	0	Elective surgery	K60.5	11	1.08	No	2	No	0	0	0	0	0	0	0	0	0	0	0	0	0	0	0	0	0	0	0	4	37	Female	87	160	33.9844	36.6	86	110	80							7
796	No	0	0	0	0	1	Elective surgery	I35.0	9	20.97	No	1	No	1	0	0	0	0	0	0	0	0	0	0	0	0	0	0	0	0	0	0	2	44	Male	78	164	29.0006	35	76	130	50	11.7	14.92	1		26		8
797	No	0	0	0	0	0	Medical	G05.2	6	25.82	No	0	Yes	0	0	0	0	0	0	0	0	0	0	0	0	0	0	0	0	0	0	0	3	62	Female	60	155	24.974	36.2	60	120	60	13.6	4.52	0.7				9
798	Yes	2	1	1	0	0	Elective surgery	I71.2	9	28.15	No	0	No	0	0	0	0	0	0	0	0	0	0	0	0	0	0	0	0	0	0	0	3	62	Male	73	170	25.2595	34.4	65	167	80	12.8	4.83	1.4	4.3	24		5
799	No	0	0	0	0	1	Elective surgery	N36.3	14	2.74	No	1	No	0	0	0	0	0	0	0	0	0	0	0	0	0	0	0	0	0	0	0	3	62	Female	59	153	25.204	36.7	72	140	80							6
800	No	0	0	0	0	1	Elective surgery	D43.0	2	0.78	No	1	No	0	0	0	0	0	0	0	0	0	0	0	0	0	0	1	0	0	0	0	3	48	Female	65	142	32.2357	35.8	76	130	90							4
801	No	0	0	0	0	1	Medical	N18.9	14	18.92	No	0	No	0	1	0	0	0	0	0	0	0	0	0	0	0	0	0	0	0	0	0	4	60	Female	83.2	165	30.5602	36.7	82	150	70	9.6	6.55	1.9	2.7	19	25	14
802	No	0	0	0	0	1	Elective surgery	N62	14	3.05	No	0	No	0	0	0	0	0	0	0	0	0	0	0	0	0	0	0	0	0	0	0	4	30	Female	65	165	23.8751	37.1	90	120	80							5
803	Yes	1	0	1	0	0	Medical	N18.0	14	53.87	No	4	No	0	0	0	0	0	0	0	0	1	0	0	0	0	0	0	0	0	0	0	5	69	Male	54	150	24	35.3	87	120	50	5.8	4.95	5.5				10
804	No	1	1	0	0	0	Medical	D46.9	2	22.21	No	0	No	0	0	0	0	0	0	0	0	0	0	0	0	0	0	0	0	0	0	0	4	78	Female	47	150	20.8889	36.7	107	163	68	3.9	0.93	0.4				6
805	No	0	0	0	0	0	Elective surgery	D44.1	2	0.99	No	3	No	0	0	0	0	0	0	0	0	0	0	0	0	0	0	0	0	0	0	0	3	62	Male	76	176	24.5351	36.5	70	165	90	9.3	10					11
806	No	0	0	0	0	1	Medical	K74.6	11	6.91	No	1	Yes	0	0	0	0	0	0	0	0	0	0	0	0	0	0	0	0	0	1	0	6	61	Female	39	166	14.153	36.4	71	82	63	10.3	4.89	3.7	0.3	64		11
807	No	0	0	0	0	0	Elective surgery	Z93.2	21	2.24	No	0	No	0	0	0	0	0	0	0	0	0	0	0	0	0	0	0	0	0	0	0	1	45	Male	95	174	31.378	34.8	91	110	80							7
808	No	0	0	0	0	1	Elective surgery	I21.9	9	1.74	No	0	Yes	1	0	0	0	0	0	0	0	0	0	0	0	0	0	0	0	0	0	0	4	64	Female	65	165	23.8751	36.3	80	130	80							10
809	No	0	0	0	0	0	Elective surgery	I25.1	9	15.03	No	0	Yes	1	0	0	0	0	0	0	0	0	0	0	0	0	0	0	0	0	0	0	4	67	Male	76	165	27.9155	36.4	66	111	69	13.8	5.16	1.1		24		8
810	Yes	1	1	0	0	1	Medical	C16.9	2	4.86	No	0	No	0	0	0	0	0	0	0	0	0	0	0	0	0	0	0	0	0	0	0	2	58	Female	41	162	15.6226	35.5	60	100	70	7.7	17.2	1		13	10	8
811	No	0	0	0	0	0	Elective surgery	N42.8	14	3.02	No	0	No	0	0	0	0	0	0	0	0	1	0	0	0	0	0	0	0	0	0	0	5	63	Male	78	168	27.6361	35	70	140	80	13.2	4.86	0.9				8
812	No	0	0	0	0	0	Medical	I60.0	9	4.85	No	2	No	0	0	0	1	0	1	0	0	0	0	0	0	0	0	0	0	0	0	0	4	57	Male	60	160	23.4375	36.7	79	120	80	12.8	7.22	0.8				10
813	No	0	0	0	0	1	Elective surgery	K80.8	11	1.28	No	0	No	0	0	0	0	0	0	0	0	0	0	0	0	0	0	0	0	0	0	0	4	38	Female	104	165	38.2002	36.9	87	98	72							8
814	No	0	0	0	0	1	Elective surgery	I21.9	9	2.93	No	0	No	0	0	0	0	0	0	0	0	0	0	0	0	0	0	0	0	0	0	0	4	74	Male	71	163	26.7229	36.1	66	140	80							10
815	No	0	0	0	0	0	Elective surgery	N46	14	1.96	No	0	No	0	0	0	0	0	0	0	0	0	0	0	0	0	0	0	0	0	0	0	4	34	Male	79.8	170	27.6125	36.6	69	120	80							2
816	No	0	0	0	0	1	Elective surgery	Z43.3	21	1.67	No	0	No	0	0	0	0	0	0	0	0	0	0	0	0	0	0	0	0	0	0	0	4	33	Male	72	160	28.125	36.1	63	130	80							2
817	No	0	0	0	0	0	Elective surgery	K40.9	11	1.16	No	0	No	0	0	0	0	0	0	0	0	0	0	0	0	0	0	0	0	0	0	0	4	39	Male	94	174	31.0477	36.9	78	147	90							7
818	No	0	0	0	0	1	Elective surgery	Z93.3	21	10.8	No	0	No	0	0	0	0	0	0	0	0	0	0	0	0	0	0	0	0	0	0	0	1	45	Male	72	168	25.5102	36.2	71	109	62	17.4	6.08	1				12
819	No	0	0	0	0	0	Elective surgery	C61	2	2.68	No	0	Yes	0	0	0	0	0	0	0	0	0	0	0	0	0	0	0	0	0	0	0	3	64	Male	80	175	26.1225	36	81	148	86	13.6	5.18	1.1				9
820	No	0	0	0	0	1	Elective surgery	N35.9	14	2.72	No	0	Yes	0	0	0	0	0	0	0	0	0	0	0	0	0	0	0	0	0	0	0	3	67	Male	57	153	24.3496	36.2	102	174	96							6
821	No	0	0	0	0	1	Elective surgery	K80.2	11	1.96	No	1	No	0	0	0	0	0	0	0	0	0	0	1	0	0	0	0	0	0	0	0	3	42	Female	62	156	25.4767	35.7	70	120	80							6
822	No	0	0	0	0	0	Elective surgery	K80.2	11	1.42	No	3	No	0	0	0	0	0	0	0	0	0	0	0	0	0	0	0	0	0	0	0	1	42	Female	62	165	22.7732	36.2	89	125	76							13
823	No	0	0	0	0	0	Elective surgery	K40.9	11	1.29	No	0	No	0	0	0	0	0	0	0	0	0	0	0	0	0	0	0	0	0	0	0	4	70	Female	62	170	21.4533	36.7	82	100	70							7
824	No	0	0	0	0	0	Elective surgery	E66.0	4	2.12	No	0	No	0	0	0	0	0	0	0	0	0	0	0	0	0	0	0	0	0	0	0	4	35	Female	126	165	46.281	36.1	74	128	73							9
825	Yes	1	1	0	0	0	Elective surgery	C16.9	2	24.02	Yes	3	No	0	0	0	0	0	0	0	0	1	0	0	0	0	0	1	0	0	0	0	8	81	Female	38	150	16.8889	36	73	140	70	9.9	9.31	0.7	2.7	18		9
826	No	0	0	0	0	1	Elective surgery	K40.2	11	1.81	No	0	No	0	0	0	0	0	0	0	0	0	0	0	0	0	0	0	0	0	0	0	1	41	Male	68	165	24.977	35.6	65	121	64							9
827	No	0	0	0	0	1	Elective surgery	E66.9	4	2.98	No	0	No	0	0	0	0	0	0	0	0	0	0	0	0	0	0	0	0	0	0	0	4	29	Female	98.5	155	40.999	35.8	98	120	80							14
828	No	0	0	0	0	0	Medical	G54.9	6	21.74	No	0	No	0	0	0	0	0	0	0	0	0	0	0	0	0	0	0	0	0	0	0	4	37	Female	45	164	16.7311	36.8	84	110	73	10.1	3.78	0.6	4.3	15		7
829	No	0	0	0	0	1	Elective surgery	E66.0	4	2	No	0	No	0	0	0	0	0	0	0	0	0	0	0	0	0	0	0	0	0	0	0	4	33	Female	116	157	47.0607	36.6	78	130	70							10
830	No	0	0	0	0	0	Elective surgery	I70.2	9	9.33	No	1	No	0	0	0	0	0	0	0	0	0	0	0	0	0	0	0	0	0	0	0	4	79	Male	65	170	22.4914	35.6	68	102	63							7
831	No	0	0	0	0	1	Medical	R13	18	2.74	No	1	No	0	0	0	0	0	0	0	0	0	0	0	0	0	0	0	0	0	0	0	4	37	Male	80	180	24.6914	36.2	65	120	70	17.8	7.84	0.5				7
832	No	0	0	0	0	0	Elective surgery	C67.9	2	2.74	No	2	No	0	0	0	0	0	0	0	0	0	0	0	0	0	0	1	0	0	0	0	5	63	Male	57	154	24.0344	36.7	95	160	100	12.1	6.81	1.7				9
833	No	0	0	0	0	1	Elective surgery	S02.0	19	6.08	No	0	No	0	0	0	0	0	0	0	0	0	0	0	0	0	0	0	0	0	0	0	1	44	Male	70	170	24.2215	36.2	94	114	70							7
834	No	0	0	0	0	0	Elective surgery	D10.3	2	2.9	No	0	No	0	0	0	0	0	0	0	0	0	0	0	0	0	0	0	0	0	0	0	4	31	Female	68	151	29.8233	35.8	66	100	60							7
835	No	0	0	0	0	1	Elective surgery	N18.9	14	1.94	No	0	No	0	0	0	0	0	0	0	0	0	0	1	0	0	0	0	0	0	0	0	6	29	Male	77	178	24.3025	35.6	87	140	90	13.8	6.05	1.7				4
836	No	0	0	0	0	0	Elective surgery	Z52.4	21	1.69	No	0	No	0	0	0	0	0	0	0	0	0	0	0	0	0	0	0	0	0	0	0	4	26	Female	69	152	29.865	37	76	112	59	13	10.02			23	13	11
837	No	0	0	0	0	1	Medical	I83.2	9	25.17	No	1	No	0	0	0	0	0	0	0	0	0	0	0	0	0	0	0	0	0	0	0	4	80	Male	81	176	26.1493	37.2	90	110	60	11.1	7.18	1.2				8
838	Yes	1	1	0	0	1	Elective surgery	E66.0	4	18.2	No	1	No	0	0	0	0	0	0	0	0	0	0	0	0	0	0	0	0	0	0	0	4	36	Female	97	165	35.629	37	92	110	50							11
839	Yes	1	1	0	0	0	Medical	I85.0	9	19.85	No	0	No	0	0	0	0	0	0	0	0	0	1	0	0	0	0	0	0	0	0	0	4	59	Male	68	165	24.977	35.8	84	120	100							16
840	No	0	0	0	0	1	Medical	G95.9	6	14.05	No	0	No	0	0	0	0	0	0	0	0	0	0	0	0	0	0	0	0	0	0	0	1	43	Female	57	162	21.7192	36.3	77	135	83	15.4	5.5	0.6		28		9
841	No	0	0	0	0	1	Elective surgery	K80.2	11	1.75	No	0	No	0	0	0	0	0	0	0	0	0	0	0	0	0	0	0	0	0	0	0	1	49	Female	63	164	23.4236	36	80	136	112							8
842	No	0	0	0	0	1	Elective surgery	N40	14	1.7	No	1	No	0	0	0	0	0	0	0	0	0	0	0	0	0	0	0	0	0	0	0	4	78	Male	80	175	26.1225	35.2	72	90	60	10.5						9
843	No	0	0	0	0	1	Elective surgery	N20.1	14	1.86	No	1	No	0	0	0	0	0	0	0	0	0	0	0	0	0	0	0	0	0	0	0	4	38	Female	87	159	34.4132	35.9	65	110	70	12.7	7.81					4
844	No	0	0	0	0	0	Elective surgery	C67.9	2	7.81	No	7	No	0	1	0	0	0	0	0	0	0	0	0	0	0	0	0	0	0	0	0	5	81	Male	55	167	19.721	36.5	57	150	56	11.1	6.02	1.9		14		10
845	No	0	0	0	0	0	Elective surgery	N35.9	14	2.96	No	1	No	0	0	0	0	0	0	0	0	0	0	0	0	0	0	0	0	0	0	0	4	74	Male	79	170	27.3356	36.1	87	98	61							6
846	No	0	0	0	0	1	Medical	I21.9	9	6.12	No	2	Yes	1	0	0	0	0	0	0	0	0	0	0	0	0	0	0	0	0	0	0	4	63	Male	55	160	21.4844	35.7	63	100	80	12	10.17	1.1		23		14
847	No	0	0	0	0	1	Elective surgery	K40.9	11	1.46	No	0	No	0	0	0	0	0	0	0	0	0	0	0	0	0	0	0	0	0	0	0	2	59	Male	70	168	24.8016	35.6	63	130	76							6
848	No	0	0	0	0	1	Elective surgery	E66.0	4	4.46	No	0	No	0	0	0	0	0	0	0	0	0	0	0	0	0	0	0	0	0	0	0	2	51	Male	140	173	46.7774	37	80	116	69	15.6	13.13	1.5				9
849	No	0	0	0	0	1	Elective surgery	I86.1	9	1.2	No	0	No	0	0	0	0	0	0	0	0	0	0	0	0	0	0	0	0	0	0	0	4	18	Male	60	170	20.7613	36	77	90	60							5
850	No	0	0	0	0	1	Elective surgery	L89	12	2.09	No	1	No	0	0	0	0	0	0	0	0	0	0	0	0	0	0	0	0	0	0	0	4	20	Male	75	170	25.9516	37.2	100	110	85							8
851	No	0	0	0	0	1	Elective surgery	I83.9	9	1.24	No	0	No	0	0	0	0	0	0	0	0	0	0	0	0	0	0	0	0	0	0	0	1	46	Female	69	165	25.3443	35.5	81	106	64							4
852	No	0	0	0	0	1	Elective surgery	D10.3	2	2.78	No	0	No	0	0	0	0	0	0	0	0	0	0	0	0	0	0	0	0	0	0	0	4	21	Female	60	165	22.0386	36.6	62	104	62							7
853	No	0	0	0	0	0	Elective surgery	N20.2	14	1.86	No	0	Yes	0	0	0	0	0	0	0	0	0	0	1	0	0	0	0	0	0	0	0	6	19	Male	68	161	26.2336	36.7	61	144	68							3
854	No	0	0	0	0	0	Medical	G40.9	6	13.12	No	5	No	0	0	0	0	0	0	0	0	0	0	0	0	0	0	0	0	0	0	0	4	24	Female	64	160	25	35	70	95	60	11.6	6.34	0.6				9
855	Yes	2	1	1	0	0	Medical	K74.6	11	22.3	Yes	2	No	0	0	0	0	0	0	0	0	0	0	0	0	0	0	0	0	0	0	0	3	65	Male	68	165	24.977	35.8	95	108	67	8.6	4.84	7.2				9
856	Yes	1	1	0	0	1	Elective surgery	K80.2	11	1.99	No	3	Yes	0	0	0	0	0	0	0	0	0	0	0	0	0	0	0	0	0	0	0	4	76	Male	65	168	23.03	37	80	174	81							5
857	No	0	0	0	0	1	Elective surgery	E66.9	4	34.12	No	0	No	0	0	0	0	0	0	0	0	1	0	0	0	0	0	0	0	0	0	0	6	38	Female	159	160	62.1094	35.7	91	127	76							2
858	No	0	0	0	0	0	Medical	L10.0	12	2.1	No	4	No	0	0	0	0	0	0	0	0	0	0	0	0	0	0	0	0	0	0	0	4	24	Female	79	151	34.6476	36.7	90	121	76	12.6	14.01	0.8		15		7
859	Yes	1	0	0	1	1	Elective surgery	J35.0	10	1.74	No	0	No	0	0	0	0	0	0	0	0	0	0	0	0	0	0	0	0	0	0	0	4	30	Female	62	160	24.2188	36.5	60	90	60							5
860	No	0	0	0	0	1	Elective surgery	K80.2	11	1.88	No	0	No	0	0	0	0	0	0	0	0	0	0	0	0	0	0	0	0	0	0	0	4	24	Female	105	170	36.3322	36.3	69	129	80	11.6	8.07	0.7				2
861	No	0	0	0	0	1	Medical	R10.1	18	2.93	No	2	Yes	0	0	0	0	0	0	0	0	0	0	0	0	0	0	0	0	0	0	0	4	39	Male	78	160	30.4688	36.6	82	80	60							6
862	No	2	1	1	0	1	Elective surgery	K63.8	11	3.88	No	1	No	0	0	0	0	0	0	0	0	0	0	0	0	0	0	0	0	0	0	0	4	76	Female	76	164	28.257	36.9	59	150	80							13
863	No	0	0	0	0	0	Medical	K60.3	11	0.89	No	0	No	0	0	0	0	0	0	0	0	0	0	0	0	0	0	0	0	0	0	0	2	53	Male	90	168	31.8878	36.5	48	128	76							5
864	No	0	0	0	0	1	Elective surgery	K80.8	11	1.78	No	0	No	0	0	0	0	0	0	0	0	0	0	0	0	0	0	0	0	0	0	0	4	36	Female	58	160	22.6562	36.5	62	131	61							7
865	No	0	0	0	0	0	Elective surgery	K80.4	11	1.82	No	0	No	0	0	0	0	0	0	0	0	0	0	0	0	0	0	0	0	0	0	0	4	26	Male	60	170	20.7613	34.8	59	115	71							5
866	No	0	0	0	0	1	Elective surgery	K40.2	11	0.79	No	0	No	0	0	0	0	0	0	0	0	0	0	0	0	0	0	0	0	0	0	0	4	77	Male	56	160	21.875	36.2	98	110	60							8
867	No	0	0	0	0	1	Elective surgery	I84.9	9	1.03	No	1	No	0	0	0	0	0	0	0	0	0	0	0	0	0	0	0	0	0	0	0	4	70	Female	63	157	25.5588	35.2	65	165	90							4
868	No	0	0	0	0	1	Elective surgery	O34.1	15	0.88	No	1	No	0	0	0	0	0	0	0	0	1	0	0	0	0	0	1	0	0	0	0	8	77	Female	60.9	162	23.2053	35.3	76	120	70							4
869	No	0	0	0	0	1	Elective surgery	C21.0	2	1.85	No	5	No	0	0	0	0	0	0	0	0	0	0	0	0	0	0	0	0	0	0	0	3	60	Female	46	158	18.4265	35.3	81	120	70							6
870	No	0	0	0	0	1	Elective surgery	K80.2	11	1.07	No	0	No	0	0	0	0	0	0	0	0	0	0	0	0	0	0	0	0	0	0	0	3	60	Male	70	165	25.7117	36.9	84	100	70							5
871	No	0	0	0	0	0	Elective surgery	J34.2	10	2.68	No	0	No	0	0	0	0	0	0	0	0	0	0	0	0	0	0	0	0	0	0	0	4	31	Female	70	172	23.6614	36	54	130	70							7
872	No	0	0	0	0	0	Medical	M32.8	13	8.83	No	1	No	0	0	0	0	0	0	0	0	0	0	1	0	0	0	0	0	0	0	0	6	18	Female	64	163	24.0882	36.3	63	146	61	8.5	2.07	1		20		11
873	No	0	0	0	0	1	Elective surgery	K43.9	11	2.01	No	0	No	0	0	0	0	0	0	0	0	0	0	0	0	0	0	0	0	0	0	0	1	44	Male	96	172	32.45	35.5	73	130	80							6
874	No	0	0	0	0	1	Elective surgery	N20.0	14	2.1	No	1	No	0	0	0	0	0	0	0	0	0	0	1	0	0	0	0	0	0	0	0	4	50	Male	77	160	30.0781	36.6	74	140	90							5
875	No	0	0	0	0	1	Medical	F31.4	5	15.77	No	1	Yes	0	0	0	0	0	0	0	0	0	0	0	0	0	0	0	0	0	0	0	1	43	Male	86	172	29.0698	36	80	120	70	16.8	8.32	1		19		4
876	No	0	0	0	0	0	Elective surgery	K63.2	11	7.98	No	0	No	0	0	0	0	0	0	0	0	0	0	0	0	0	0	0	0	0	0	0	1	46	Male	45	163	16.937	36.5	86	130	70	11	11.9	0.8	3.3	27		3
877	No	0	0	0	0	1	Elective surgery	K80.2	11	1.25	No	1	No	0	0	0	0	0	0	0	0	1	0	0	0	0	0	0	0	0	0	0	6	74	Female	75	166	27.2173	36.2	79	136	74							9
878	No	0	0	0	0	1	Elective surgery	N40	14	2.92	No	2	No	0	0	0	0	0	0	0	0	0	0	1	0	0	0	0	0	0	0	0	5	68	Male	42	150	18.6667	36.1	76	154	91							9
879	Yes	1	0	1	0	1	Medical	I50.9	9	53.8	No	2	Yes	1	1	0	1	0	0	0	0	1	0	1	0	0	0	0	0	0	0	0	9	57	Male	84	175	27.4286	35.9	73	120	70	13.3	5.9	1.1	3.1	26	267	16
880	No	0	0	0	0	1	Medical	I20.0	9	1.92	No	1	No	1	0	0	1	0	0	0	0	0	0	0	0	0	0	1	0	0	0	0	7	67	Male	65	160	25.3906	36.4	84	160	90							8
881	No	0	0	0	0	0	Elective surgery	K80.2	11	0.75	No	0	No	0	0	0	0	0	0	0	0	0	0	0	0	0	0	0	0	0	0	0	4	77	Female	51	130	30.1775	35.6	69	112	60							5
882	No	0	0	0	0	1	Elective surgery	J34.2	10	1.02	No	0	No	0	0	0	0	0	0	0	0	0	0	0	0	0	0	0	0	0	0	0	4	19	Male	90	171	30.7787	36.8	59	140	65							5
883	No	0	0	0	0	0	Elective surgery	I05.0	9	17.15	No	1	Yes	0	0	0	0	0	0	0	0	0	0	0	0	0	0	0	0	0	0	0	1	41	Female	62.9	149	28.3321	36.3	46	110	70	12.6	10.9	0.8		13		8
884	No	0	0	0	0	1	Urgent surgery	S02.2	19	2	No	0	No	0	0	0	0	0	0	0	0	0	0	0	0	0	0	1	0	0	0	0	5	65	Male	78	185	22.7904	36	70	159	92							2
885	No	0	0	0	0	1	Elective surgery	N20.0	14	1.37	No	0	Yes	0	0	0	0	0	0	0	0	0	0	0	0	0	0	0	0	0	0	0	4	37	Male	103	188	29.1422	35	87	120	80							4
886	Yes	1	1	0	0	1	Elective surgery	Z43.3	21	7.81	No	0	No	0	0	0	0	0	0	0	0	0	0	0	0	0	0	0	0	0	0	0	4	72	Male	67	164	24.9108	36.1	69	120	80							2
887	Yes	2	1	1	0	1	Medical	K74.6	11	31.88	No	1	No	0	0	0	0	0	0	0	0	0	0	0	0	0	0	0	0	0	1	0	4	43	Female	45	145	21.4031	37	89	100	70	10.1	6.06	0.7	3.1	141	57	9
888	No	0	0	0	0	1	Elective surgery	N20.1	14	0.7	No	3	No	0	0	0	0	0	0	0	0	0	0	0	0	0	0	0	0	0	0	0	3	66	Male	60	159	23.7332	36.3	79	95	65							8
889	Yes	1	0	1	0	1	Medical	A52.3	1	14.96	No	0	No	0	0	0	0	0	0	0	0	0	0	0	0	0	0	0	0	0	0	0	1	46	Male	60	170	20.7613	35.4	72	130	90	15.2	5.84	0.8		31		3
890	No	0	0	0	0	0	Medical	A49.0	1	23.77	No	1	Yes	0	0	0	0	0	0	0	0	0	0	0	0	0	0	0	0	0	0	0	4	33	Male	65	172	21.9713	37.1	76	96	72	10.2		1		23	48	6
891	No	0	0	0	0	1	Elective surgery	G12.8	6	11.76	No	0	No	0	0	0	0	0	0	0	0	0	0	0	0	0	0	0	0	0	0	0	4	28	Male	41	158	16.4236	36	63	120	80	14.6	7.23	0.7		20		6
892	No	0	0	0	0	1	Elective surgery	C67.0	2	1.14	No	0	No	0	1	0	0	0	0	0	0	1	0	0	0	0	0	1	0	0	0	0	8	66	Male	79	168	27.9904	36.6	81	120	70							8
893	No	0	0	0	0	1	Elective surgery	Q32.1	17	1.01	No	0	No	0	0	0	0	0	0	0	0	0	0	0	0	0	0	0	0	0	0	0	1	46	Female	85	154	35.8408	36	80	120	70							5
894	No	0	0	0	0	0	Urgent surgery	D34	2	3.16	No	0	No	0	0	0	0	0	0	0	0	0	0	0	0	0	0	0	0	0	0	0	4	35	Female	83	159	32.831	36	75	102	60							6
895	No	0	0	0	0	1	Elective surgery	I25.0	9	7.63	No	1	No	1	1	1	0	0	0	0	0	0	0	0	0	0	0	0	0	0	0	0	5	57	Male	75	172	25.3515	36.7	64	180	100	10.7	12.04	0.94				19
896	No	0	0	0	0	0	Elective surgery	E66.0	4	2.76	No	0	No	0	0	0	0	0	0	0	0	1	0	0	0	0	0	0	0	0	0	0	6	29	Female	110	165	40.404	35.6	82	128	74							15
897	No	0	0	0	0	0	Elective surgery	K81.8	11	0.84	No	1	No	0	0	0	0	0	0	0	0	0	0	0	0	0	0	0	0	0	0	0	4	22	Female	71	173	23.7228	36.2	82	117	75							4
898	No	0	0	0	0	0	Elective surgery	J34.2	10	1.65	No	0	No	0	0	0	0	0	0	0	0	0	0	0	0	0	0	0	0	0	0	0	4	18	Female	55	165	20.202	36.5	80	110	70							6
899	No	0	0	0	0	0	Elective surgery	D44.1	2	2.78	No	0	No	0	0	0	0	0	0	0	0	0	0	0	0	0	0	0	0	0	0	0	2	55	Female	75	155	31.2175	36.5	79	120	70							11
900	No	0	0	0	0	1	Medical	N20.0	14	1.69	No	1	No	0	0	0	0	0	0	0	0	0	0	0	0	0	0	0	0	0	0	0	4	19	Female	53	155	22.0603	36.2	78	111	70	12.8	8.6	0.6				7
901	No	0	0	0	0	1	Elective surgery	N20.2	14	2.94	No	0	Yes	0	0	0	0	0	0	0	0	0	0	0	0	0	0	0	0	0	0	0	4	29	Female	55	160	21.4844	36.8	89	126	80	10.5	12.41	1.3				6
902	No	0	0	0	0	0	Elective surgery	D38.1	2	3.32	No	0	No	0	0	0	0	0	0	0	0	0	0	0	0	0	0	0	1	0	0	0	7	44	Female	72	168	25.5102	36	74	130	90							6
903	No	0	0	0	0	1	Elective surgery	D34	2	1.91	No	0	No	0	0	0	0	0	0	0	0	0	0	0	0	0	0	0	0	0	0	0	1	41	Female	68	156	27.9421	36.3	70	110	80							7
904	No	0	0	0	0	1	Elective surgery	N48.8	14	1.95	No	0	No	0	0	0	0	0	0	0	0	0	0	0	0	0	0	0	0	0	0	0	1	46	Male	73	160	28.5156	35.7	67	110	70							5
905	No	0	0	0	0	1	Elective surgery	K43.9	11	4.12	No	3	No	0	0	0	0	0	0	0	0	0	0	0	0	0	0	0	0	0	0	0	2	51	Male	99	176	31.9602	36	43	100	50							6
906	No	0	0	0	0	1	Elective surgery	I21.0	9	1.81	No	0	No	1	0	0	0	0	0	0	0	0	0	0	0	0	0	0	0	0	0	0	4	60	Male	84	170	29.0657	36.1	60	100	70							8
907	Yes	1	1	0	0	1	Elective surgery	Z93.3	21	1.8	No	3	No	0	0	0	0	0	0	0	0	0	0	0	0	0	0	0	0	0	0	0	1	47	Male	94.5	175	30.8571	34.8	56	130	90							10
908	Yes	1	1	0	0	0	Medical	N18.9	14	17.88	No	0	No	0	0	0	1	0	0	0	0	0	0	1	0	0	0	0	0	0	0	0	5	54	Female	43	155	17.898	36.7	104	190	100	6.4	8.07	8.2		11		8
909	No	0	0	0	0	1	Elective surgery	J34.2	10	2.78	No	0	No	0	0	0	0	0	0	0	0	0	0	0	0	0	0	0	0	0	0	0	4	27	Male	62	175	20.2449	36.7	63	120	70							8
910	No	0	0	0	0	0	Elective surgery	K22.0	11	2.79	No	0	No	0	0	0	0	0	0	0	0	0	0	0	0	0	0	0	0	0	0	0	1	41	Female	69	168	24.4473	34.6	58	132	76							4
911	No	0	0	0	0	1	Medical	K50.9	11	23.06	No	1	No	0	0	0	0	0	0	0	0	0	0	0	0	0	0	0	0	0	0	0	1	48	Female	47	160	18.3594	36	86	109	62	8.2	4.39	0.8	3.1	13		11
912	Yes	3	2	0	1	1	Medical	M32.0	13	38.13	No	5	No	0	0	0	0	0	0	0	0	0	0	0	0	0	0	0	0	0	0	0	4	30	Female	62	172	20.9573	36.5	99	120	80	11.8	7.37	0.7		15		11
913	No	0	0	0	0	1	Medical	K75.0	11	18.1	No	1	No	0	0	0	0	0	0	0	0	0	0	0	0	0	0	0	0	0	0	0	3	63	Male	65	160	25.3906	36.7	89	120	80	10.1	6.53	0.8	3	24	299	9
914	No	0	0	0	0	1	Elective surgery	C61	2	2.6	No	0	No	0	0	0	0	0	0	0	0	0	0	0	0	0	0	0	0	0	0	0	3	63	Male	60	159	23.7332	36.8	67	147	75	11.1	12.29					7
915	No	2	0	2	0	1	Elective surgery	C77.4	2	7.02	No	1	No	0	0	0	0	0	0	0	0	0	0	0	0	0	0	0	0	0	0	0	2	52	Male	80	175	26.1225	35.9	61	140	90	13	4.62	1.1	4.1			8
916	No	0	0	0	0	1	Elective surgery	N46	14	1.94	No	1	No	0	0	0	0	0	0	0	0	0	0	0	0	0	0	0	0	0	0	0	1	42	Male	97	170	33.564	36.4	73	130	70	15.5	8.61	0.8				6
917	No	0	0	0	0	1	Elective surgery	N40	14	1.94	No	0	No	0	0	0	0	0	0	0	0	0	0	0	0	0	0	0	0	0	0	0	2	54	Male	88	162	33.5315	36	61	139	80	14.4	7.34	0.7				7
918	No	0	0	0	0	1	Elective surgery	I47.0	9	0.89	No	0	No	0	0	0	0	0	0	0	0	0	0	0	0	0	0	0	0	0	0	0	4	33	Female	78	158	31.245	34.7	80	110	80							4
919	No	0	0	0	0	0	Medical	N18.0	14	3.07	No	0	No	0	0	0	0	0	0	0	0	0	0	1	0	0	0	0	0	0	0	0	6	30	Female	57	153	24.3496	36.9	70	130	80	12.3	3.58	0.6		20	36	5
920	No	0	0	0	0	1	Elective surgery	K07.5	11	1.05	No	0	No	0	0	0	0	0	0	0	0	0	0	0	0	0	0	0	0	0	0	0	4	18	Male	114	175	37.2245		83	130	80							3
921	Yes	1	1	0	0	0	Elective surgery	I74.0	9	6.99	No	1	Yes	0	0	0	0	0	0	0	0	0	0	0	0	0	0	0	0	0	0	0	3	67	Male	78	170	26.9896	35.3	88	170	90	13.9	6.93	1.1				7
922	No	0	0	0	0	1	Medical	G91.2	6	5.01	No	0	No	0	0	0	1	0	0	0	0	0	0	0	0	0	0	0	0	0	0	0	5	72	Male	57	160	22.2656	36.4	92	162	84			0.9		14		7
923	No	0	0	0	0	0	Elective surgery	H72.9	8	0.98	No	0	No	0	0	0	0	0	0	0	0	0	0	0	0	0	0	0	0	0	0	0	1	45	Male	65	173	21.7181	37.1	82	120	60							5
924	No	0	0	0	0	0	Medical	F31.3	5	17.04	No	0	No	0	0	0	0	0	0	0	0	0	0	0	0	0	0	0	0	0	0	0	2	51	Male	94	170	32.526	35.6	83	150	90	15.7	7.34	1.2		35	57	12
925	No	0	0	0	0	0	Elective surgery	K83.1	11	1.93	No	1	No	0	0	0	0	0	0	0	0	1	0	0	0	0	0	0	0	0	0	0	4	54	Male	68	169	23.8087	35.6	94	129	76	9.4	8.85	0.7	2.2	303	728	13
926	No	0	0	0	0	0	Elective surgery	K40.9	11	1.06	No	5	No	0	0	0	0	0	0	0	0	0	0	0	0	0	0	0	0	0	0	0	2	59	Male	91	175	29.7143	35.8	59	120	89							3
927	No	0	0	0	0	1	Elective surgery	N35.9	14	2.76	No	3	No	0	0	0	0	0	0	0	0	0	0	0	0	0	0	0	0	0	0	0	3	67	Male	74	180	22.8395	36.1	59	130	70	13.5	8.54	1.4				10
928	No	0	0	0	0	1	Elective surgery	D34	2	1.07	No	0	No	0	0	0	0	0	0	0	0	0	0	0	0	0	0	0	0	0	0	0	4	28	Female	89	157	36.1069	36.4	76	116	69							7
929	No	0	0	0	0	1	Elective surgery	R10.4	18	4.05	No	6	Yes	0	0	0	0	0	0	0	0	0	0	0	0	0	0	0	0	0	0	0	4	37	Female	73	165	26.8136	35.8	79	108	75	10.8	8.17	0.5		22	191	9
930	No	0	0	0	0	0	Elective surgery	C61	2	2.29	No	0	Yes	0	0	0	0	0	0	0	0	0	0	0	0	0	0	0	0	0	0	0	3	62	Male	63	168	22.3214	35	61	136	72							8
931	No	0	0	0	0	0	Medical	M62.9	13	19.05	No	0	No	0	0	0	0	0	0	0	0	1	0	0	0	0	0	0	0	0	0	0	5	64	Female	56	165	20.5693	36	66	173	87	11.3	5.6	0.5		117	20	6
932	No	0	0	0	0	1	Elective surgery	C16.0	2	10.88	No	1	Yes	0	0	0	0	0	0	0	0	0	0	0	0	0	0	0	0	0	0	0	2	53	Female	102	180	31.4815	36.9	78	118	81	11.4	6.11	0.7				11
933	Yes	1	0	1	0	1	Elective surgery	C67.8	2	8.63	No	1	Yes	0	0	0	0	0	0	0	0	1	0	0	0	0	0	1	0	0	0	0	8	88	Female	56	149	25.2241	36.3	63	161	75							7
934	No	0	0	0	0	0	Elective surgery	I83.9	9	3.04	No	1	No	0	0	0	0	0	0	0	0	0	0	0	0	0	0	0	0	0	0	0	3	65	Female	74	151	32.4547	35.6	69	130	60							6
935	No	0	0	0	0	0	Elective surgery	N28.8	14	1.98	No	0	No	0	0	0	0	0	0	0	0	0	0	0	0	0	0	0	0	0	0	0	2	51	Male	75	160	29.2969	36.2	76	120	80	14.8	6.4	1.07				5
936	No	0	0	0	0	0	Medical	I25.1	9	24.84	No	2	No	0	0	0	0	0	0	0	0	1	0	0	0	0	0	0	0	0	0	0	6	76	Male	55	159	21.7555	36	60	137	100	13.7	4.72	3.2				10
937	No	0	0	0	0	1	Medical	M34.8	13	19.57	No	1	No	0	0	0	0	0	0	0	0	0	0	0	0	0	0	0	0	0	0	0	4	33	Female	45	150	20	37.9	87	100	60							7
938	No	0	0	0	0	0	Elective surgery	N40	14	2.79	No	0	No	0	0	0	0	0	0	0	0	1	0	0	0	0	0	0	0	0	0	0	5	62	Male	62.6	170	21.6609	36.1	49	119	61	12.8	4.93	1				8
939	No	1	0	1	0	1	Elective surgery	N20.0	14	6.05	No	1	No	0	0	0	0	0	0	0	0	0	0	0	0	0	0	0	0	0	0	0	4	18	Male	59	170	20.4152	36.7	101	120	60	10.6	12.34	0.7				8
940	No	0	0	0	0	1	Medical	I50.0	9	20.01	No	0	No	0	1	0	0	0	0	0	0	1	0	0	0	0	0	0	0	0	0	0	5	55	Female	68	162	25.9107	34.7	97	110	80	14.1	5.97	1.2	3.5	32		12
941	No	0	0	0	0	0	Medical	N39.0	14	7.94	No	1	No	0	0	0	0	0	0	0	0	1	0	0	0	0	0	0	0	0	0	0	4	53	Male	47	164	17.4747	35.7	82	114	84	11	7.35	0.9		22		14
942	No	0	0	0	0	1	Elective surgery	J34.2	10	0.99	No	0	No	0	0	0	0	0	0	0	0	0	0	0	0	0	0	0	0	0	0	0	4	35	Female	64	161	24.6904	36.6	82	100	50							7
943	No	0	0	0	0	1	Medical	I27.8	9	30.96	No	0	Yes	0	0	0	0	0	0	0	0	0	0	0	0	0	0	0	0	0	0	0	2	52	Female	55	154	23.1911	35.7	76	116	83	12.2	7.85	1.4				13
944	No	0	0	0	0	1	Elective surgery	I70.2	9	2.05	No	1	No	0	0	0	0	0	0	0	0	1	0	0	0	0	0	0	0	0	0	0	3	47	Female	69	155	28.7201	36.8	99	121	75							12
945	No	0	0	0	0	0	Elective surgery	K80.8	11	1.1	No	0	No	0	0	0	0	0	0	0	0	0	0	0	0	0	0	0	0	0	0	0	2	56	Female	63	165	23.1405	36.2	65	134	63							6
946	No	0	0	0	0	0	Medical	K75.4	11	6.86	No	0	Yes	0	0	0	0	0	0	0	0	0	0	0	0	0	0	0	0	0	1	0	7	20	Female	80	177	25.5355	36	78	100	60	7.5	8.69	0.6	3	27	12	8
947	No	0	0	0	0	0	Elective surgery	N35.9	14	0.87	No	0	No	0	0	0	0	0	0	0	0	0	0	0	0	0	0	0	0	0	0	0	4	21	Male	50	150	22.2222	36.1	87	102	51							4
948	No	0	0	0	0	0	Elective surgery	K80.2	11	1.94	No	0	No	0	0	0	0	0	0	0	0	0	0	0	0	0	0	0	0	0	0	0	1	48	Male	64	165	23.5078	36	99	130	90							6
949	No	0	0	0	0	0	Elective surgery	N13.2	14	3.02	No	0	Yes	0	0	0	0	0	0	0	0	0	0	0	0	0	0	0	0	0	0	0	2	52	Male	71	176	22.921	35.5	96	110	70	14.4	6.55	1.2				13
950	No	0	0	0	0	1	Medical	L10.0	12	1.43	No	10	No	0	0	0	0	0	0	0	0	0	0	0	0	0	0	0	0	0	0	0	3	61	Female	55	151	24.1217	36	92	134	84	11.9	5.5	0.8		24	81	8
951	No	0	0	0	0	1	Elective surgery	N13.1	14	2.06	No	0	Yes	0	0	0	0	0	0	0	0	0	0	0	0	0	0	0	0	0	0	0	2	51	Female	77	165	28.2828	35.4	70	129	100	12.7	10.92	0.7				7
952	No	0	0	0	0	1	Medical	K70.3	11	14.59	Yes	0	No	0	0	0	0	0	0	0	0	0	0	0	0	0	0	0	0	0	1	0	6	63	Male	74	166	26.8544	36.2	89	123	88	6.5	13.36	4.1	3.1	73	36	9
953	No	0	0	0	0	1	Elective surgery	N00.9	14	3.04	No	0	No	0	0	0	0	0	0	0	0	0	0	1	0	0	0	0	0	0	0	0	4	55	Male	58	163	21.83	35	69	130	90	10.9	4.6	2.3				5
954	No	0	0	0	0	0	Elective surgery	I21.9	9	0.93	No	3	Yes	1	0	0	0	0	0	0	0	0	0	0	0	0	0	0	0	0	0	0	3	55	Female	66	168	23.3844	36	45	100	50							9
955	No	0	0	0	0	1	Elective surgery		19	2		3	No	0	0	0	0	0	0	0	0	1	0	0	0	0	0	0	0	0	0	0	5	64	Male	76	165	27.9155	35.5	93	130	80							9
956	No	0	0	0	0	1	Elective surgery	K40.9	11	0.98	No	0	No	0	0	0	0	0	0	0	0	0	0	0	0	0	0	0	0	0	0	0	4	39	Male	84	175	27.4286	36.5	86	130	80							4
957	No	0	0	0	0	1	Medical	G40.9	6	6.72	No	0	Yes	0	0	0	0	0	0	0	0	0	0	0	0	0	0	0	0	0	0	0	1	48	Female	57	155	23.7253	36.5	76	123	67							9
958	No	0	0	0	0	1	Elective surgery	N35.9	14	2.74	No	0	No	0	0	0	0	0	0	0	0	0	0	0	0	0	0	0	0	0	0	0	4	73	Male	85	170	29.4118	36.6	77	136	76							7
959	Yes	5	3	2	0	0	Urgent surgery	T83.5	19	21.83	No	1	No	0	0	0	0	0	0	0	0	1	0	0	0	0	0	0	0	0	0	0	5	63	Male	83	170	28.7197	35.4	84	110	60	11.1	7.8	1				13
960	No	0	0	0	0	1	Elective surgery	K40.2	11	1.1	No	0	No	0	0	0	0	0	0	0	0	0	0	0	0	0	0	0	0	0	0	0	4	72	Male	80	173	26.7299	36.6	66	120	70							6
961	No	0	0	0	0	1	Elective surgery	R61.0	18	0.86	No	0	No	0	0	0	0	0	0	0	0	0	0	0	0	0	0	0	0	0	0	0	1	40	Male	71	172	23.9995	36.6	74	135	77							5
962	No	0	0	0	0	1	Medical	K93.1	11	9.48	No	2	No	0	0	0	0	0	0	0	0	0	0	0	0	0	0	0	0	0	0	0	1	46	Female	44	151	19.2974	38	104	110	80	9.6	17.41	0.5		59	212	5
963	No	0	0	0	0	1	Medical	E87.5	4	6.06	No	1	No	0	0	0	0	0	0	0	0	0	0	0	0	0	0	0	0	0	0	0	4	25	Male	115	178	36.2959	34.9	68	100	70	9.1	5.85	2.1		13		10
964	No	0	0	0	0	1	Elective surgery	D40.1	2	1.05	No	0	No	0	0	0	0	0	0	0	0	0	0	0	0	0	0	1	0	0	0	0	6	28	Male	78	175	25.4694	36.7	64	132	69							4
965	No	0	0	0	0	1	Elective surgery	K83.8	11	10.54	No	2	No	0	0	0	0	0	0	0	0	0	0	0	0	0	0	0	0	0	0	0	1	43	Female	60	162	22.8624	36	76	90	60	8.5	5.9	0.5		21		4
966	No	0	0	0	0	0	Elective surgery	N82.3	14	4.09	No	0	No	0	0	0	0	0	0	0	0	0	0	0	0	0	0	0	0	0	0	0	4	37	Female	80	170	27.6817	36.7	71	100	60							8
967	No	0	0	0	0	1	Elective surgery	D12.9	2	1.26	No	1	Yes	0	0	0	0	0	0	0	0	0	0	0	0	0	0	0	0	0	0	0	4	24	Female	59	154	24.8777	36.6	89	114	63							2
968	No	0	0	0	0	0	Elective surgery	N20.9	14	3.78	No	2	No	0	0	0	0	0	0	0	0	0	0	0	0	0	0	0	0	0	0	0	1	42	Female	48	155	19.9792	36.9	69	100	70	9.7	10.6	1.6				8
969	No	0	0	0	0	1	Medical	C18.9	2	4.23	No	5	No	0	0	0	0	0	0	0	0	0	0	0	0	0	0	0	0	0	0	0	1	45	Male	50	180	15.4321	36	68	90	60	9.1	6.42	0.8				7
970	No	0	0	0	0	1	Elective surgery	N21.0	14	3.28	No	0	No	0	0	0	0	0	0	0	0	0	0	0	0	0	0	0	0	0	0	0	4	29	Female	70	160	27.3438	36.8	88	111	76	11.7	8.26	0.8				9
971	No	0	0	0	0	1	Medical	H16.9	7	9.82	No	10	Yes	0	0	0	0	0	0	0	0	0	0	0	0	0	0	1	0	0	0	0	6	29	Female	60	167	21.5139	36.5	105	123	79	12.9	13.26	0.8		8		9
972	No	0	0	0	0	0	Urgent surgery	D25.9	2	0.86	No	0	No	0	0	0	0	0	0	0	0	0	0	0	0	0	0	0	0	0	0	0	4	39	Female	82	180	25.3086	36	72	100	70							6
973	Yes	3	2	1	0	1	Medical	K28.1	11	97.11	No	3	Yes	0	0	0	0	0	0	0	0	0	0	0	0	0	0	0	0	0	0	0	1	48	Male	58	160	22.6562	35.8	65	110	60	12.9	6.81	1				4
974	Yes	3	2	1	0	1	Elective surgery	K40.9	11	28.19	No	0	No	0	0	0	0	0	0	0	0	0	0	0	0	0	0	0	0	0	0	0	4	82	Male	68	170	23.5294	35	90	112	66	13.3	5.25	1.2				8
975	No	0	0	0	0	0	Elective surgery	N35.9	14	1.74	No	1	No	0	0	0	0	0	0	0	0	0	0	0	0	0	0	0	0	0	0	0	4	32	Female	60	160	23.4375	36.3	75	130	75							7
976	No	0	0	0	0	0	Urgent surgery	K83.0	11	4.65	No	1	No	0	0	0	0	0	0	0	0	0	1	0	0	0	0	0	0	0	0	0	6	77	Female	55	155	22.8928	37.5	80	90	50	10.8	9.66	0.5		86	455	10
977	No	0	0	0	0	1	Elective surgery	S02.0	19	3.05	No	1	No	0	0	0	0	0	0	0	0	0	0	0	0	0	0	0	0	0	0	0	1	48	Female	74	176	23.8895	36.4	79	135	80							9
978	No	0	0	0	0	1	Urgent surgery	J35.0	10	1.23	No	0	Yes	0	0	0	0	0	0	0	0	0	0	0	0	0	0	0	0	0	0	0	4	20	Female	63	174	20.8086	36.5	77	100	50							5
979	No	0	0	0	0	0	Elective surgery	N35.0	14	1.51	No	2	No	0	0	0	0	0	0	0	0	0	0	0	0	0	0	0	0	0	0	0	2	52	Male	76	177	24.2587	34.5	47	117	67							9
980	No	0	0	0	0	1	Elective surgery	C60.9	2	0.88	No	0	No	0	0	0	0	0	0	0	0	0	0	0	0	0	0	1	0	0	0	0	6	80	Male	72	165	26.4463	35.7	79	127	71							4
981	No	0	0	0	0	1	Elective surgery	N13.0	14	1.89	No	1	No	0	0	0	0	0	0	0	0	0	0	0	0	0	0	0	0	0	0	0	4	22	Male	64	168	22.6757	36.1	97	130	80							2
982	No	0	0	0	0	0	Elective surgery	I70.2	9	3.15	No	0	No	0	1	1	0	0	1	0	0	0	0	0	0	0	0	0	0	0	0	0	5	51	Male	72	162	27.4348	35.6	85	140	90	11.7	9.84	0.8				5
983	No	0	0	0	0	0	Medical	I08.0	9	42.97	No	0	No	0	0	0	0	0	0	0	0	0	0	0	0	0	0	0	0	0	0	0	4	30	Female	77	145	36.6231	36.5	66	125	71	14.1	9.89	0.7				9
984	No	0	0	0	0	1	Medical	N04.9	14	8.11	No	0	No	0	0	0	0	0	0	0	0	0	0	0	0	0	0	0	0	0	0	0	4	33	Female	122	162	46.4868	36.6	79	110	70	13.7	6.91	0.7				6
985	No	0	0	0	0	0	Elective surgery	C67.9	2	1.76	No	0	No	0	0	0	0	0	0	0	0	0	0	0	0	0	0	0	0	0	0	0	4	23	Female	53	156	21.7784	36.3	85	96	56	13.2	7.65	0.7				8
986	Yes	1	1	0	0	1	Urgent surgery	I25.0	9	51.83	No	0	No	1	0	0	0	0	0	0	0	0	0	0	0	0	0	0	0	0	0	0	5	76	Male	60	175	19.5918	35.8	67	90	60	9.9	10.92	0.9	1.9	29	21	24
987	No	0	0	0	0	1	Elective surgery	G91.0	6	24.89	No	0	No	0	0	0	0	0	0	0	0	1	0	0	0	0	0	0	0	0	0	0	6	77	Female	56	160	21.875	35.9	60	162	91							7
988	No	2	2	0	0	1	Medical	I74.9	9	5.81	Yes	3	No	0	0	0	0	0	0	0	0	0	0	0	0	0	0	1	0	0	0	0	5	66	Female	55	155	22.8928	36.3	92	124	70	8.6	24.32	1.8				11
989	No	0	0	0	0	1	Elective surgery	N40	14	2.77	No	0	No	0	0	0	0	0	0	0	0	0	0	0	0	0	0	0	0	0	0	0	4	77	Male	60	160	23.4375	35.1	105	190	90							6
990	No	0	0	0	0	0	Elective surgery	E66.0	4	3.05	No	0	No	0	0	0	0	0	0	0	0	0	0	0	0	0	0	0	0	0	0	0	1	40	Male	127	166	46.088	36.3	82	137	77							8
991	No	0	0	0	0	1	Elective surgery	I84.8	9	1.28	No	0	No	0	0	0	0	0	0	0	0	0	0	0	0	0	0	0	0	0	0	0	3	68	Female	52	147	24.0641	35.8	71	100	50							10
992	No	0	0	0	0	0	Elective surgery	K40.9	11	1.17	No	0	No	0	0	0	0	0	0	0	0	0	0	0	0	0	0	0	0	0	0	0	4	35	Male	77	167	27.6094	35.1	71	103	61							2
993	No	0	0	0	0	1	Elective surgery	M99.3	13	9.74	No	0	No	0	0	0	0	0	0	0	0	0	0	0	0	0	0	0	0	0	0	0	3	63	Male	71	163	26.7229	35.6	80	132	85	13.3	7.64	1.1				3
994	No	0	0	0	0	1	Elective surgery	N40	14	1.78	No	0	No	0	0	0	0	0	0	0	0	0	0	0	0	0	0	0	0	0	0	0	4	70	Male	78	160	30.4688	36.5	74	120	70							6
995	No	0	0	0	0	1	Medical	C67.0	2	2.71	No	0	No	0	0	0	0	0	0	0	0	0	0	0	0	0	0	0	0	0	0	0	4	73	Male	65	170	22.4914	36.7	86	122	68	7.9	13.74	0.8				8
996	No	0	0	0	0	1	Elective surgery	L97	12	2.2	No	1	No	0	0	0	0	0	0	0	0	0	0	0	0	0	0	0	0	0	0	0	4	85	Male	56	170	19.3772	36.6	69	110	60	8.6	3.5	1.4				15
997	No	0	0	0	0	1	Elective surgery	K80.2	11	1.16	No	6	No	0	0	0	0	0	0	0	0	1	0	0	0	0	0	0	0	0	0	0	3	43	Male	82	168	29.0533	36	93	143	88							4
998	Yes	1	1	0	0	1	Medical	J90	10	27.85	No	1	No	0	0	0	0	0	0	0	0	0	0	0	0	0	0	0	0	0	0	0	3	68	Female	53	150	23.5556	36	87	184	106	10.3	10.33	0.4		15		7
999	No	0	0	0	0	1	Urgent surgery	I21.0	9	12.59	No	0	No	1	0	0	0	0	0	0	0	0	0	0	0	0	0	0	0	0	0	0	3	51	Female	75	160	29.2969	35.7	84	130	100	12.5	7.05	0.9		127		13
1000	No	0	0	0	0	1	Elective surgery	K13.7	11	1.88	No	3	No	0	0	0	0	0	0	0	0	0	0	0	0	0	0	0	0	0	0	0	4	35	Male	70	160	27.3438	36.5	68	120	80	16.3	6.64					7
1001	No	0	0	0	0	1	Elective surgery	N30.9	14	2.57	No	0	No	0	0	0	0	0	0	0	0	0	0	0	0	0	0	0	0	0	0	0	2	58	Male	55	160	21.4844	35.3	80	120	90	12	7.62	1.3				7
1002	Yes	3	2	1	0	1	Medical	K76.9	11	64.12	No	0	No	0	0	0	1	0	0	0	0	0	0	0	0	0	0	0	0	0	0	0	3	54	Female	74	155	30.8012	36.1	90	120	80	10.2	5.56	1.9	3.3	17	39	9
1003	No	0	0	0	0	0	Elective surgery	N20.1	14	1.81	No	2	No	0	0	0	0	0	0	0	0	0	0	0	0	0	0	0	0	0	0	0	4	20	Female	39	150	17.3333	36.7	84	110	50	12.5	6.99	1.2				5
1004	No	0	0	0	0	1	Elective surgery	J32.1	10	2	No	0	No	0	0	0	0	0	0	0	0	0	0	0	0	0	0	0	0	0	0	0	1	43	Male	66	165	24.2424	36	82	140	70							7
1005	Yes	1	1	0	0	1	Elective surgery	I74.3	9	5.78	No	0	No	0	0	1	0	0	0	0	0	1	0	1	0	0	0	1	0	0	0	0	11	74	Male	79	173	26.3958	36.3	77	105	63	10	7.12	1.4				9
1006	No	0	0	0	0	0	Elective surgery	N40	14	2.91	No	1	No	0	0	0	0	0	0	0	0	1	0	0	0	0	0	0	0	0	0	0	6	70	Male	78	173	26.0617	35.1	72	160	90	14.5	4.61	0.8				8
1007	Yes	1	1	0	0	1	Elective surgery	C48.0	2	61.25	No	1	No	0	0	0	0	0	0	0	0	0	0	0	0	0	0	0	0	0	0	0	4	29	Male	120	187	34.3161	36.8	79	142	87	14.9	5.81	1.1		21	50	13
1008	No	0	0	0	0	1	Urgent surgery	K83.0	11	11.82	No	0	No	0	0	0	0	0	0	0	0	1	0	0	0	0	0	1	0	0	0	0	6	51	Male	81	180	25	35.7	75	120	70	6.5	6.84	0.6		95	266	8
1009	No	0	0	0	0	1	Medical	C71.0	2	12.64	No	0	No	0	0	0	0	0	0	0	0	1	0	0	0	0	0	0	0	0	0	0	5	65	Male	78	176	25.1808	36	96	129	97	16.9	15.42	1				12
1010	No	0	0	0	0	0	Elective surgery	J32.9	10	1.66	No	0	No	0	0	0	0	0	0	0	0	0	0	0	0	0	0	0	0	0	0	0	4	19	Male	73	175	23.8367	36.7	80	120	80							5
1011	Yes	4	3	1	0	0	Medical	R50.9	18	111.14	No	2	No	0	0	0	0	0	0	0	0	1	0	0	0	0	0	0	0	0	0	0	6	84	Male				36.7	109	117	56	10.9	12.71	1.8	3.6	56		16
1012	Yes	1	1	0	0	1	Urgent surgery	I74.3	9	6.91	No	4	No	1	1	1	0	0	0	0	0	1	0	0	0	0	0	0	0	0	0	0	9	74	Male	78	172	26.3656	36.2	83	132	71	11.3	7.62	0.8				12
1013	No	0	0	0	0	0	Medical	L97	12	25.13	No	2	Yes	0	0	0	1	0	0	0	0	0	0	0	0	0	0	0	0	0	0	0	4	60	Male	87	168	30.8248	36.8	77	132	82	10	15.48	0.8		22	430	18
1014	No	0	0	0	0	1	Elective surgery	K42.9	11	1.12	No	0	No	0	0	0	0	0	0	0	0	0	0	0	0	0	0	0	0	0	0	0	4	29	Female	67	162	25.5296	37	89	110	70							3
1015	Yes	2	1	1	0	1	Elective surgery	I74.9	9	26.74	No	1	No	0	0	0	0	0	0	0	0	0	0	0	0	0	0	0	0	0	0	0	4	76	Male	78	170	26.9896	36.1	80	140	80	13.8	8.18	1.1		17		10
1016	No	0	0	0	0	1	Elective surgery	C50.9	2	2.07	No	0	No	0	0	0	0	0	0	0	0	0	0	0	0	0	0	0	0	0	0	0	1	49	Female	66.7	153	28.4933	35.3	97	119	81							9
1017	No	0	0	0	0	0	Elective surgery	C16.9	2	10.78	No	2	No	0	0	0	0	0	0	0	0	0	0	0	0	0	0	0	0	0	0	0	4	35	Female	47	145	22.3543	35.3	69	100	59							5
1018	No	0	0	0	0	1	Elective surgery	N83.2	14	5.9	No	0	No	0	0	0	0	0	0	0	0	0	0	0	0	0	0	0	0	0	0	0	1	49	Female	107.2	163	40.3478	37	100	109	80							11
1019	No	0	0	0	0	1	Elective surgery	K80.2	11	0.69	No	1	No	0	0	0	0	0	0	0	0	0	0	0	0	0	0	0	0	0	0	0	4	27	Female	62	153	26.4855	36.7	80	90	75							5
1020	Yes	1	1	0	0	1	Elective surgery	E66.0	4	2.59	No	0	No	0	0	0	0	0	0	0	0	0	0	0	0	0	0	0	0	0	0	0	4	29	Male	132	176	42.6136	37	71	140	90	15	7.4	1.24				12
1021	No	0	0	0	0	1	Elective surgery	S02.4	19	1.7	No	1	No	0	0	0	0	0	0	0	0	0	0	0	0	0	0	0	0	0	0	0	4	33	Female	63	160	24.6094	36.2	78	127	86							8
1022	No	0	0	0	0	1	Elective surgery	J33.0	10	1.95	No	0	No	0	0	0	0	0	0	0	0	0	0	0	0	0	0	0	0	0	0	0	2	52	Female	70	165	25.7117	36.6	75	130	70							7
1023	Yes	1	1	0	0	1	Elective surgery	J95.5	10	10.09	No	1	No	0	0	0	0	0	0	0	0	0	0	1	0	0	0	0	0	0	0	0	4	54	Male	65	160	25.3906	36.3	98	97	79			7.5				5
1024	No	0	0	0	0	1	Elective surgery	K60.5	11	8.21	No	2	No	0	0	0	0	0	0	0	0	0	0	0	0	0	0	0	0	0	0	1	7	47	Male	50	172	16.901	35.8	83	96	54	9.1	5.84	0.8	3	12		8
1025	Yes	2	2	0	0	0	Elective surgery	I83.9	9	1.87	No	0	No	0	0	0	0	0	0	0	0	0	0	0	0	0	0	0	0	0	0	0	2	58	Female	63	160	24.6094	36	64	110	60							7
1026	No	0	0	0	0	1	Elective surgery	G31.9	6	7.14	No	0	No	0	0	0	0	0	0	0	0	0	0	0	0	0	0	0	0	0	0	0	4	36	Female	45	150	20	37.4	114	100	70							8
1027	No	1	1	0	0	1	Elective surgery	C60.9	2	0.91	No	0	No	0	0	0	0	0	0	0	0	0	0	0	0	0	0	1	0	0	0	0	6	75	Male	70	170	24.2215	36.7	80	140	70	9.4	10.4	0.6				6
1028	No	0	0	0	0	1	Elective surgery	J85.2	10	7.01	No	1	Yes	0	0	0	0	0	0	0	0	0	0	0	0	0	0	0	0	0	0	0	4	74	Male	54	154	22.7694	36	66	130	68	10.8	7.45	0.8	3.7			4
1029	No	0	0	0	0	1	Elective surgery	I35.0	9	21.13	No	0	No	0	0	0	0	0	0	0	0	0	0	0	0	0	0	0	0	0	0	0	4	72	Male	75	168	26.5731	36.6	61	160	70	11.3	7.46	1.5		18		7
1030	No	0	0	0	0	1	Medical	I82.9	9	27.82	No	1	No	0	0	0	0	0	0	0	0	0	0	0	0	0	0	1	0	0	0	0	3	44	Female	42	160	16.4062	36	62	90	70	10.7	6.88	6.9	4			4
1031	Yes	1	1	0	0	1	Elective surgery	N40	14	1.84	No	0	No	0	0	0	0	0	0	0	0	0	0	0	0	0	0	0	0	0	0	0	3	65	Male	100	180	30.8642	37	90	140	80	14.4	12.56					8
1032	No	0	0	0	0	0	Elective surgery	I05.1	9	14.19	No	0	No	0	0	0	0	0	0	0	0	0	0	0	0	0	0	0	0	0	0	0	4	34	Female	65	155	27.0552	34	77	120	80	8.1	5.46	1.1	4.2	24		9
1033	No	0	0	0	0	1	Elective surgery	N40	14	2.92	No	2	No	0	0	0	0	0	0	0	0	0	0	0	0	0	0	0	0	0	0	0	3	62	Male	65	165	23.8751	35.6	50	150	85	13.5	7.18	1.4				12
1034	No	0	0	0	0	1	Elective surgery	S02.2	19	1.72	No	0	Yes	0	0	0	0	0	0	0	0	0	0	0	0	0	0	0	0	0	0	0	4	18	Male	54	176	17.4328	35.6	80	126	60							8
1035	No	0	0	0	0	1	Elective surgery	I20.0	9	0.75	No	1	No	0	0	0	0	0	0	0	0	0	0	0	0	0	0	0	0	0	0	0	3	62	Male	66	164	24.539	35.8	53	127	70							6
1036	No	0	0	0	0	1	Medical	G11.2	6	7	No	0	No	0	0	0	0	0	0	0	0	0	0	0	0	0	0	0	0	0	0	0	4	26	Male	69	175	22.5306	35	75	120	70	15.2	6.38	0.7		10		6
1037	Yes	3	2	0	1	0	Medical	G04.9	6	48.94	No	0	No	0	0	0	0	0	0	0	0	0	0	1	0	0	0	0	0	0	0	0	6	75	Female	74	161	28.5483	37.6	84	120	63	9.5	7.47	0.3		17		10
1038	No	0	0	0	0	0	Elective surgery	K80.8	11	1.76	No	0	No	0	0	0	0	0	0	0	0	0	0	0	0	0	0	0	0	0	0	0	4	38	Male	65	160	25.3906	36.4	60	110	60							10
1039	No	0	0	0	0	1	Elective surgery	C67.2	2	1.9	No	0	Yes	0	0	0	0	0	0	0	0	0	0	0	0	0	0	0	0	0	0	0	4	77	Female	65	151	28.5075	35.8	70	144	74	13.1	5.52	0.8				6
1040	No	0	0	0	0	0	Medical	I25.1	9	4.17	No	1	No	0	0	0	0	0	0	0	0	0	0	0	0	0	0	0	0	0	0	0	4	38	Male	65	176	20.984	36.1	53	117	69	13	5.55	1		15		10
1041	Yes	2	2	0	0	1	Medical	H30.1	7	21.8	No	5	No	0	0	0	0	0	0	0	0	0	0	0	0	0	0	0	0	0	0	1	10	30	Male	40	170	13.8408	35.9	72	100	60	11.4	5.14	0.7		27		11
1042	No	0	0	0	0	1	Elective surgery	C31.0	2	8.49	Yes	4	No	0	0	0	0	0	0	0	0	0	0	0	0	0	0	0	0	0	0	0	4	98	Male	62	170	21.4533	36	88	127	80	13.7	8.31	0.7				7
1043	Yes	1	1	0	0	1	Elective surgery	N40	14	1.94	No	0	No	0	0	0	0	0	0	0	0	0	0	0	0	0	0	0	0	0	0	0	3	66	Male	62	156	25.4767	36.6	71	100	54							7
1044	No	0	0	0	0	1	Medical	D43.0	2	1.27	Yes	0	Yes	0	0	0	0	0	0	0	0	1	0	0	1	0	0	0	0	1	0	0	7	59	Male	40	166	14.5159	35	64	90	60	11.5	20.17	0.6		229	428	13
1045	Yes	1	0	0	1	1	Medical	I72.2	9	7.73	No	2	No	0	0	0	0	0	0	0	0	1	0	1	0	0	0	0	0	0	0	0	6	58	Male	84	155	34.9636	36.5	76	130	90	9.9	9.25	0.8				6
1046	No	0	0	0	0	0	Elective surgery	K43.9	11	0.96	No	1	Yes	0	0	0	0	0	0	0	0	0	0	0	0	0	0	0	0	0	0	0	4	37	Male	76	170	26.2976	36.1	52	120	60							6
1047	No	0	0	0	0	1	Elective surgery	N13.3	14	7.61	No	0	Yes	0	0	0	0	0	0	0	0	0	0	0	0	0	0	0	0	0	0	0	3	69	Female	40	155	16.6493	35	112	100	70	9.5	13.77	0.6	3.4			4
1048	No	0	0	0	0	0	Medical	E10.5	4	5.13	No	1	No	0	0	0	0	0	0	0	0	0	1	0	0	0	0	0	0	0	0	0	3	45	Female	73.3	153	31.3127	36	82	120	70	12.7	10.07	0.7		18		6
1049	No	0	0	0	0	1	Elective surgery	C61	2	3.01	No	0	No	0	0	0	0	0	0	0	0	0	0	0	0	0	0	0	0	0	0	0	1	44	Male	88	176	28.4091	36.7	85	120	70	14.4	6.06	1.1				10
1050	No	0	0	0	0	1	Elective surgery	I20.9	9	15.04	No	0	No	0	0	0	0	0	0	0	0	0	0	0	0	0	0	0	0	0	0	0	2	54	Male	93	178	29.3524	35.8	61	95	60	14.9	9.81	0.9		31		8
1051	No	0	0	0	0	1	Elective surgery	M32.0	13	9.85	No	0	Yes	0	0	0	0	0	0	0	0	0	0	0	0	0	0	0	0	0	0	0	4	21	Female	79.9	163	30.0726	35	90	121	78	12	6.95	0.6	3.7	17		13
1052	No	0	0	0	0	0	Medical	G45.8	6	13.88	No	1	No	0	0	0	0	0	0	0	0	0	0	0	0	0	0	0	0	0	0	0	4	85	Male	70	165	25.7117	35.6	80	140	80	11.3	5.39	0.8		34		15
1053	No	0	0	0	0	1	Elective surgery	I20.0	9	8.72	No	4	No	1	0	0	1	0	0	0	0	1	0	0	1	0	0	0	0	0	0	0	10	72	Male	71	162	27.0538	36	60	140	56	14.3	7.16	1.2				15
1054	No	0	0	0	0	0	Elective surgery	I50.0	9	1.85	No	2	No	0	0	0	0	0	0	0	0	0	0	0	0	0	0	0	0	0	0	0	2	56	Male	56.7	165	20.8265	36.6	68	105	75	12.3	8.06	1.5				10
1055	No	0	0	0	0	0	Elective surgery	N20.1	14	3.01	No	1	No	0	0	0	0	0	0	0	0	0	0	1	0	0	0	0	0	0	0	0	3	47	Male	96	168	34.0136	35.9	93	115	90	10.9	8.32	5				6
1056	No	0	0	0	0	0	Elective surgery	J34.2	10	0.65	No	0	No	0	0	0	0	0	0	0	0	0	0	0	0	0	0	0	0	0	0	0	4	31	Female	59	157	23.9361	36.8	105	150	79	13.1	12.4					7
1057	No	0	0	0	0	1	Elective surgery	N40	14	2.74	No	0	Yes	0	0	0	0	0	0	0	0	0	0	0	0	0	0	0	0	0	0	0	4	77	Male	75	170	25.9516	36	62	132	68							6
1058	No	0	0	0	0	1	Elective surgery	D41.0	2	10.63	No	0	No	0	0	0	0	0	0	0	0	0	0	0	0	0	0	0	0	0	0	0	3	66	Male	85	163	31.9922	36.1	78	120	80	12.9	9.28	1.2				7
1059	Yes	1	0	1	0	1	Elective surgery	J34.2	10	0.7	No	0	No	0	0	0	0	0	0	0	0	0	0	0	0	0	0	0	0	0	0	0	4	18	Female	40	155	16.6493	37	126	99	48							9
1060	No	0	0	0	0	0	Elective surgery	N21.1	14	4.94	No	0	Yes	0	0	0	0	0	0	0	0	0	0	1	0	0	0	0	0	0	0	0	3	49	Male	107	164	39.7829	36.2	60	130	80	12.3	6.48	1.8				8
1061	No	0	0	0	0	1	Elective surgery	N18.0	14	12.96	No	0	No	0	0	0	0	0	0	0	0	0	0	1	0	0	0	0	0	0	0	0	6	28	Male	52.7	167	18.8963	37	106	157	94	4.4	7.37	11				18
1062	Yes	1	0	0	1	1	Medical	C22.9	2	3.25	Yes	1	Yes	0	0	0	0	0	0	0	0	0	0	0	0	0	0	1	0	0	0	0	6	76	Male	70	170	24.2215	36.5	85	130	85	13.7	9.11	1.6	3.4	77	633	9
1063	No	0	0	0	0	0	Elective surgery	N30.9	14	2.62	No	0	No	0	0	0	0	0	0	0	0	1	0	0	0	0	0	0	0	0	0	0	5	69	Male	76	170	26.2976	35.2	85	140	90							9
1064	No	0	0	0	0	0	Elective surgery	C67.9	2	3.09	No	0	No	0	0	0	0	0	0	0	0	0	0	0	0	0	0	0	0	0	0	0	4	79	Male	76	163	28.6048	36.1	80	110	80	14.3	6.07	1.2				9
1065	No	0	0	0	0	1	Medical	N04.0	14	3.95	No	0	No	0	0	0	0	0	0	0	0	0	0	0	0	0	0	0	0	0	0	0	1	40	Female	62	156	25.4767	35.9	76	122	79			1.2	1.7	14		5
1066	Yes	1	1	0	0	1	Elective surgery	Z93.2	21	9.86	No	1	No	0	0	0	0	0	0	0	0	0	0	0	0	0	0	0	0	0	0	0	1	47	Male	66	165	24.2424		78	110	60							5
1067	No	0	0	0	0	1	Elective surgery	N40	14	2.84	No	0	No	0	0	0	0	0	0	0	0	0	0	0	0	0	0	0	0	0	0	0	4	70	Male	60	155	24.974	36.6	84	120	70	14.7	4.36					4
1068	Yes	1	1	0	0	1	Urgent surgery	J90	10	15.18	No	0	No	0	0	0	0	0	0	0	0	0	0	0	0	0	0	0	0	0	0	0	1	44	Female	77	165	28.2828	36.1	89	140	80							3
1069	No	0	0	0	0	1	Elective surgery	I35.0	9	26.14	No	1	No	0	0	0	0	0	0	0	0	0	0	0	0	0	0	0	0	0	0	0	3	60	Male	93.3	166	33.8583	35.9	62	110	70	14.4	6.09	1.1		23		7
1070	No	0	0	0	0	0	Elective surgery	I84.2	9	0.86	No	0	No	0	0	0	0	0	0	0	0	0	0	0	0	0	0	0	0	0	0	0	1	43	Male	67	170	23.1834	36.8	63	127	68							5
1071	Yes	1	1	0	0	0	Elective surgery	S02.4	19	3.16	No	0	No	0	0	0	0	0	0	0	0	0	0	0	0	0	0	0	0	0	0	0	4	32	Male	78	175	25.4694	36.8	68	110	70							8
1072	No	0	0	0	0	0	Urgent surgery	J90	10	27.92	Yes	1	No	1	1	0	0	0	0	0	0	1	0	0	0	0	0	0	0	0	0	0	7	63	Male	68	164	25.2826	35	100	100	75							18
1073	No	0	0	0	0	1	Medical	A46	1	13.87	Yes	1	No	0	0	0	0	0	0	0	0	0	1	0	0	0	0	0	0	0	1	0	8	63	Male	63	175	20.5714	35.9	84	110	60	10.7	23.84	1		50	67	14
1074	No	0	0	0	0	1	Elective surgery	I83.9	9	0.95	No	0	Yes	0	0	0	0	0	0	0	0	0	0	0	0	0	0	0	0	0	0	0	1	40	Female	59	162	22.4813	36.7	66	170	80							5
1075	No	0	0	0	0	1	Medical	R93.8	18	6.79	No	0	Yes	0	1	0	0	0	0	0	0	0	0	0	0	0	0	0	0	0	0	0	5	27	Female	44	150	19.5556	36	74	100	50	12.6	7.21	0.8		27		8
1076	No	0	0	0	0	0	Elective surgery	N20.2	14	2.84	No	1	No	0	0	0	0	0	0	0	0	0	0	0	0	0	0	0	0	0	0	0	2	56	Male	60	170	20.7613	37	95	95	56	10.9	15.39	0.9				8
1077	Yes	3	0	2	1	1	Medical	C16.9	2	32.42	Yes	0	No	0	0	0	0	0	0	0	0	0	0	0	0	0	0	0	0	0	0	0	4	37	Female	35	150	15.5556	36.7	102	130	80							8
1078	No	0	0	0	0	0	Medical	J91	10	27.03	No	1	No	0	0	0	0	0	0	0	0	0	0	0	0	0	0	0	0	0	0	0	4	79	Male	68.4	162	26.0631	36.1	77	110	70	11.6	4.67	1.2				5
1079	No	0	0	0	0	0	Elective surgery	D43.0	2	7.08	No	0	No	0	0	0	0	0	0	0	0	0	0	0	0	0	0	0	0	0	0	0	4	35	Male	85	161	32.7919	35.3	65	118	73							4
1080	Yes	3	1	1	1	1	Urgent surgery	C18.7	2	61.69	Yes	6	No	0	0	0	0	0	0	0	0	0	0	0	0	0	0	0	0	0	0	0	3	60	Male	65	162	24.7676	35.8	110	103	68	10.6	10	0.6				9
1081	No	0	0	0	0	1	Elective surgery	D69.3	3	2.61	No	0	No	0	0	0	0	0	0	0	0	0	0	0	0	0	0	0	0	0	0	0	2	53	Female	68	140	34.6939	34.1	76	150	90	12	13.68	0.8				13
1082	No	0	0	0	0	1	Elective surgery	J32.9	10	2.82	No	0	No	0	0	0	0	0	0	0	0	0	0	0	0	0	0	0	0	0	0	0	2	51	Female	65	160	25.3906	36.5	80	120	80							7
1083	Yes	2	1	1	0	0	Medical	M32.1	13	22.17	No	0	Yes	0	0	1	0	0	0	0	0	0	0	0	0	0	0	0	0	0	0	0	2	45	Female	39.5	156	16.2311	36.1	101	130	90	12.6	8.06	0.5				9
1084	Yes	2	2	0	0	1	Elective surgery	D37.6	2	8.96	No	1	No	0	0	0	0	0	0	0	0	0	0	0	0	0	0	0	0	0	0	0	1	41	Female	48	152	20.7756	35.5	59	130	61	10.3	3.33	0.6				8
1085	No	1	0	1	0	0	Urgent surgery	D37.6	2	27.63	No	1	No	0	0	0	0	0	0	0	0	0	0	0	0	0	0	0	0	0	0	0	4	39	Female	44.4	170	15.3633	37.3	104	106	71	12.3	9.66	0.6	4.1	24	26	6
1086	No	0	0	0	0	1	Elective surgery	K60.3	11	0.73	No	0	No	0	0	0	0	0	0	0	0	0	0	0	0	0	0	0	0	0	0	0	4	70	Male	63	163	23.7118	36.3	91	140	80							6
1087	No	1	0	0	1	0	Elective surgery	I21.0	9	0.85	No	0	No	1	0	0	0	0	0	0	1	0	0	0	0	0	0	0	0	0	0	0	3	47	Male	75	178	23.6713	35.2	73	122	100							10
1088	No	0	0	0	0	1	Elective surgery	J34.2	10	0.84	No	4	No	0	0	0	0	0	0	0	0	0	0	0	0	0	0	0	0	0	0	0	1	44	Male	63	166	22.8625	36	57	100	60							7
1089	No	0	0	0	0	1	Elective surgery	K80.4	11	1.6	No	0	No	0	0	0	0	0	0	0	0	0	0	0	0	0	0	0	0	0	0	0	4	34	Male	85	175	27.7551	36	68	104	56							8
1090	No	0	0	0	0	1	Elective surgery	N26	14	3.1	No	0	No	0	0	0	0	0	0	0	0	0	0	0	0	0	0	0	0	0	0	0	3	65	Male	110	179	34.331	35.4	62	140	80							9
1091	No	0	0	0	0	0	Elective surgery	J35.0	10	0.72	No	0	No	0	0	0	0	0	0	0	0	0	0	0	0	0	0	0	0	0	0	0	4	18	Female	59	165	21.6713	36.7	78	110	64							4
1092	Yes	2	0	2	0	1	Medical	K56.6	11	28.47	Yes	0	Yes	0	0	0	0	0	0	0	0	0	0	0	0	0	0	0	0	0	0	0	3	62	Male	70	169	24.5089	36.6	101	119	73	6.6	10.81	1.03		11		6
1093	No	0	0	0	0	0	Elective surgery	C25.0	2	2	No	0	Yes	0	0	0	0	0	0	0	0	0	0	0	0	0	0	1	0	0	0	0	5	66	Male	70	174	23.1206	36.5	94	110	80	9.8	6.79	0.6	3		555	8
1094	Yes	1	1	0	0	1	Medical	I21.0	9	1.71	No	0	No	1	0	0	0	0	0	0	0	1	0	0	0	0	0	0	0	0	0	0	5	52	Male	100	167	35.8564	36.9	82	110	80							15
1095	No	0	0	0	0	0	Elective surgery	C71.1	2	30.2	Yes	0	No	0	0	0	0	0	0	0	0	1	0	0	0	0	0	0	0	0	0	0	4	57	Male	68	157	27.5873	35.3	67	110	70	13.8	10.68	0.6		10	248	10
1096	No	0	0	0	0	0	Medical	I20.0	9	3.86	No	1	Yes	0	0	0	0	0	0	0	0	1	0	0	0	0	0	0	0	0	0	0	6	70	Female	62	160	24.2188	36.6	79	100	60	9.9	12.23					12
1097	No	0	0	0	0	1	Urgent surgery	I20.9	9	11.84	No	5	No	0	0	0	0	0	0	0	0	0	0	0	0	0	0	0	0	0	0	0	2	54	Male	98	164	36.4367	36.1	82	120	80	13.1	8.92	1		22		12
1098	No	0	0	0	0	1	Elective surgery	K46.9	11	1.05	No	0	No	0	0	0	0	0	0	0	0	0	0	0	0	0	0	0	0	0	0	0	2	56	Male	80	162	30.4832	36.6	113	130	90							7
1099	No	0	0	0	0	0	Medical	I21.1	9	9.96	No	1	No	0	0	0	0	0	0	0	0	0	0	0	0	0	0	0	0	0	0	0	4	85	Female	72	155	29.9688	36.2	75	140	80	10.4	6.25	1.1				9
1100	No	0	0	0	0	1	Elective surgery	J35.8	10	1.08	No	0	No	0	0	0	0	0	0	0	0	0	0	0	0	0	0	0	0	0	0	0	4	25	Female	60	158	24.0346	36.4	59	93	60							6
1101	No	0	0	0	0	1	Elective surgery	C67.4	2	5.96	No	0	No	0	0	0	1	0	0	0	0	0	0	0	0	0	0	0	0	0	0	0	5	70	Male	81	169	28.3604	36.1	85	155	70	12.2	6.2	0.9	4.5			10
1102	Yes	2	0	2	0	1	Medical	C80	2	29.39	Yes	0	No	0	0	0	0	0	0	0	0	0	0	0	0	0	0	0	1	0	0	0	8	52	Female	46	157	18.662	36	121	150	100	16.5	6.73	0.5				5
1103	Yes	1	0	0	1	1	Medical	I21.9	9	6.94	No	0	No	1	0	0	0	0	0	0	0	0	0	0	0	0	0	0	0	0	0	0	5	77	Male	60	165	22.0386	36.5	50	100	50	10.5	12.58	1				12
1104	No	0	0	0	0	1	Elective surgery	I83.9	9	1.07	No	0	No	0	0	0	0	0	0	0	0	0	0	0	0	0	0	0	0	0	0	0	2	54	Female	80	162	30.4832	36	60	120	70							3
1105	No	0	0	0	0	0	Medical	N04.0	14	7.87	No	1	No	0	0	0	0	0	0	0	0	0	0	0	0	0	0	0	0	0	0	0	4	25	Female	76	160	29.6875	36.5	72	130	90	13.9	11.11	0.6			130	7
1106	No	0	0	0	0	1	Medical	I25.5	9	21.78	No	0	No	0	0	0	0	0	0	0	0	1	0	0	0	0	0	0	0	0	0	0	6	77	Male	84	170	29.0657	36.5	71	140	75	14.9	9.79	1.4				14
1107	No	0	0	0	0	1	Elective surgery	I20.9	9	1.85	No	0	Yes	1	0	0	0	0	0	0	0	0	0	0	0	0	0	0	0	0	0	0	2	47	Female	74	168	26.2188	36.5	79	130	90							12
1108	No	0	0	0	0	0	Elective surgery	N40	14	1.95	No	2	No	0	0	0	0	0	0	0	0	0	0	0	0	0	0	0	0	0	0	0	4	73	Male	60	160	23.4375	35.9	69	160	90	11.2						6
1109	No	0	0	0	0	1	Elective surgery	N18.0	14	6.84	No	1	No	0	0	0	0	0	0	0	0	0	0	0	0	0	0	0	0	0	0	0	2	51	Male	59.5	164	22.1223	37	89	133	79	12.1	4.33	8.8		29		13
1110	No	0	0	0	0	1	Elective surgery	D15.1	2	35.7	No	0	No	0	1	0	0	0	0	0	0	0	0	0	0	0	0	0	0	0	0	0	2	40	Male	59	163	22.2063	36.2	70	90	60	14.6	11.19	1.2				8
1111	No	0	0	0	0	1	Elective surgery	J34.3	10	1.07	No	0	No	0	0	0	0	0	0	0	0	0	0	0	0	0	0	0	0	0	0	0	4	22	Female	56	158	22.4323	37	98	100	60							5
1112	No	0	0	0	0	1	Medical	N17.9	14	3.14	No	2	No	0	0	0	0	0	0	0	0	0	0	0	0	0	0	0	0	0	0	0	4	21	Male	63	171	21.5451	35.9	69	150	100	13.1	8.666	2.8				4
1113	No	0	0	0	0	1	Urgent surgery	H44.0	7	0.85	No	0	No	0	0	0	0	0	0	0	0	0	0	0	0	0	0	0	0	0	0	0	2	53	Female	55	150	24.4444	36	86	130	70							6
1114	No	0	0	0	0	0	Elective surgery	I21.0	9	0.62	No	2	No	0	0	0	0	0	0	0	0	0	0	0	0	0	0	0	0	0	0	0	1	46	Male	80	168	28.3447	36.4	54	90	60							9
1115	No	0	0	0	0	1	Elective surgery	K60.3	11	0.89	No	1	No	0	0	0	0	0	0	0	0	0	0	0	0	0	0	0	0	0	0	0	3	65	Male	95	172	32.112	35	93	136	73							4
1116	No	0	0	0	0	1	Elective surgery	J33.0	10	2.29	No	0	No	0	0	0	0	0	0	0	0	0	0	0	0	0	0	0	0	0	0	0	2	58	Male	86	170	29.7578	36.4	70	134	85							8
1117	No	0	0	0	0	1	Urgent surgery	G95.0	6	38.83	No	1	No	0	0	0	0	0	0	0	0	0	0	0	0	0	0	0	0	0	0	0	2	58	Male	80	186	23.1241	36.2	74	175	90	11.9	8.92	0.5				6
1118	Yes	2	2	0	0	0	Elective surgery	C22.9	2	12.12	No	1	No	0	0	0	0	0	0	0	0	0	0	0	0	0	0	0	0	0	0	0	3	65	Female	60	155	24.974	36.4	97	130	70	5.8	13.54	0.5	2.8	21		13
1119	Yes	1	1	0	0	1	Medical	I64	9	3.09	Yes	8	No	0	0	0	1	0	0	0	0	0	1	0	1	0	0	1	0	0	0	0	11	84	Female	42	140	21.4286	36.7	83	70	40	11.5	27.34	1		70		13
1120	No	0	0	0	0	0	Elective surgery	J34.3	10	0.97	No	3	No	0	0	0	0	0	0	0	0	0	0	0	0	0	0	0	0	0	0	0	4	18	Female	53	161	20.4467	36.1	80	100	61							8
1121	No	0	0	0	0	1	Elective surgery	J38.7	10	3.17	No	0	No	0	0	0	0	0	0	0	0	0	0	0	0	0	0	0	0	0	0	0	2	52	Male	62	160	24.2188	36	66	87	52	9.8	7.92	1.1				3
1122	No	0	0	0	0	1	Elective surgery	N40	14	3.09	No	2	Yes	0	0	0	0	0	0	0	0	1	0	0	0	0	0	0	0	0	0	0	5	69	Male	70	170	24.2215	36.4	70	150	90	12.8	11.18	1				11
1123	No	0	0	0	0	0	Elective surgery	I20.9	9	1.89	No	4	No	0	0	0	0	0	0	0	0	0	0	0	0	0	0	0	0	0	0	0	2	52	Female	73	155	30.385	35.2	62	120	60							11
1124	Yes	1	1	0	0	1	Elective surgery	S02.6	19	1.81	No	0	No	0	0	0	0	0	0	0	0	0	0	0	0	0	0	0	0	0	0	0	4	21	Male	70	165	25.7117	36.1	79	137	73							7
1125	No	0	0	0	0	1	Elective surgery	K07.9	11	1.82	No	0	No	0	0	0	0	0	0	0	0	0	0	0	0	0	0	0	0	0	0	0	4	35	Female	63	163	23.7118	36.1	82	120	80							8
1126	Yes	4	3	0	1	1	Elective surgery	D43.4	2	8.91	No	0	No	0	0	0	0	0	0	0	0	0	0	0	0	0	0	0	0	0	0	0	3	64	Male	65	170	22.4914	36.4	84	130	80							9
1127	No	0	0	0	0	1	Elective surgery	S02.6	19	1.8	No	1	No	0	0	0	0	0	0	0	0	0	0	0	0	0	0	0	0	0	0	0	4	23	Male	79	175	25.7959	36.2	63	140	85							8
1128	No	0	0	0	0	1	Elective surgery	Y98	20	1.8	No	1	No	0	0	0	0	0	0	0	0	0	0	0	0	0	0	0	0	0	0	0	4	25	Male	92	180	28.3951	36.5	86	140	90							9
1129	No	0	0	0	0	1	Elective surgery	C64	2	7.99	Yes	1	No	0	0	0	0	0	0	0	0	0	0	0	0	0	0	0	0	0	0	0	1	47	Female	59	160	23.0469	36.1	83	138	79	10.6	18	0.4				7
1130	No	0	0	0	0	0	Elective surgery	C74.9	2	4.9	No	0	No	0	0	0	0	0	0	0	0	1	0	0	0	0	0	0	0	0	0	0	6	87	Male	93	176	30.0232	35	74	110	60	15	7.89	1.2				9
1131	No	0	0	0	0	0	Medical	M35.2	13	11.03	No	0	Yes	0	0	0	0	0	0	0	0	0	0	0	0	0	0	0	0	0	0	0	1	41	Male	55.9	166	20.286	36.3	109	170	110	13.9	10.17	1.2	4.1	17		10
1132	Yes	3	3	0	0	1	Medical	N18.9	14	20.92	No	0	No	0	0	0	0	0	0	0	0	0	0	0	0	0	0	0	0	0	0	0	2	59	Male	70	167	25.0995	36.2	100	140	95	11.5	11.09	6.8	3.8			8
1133	No	0	0	0	0	1	Medical	K92.0	11	5.84	No	1	No	0	0	0	0	0	0	0	0	0	0	0	0	0	0	0	0	0	0	0	1	48	Male	73	173	24.3911	36.9	87	150	90	14.6	7.08	0.7		17	19	10
1134	Yes	4	2	2	0	0	Elective surgery	G91.0	6	47.18	No	1	No	0	0	0	0	0	0	0	0	0	0	0	0	0	0	0	0	0	0	0	2	52	Male	50	162	19.052	36.6	96	110	70	8.9	9.29	0.6				9
1135	No	0	0	0	0	1	Elective surgery	M99.5	13	3.36	No	1	No	0	0	0	0	0	0	0	0	0	0	0	0	0	0	0	0	0	0	0	2	53	Male	75	167	26.8923	36.4	74	99	62							16
1136	No	0	0	0	0	1	Elective surgery	C61	2	2.49	No	0	No	0	0	0	0	0	0	0	0	0	0	0	0	0	0	0	0	0	0	0	2	57	Male	60	155	24.974	36	76	110	80							10
1137	Yes	1	1	0	0	1	Medical	Z43.3	21	2.19	No	0	No	0	0	0	0	0	0	0	0	0	0	0	0	0	0	0	0	0	0	0	4	36	Male	60	165	22.0386	35.8	62	104	62							4
1138	No	0	0	0	0	1	Elective surgery	I20.0	9	7.03	No	0	Yes	1	0	0	0	0	0	0	0	0	0	0	0	0	0	0	0	0	0	0	3	54	Male	70	169	24.5089	36	70	100	85							8
1139	Yes	2	1	1	0	1	Elective surgery	C16.2	2	47.28	Yes	1	No	0	0	0	0	0	1	0	0	0	0	0	0	0	0	0	0	0	0	0	5	74	Male	62	160	24.2188	35.6	66	111	65	8.2	12.39	0.8	2.6			7
1140	No	0	0	0	0	1	Elective surgery	C56	2	2.86	No	0	No	0	0	0	0	0	0	0	0	0	0	0	0	0	0	0	0	0	0	0	4	21	Female	93	155	38.7097	36.2	68	105	87							3
1141	Yes	2	1	0	1	0	Elective surgery	D48.3	2	5	No	1	Yes	0	0	0	0	0	0	0	0	0	0	0	0	0	0	1	0	0	0	0	6	35	Male	73	177	23.3011	36.6	49	110	70	15.5	7.86	0.9	4.2			6
1142	No	0	0	0	0	1	Elective surgery	C67.0	2	1.87	No	6	No	0	0	0	0	0	0	0	0	0	0	0	0	0	0	1	0	0	0	0	5	64	Male	76	179	23.7196	35.2	82	140	75							3
1143	No	0	0	0	0	1	Elective surgery	K62.8	11	1.19	No	0	No	0	0	0	0	0	0	0	0	0	0	0	0	0	0	0	0	0	0	0	1	40	Female	82	162	31.2452	36.4	68	120	80							6
1144	No	0	0	0	0	0	Elective surgery	I71.0	9	21.23	No	0	No	0	1	0	0	0	0	0	0	0	0	0	0	0	0	0	0	0	0	0	5	30	Male	72.9	190	20.1939	36.2	88	110	70	11.4	6.36	1.3		41		12
1145	No	0	0	0	0	1	Elective surgery	I20.0	9	0.71	No	2	No	0	0	0	0	0	0	0	0	0	0	0	0	0	0	0	0	0	0	0	4	37	Male	63	161	24.3046	36	58	100	70							8
1146	No	0	0	0	0	1	Elective surgery	I83.9	9	1.29	No	0	No	0	0	0	0	0	0	0	0	0	0	0	0	0	0	0	0	0	0	0	4	39	Female	56	162	21.3382	35	49	133	81							7
1147	No	0	0	0	0	1	Medical	I50.0	9	16.93	No	0	No	0	1	0	0	0	0	0	0	1	0	0	0	0	0	0	0	0	0	0	7	70	Male	80	170	27.6817	35.9	60	80	40	13	5.98	1.5	3.6	27	379	12
1148	No	0	0	0	0	0	Elective surgery	K80.2	11	1.28	No	0	No	0	0	0	0	0	0	0	0	0	0	0	0	0	0	0	0	0	0	0	4	18	Female	59	160	23.0469	37.7	93	100	60							5
1149	Yes	5	5	0	0	1	Urgent surgery	K80.5	11	26.17	Yes	0	No	0	0	0	0	0	0	0	0	0	0	0	0	0	0	0	0	0	1	0	7	93	Female	52	160	20.3125	36.2	70	110	50	11.6	5.88	1	3.1	259	1385	9
1150	No	0	0	0	0	1	Medical	I44.3	9	0.78	No	0	No	0	0	0	0	0	0	0	0	0	0	0	0	0	0	0	0	0	0	0	1	47	Female	78	152	33.7604	36.5	63	120	70							2
1151	No	0	0	0	0	0	Medical	I21.0	9	0.64	No	1	No	0	0	0	0	0	0	0	0	0	0	0	0	0	0	0	0	0	0	0	1	46	Male	72	152	31.1634	36.7	104	90	65	11.5	40.15	1.5		30		7
1152	No	0	0	0	0	1	Elective surgery	K80.0	11	3.64	No	1	No	0	0	0	0	0	0	0	0	0	0	0	0	0	0	0	0	0	0	0	1	46	Female	52	145	24.7325	35.2	84	112	70	11.8	7.52	0.5		22	41	8
1153	No	0	0	0	0	1	Elective surgery	K80.2	11	0.99	No	1	Yes	0	0	0	0	0	0	0	0	0	0	0	0	0	0	0	0	0	0	0	4	24	Female	56	160	21.875	37.4	84	82	57							6
1154	No	0	0	0	0	1	Urgent surgery	I25.1	9	3.69	No	0	No	0	0	0	0	0	0	0	0	1	0	0	0	0	0	0	0	0	0	0	5	61	Female	65	155	27.0552	36.2	81	103	69	10.6	7.46					12
1155	No	0	0	0	0	0	Elective surgery	I44.2	9	6.04	No	0	No	0	0	0	0	0	0	0	0	0	0	0	0	0	0	0	0	0	0	0	4	75	Female	68	160	26.5625	36.1	38	170	60	12.9	5.62	0.9	3.7	21		6
1156	No	0	0	0	0	0	Elective surgery	I20.9	9	7.59	No	1	No	0	0	0	0	0	0	0	0	1	0	0	0	0	0	0	0	0	0	0	5	64	Male	62	153	26.4855	36.7	76	153	85	10.8	5.06	6.3	3.9			6
1157	No	0	0	0	0	1	Urgent surgery	C62.0	2	4.93	No	0	No	0	0	0	0	0	0	0	0	0	0	0	0	0	0	1	0	0	0	0	3	44	Male	99.4	175	32.4571	35.5	60	120	80	15.9	9.62					6
1158	No	0	0	0	0	1	Medical	F23.8	5	21.22	No	0	No	0	0	0	0	0	0	0	0	0	0	0	0	0	0	0	0	0	0	0	4	20	Female	49	165	17.9982	37.1	121	120	80	11.2	7	0.7				3
1159	No	0	0	0	0	1	Elective surgery	R93.8	18	0.62	No	0	Yes	1	0	0	0	0	0	0	0	1	0	0	0	0	0	0	0	0	0	0	5	55	Female	63	162	24.0055	35.6	71	150	80							10
1160	No	0	0	0	0	1	Medical	A50.3	1	14.73	No	0	No	0	0	0	0	0	0	0	0	0	0	0	0	0	0	0	0	0	0	0	2	54	Female	55.2	158	22.1118	35.8	66	100	70	12.2	6.35	0.6				3
1161	Yes	2	0	2	0	1	Medical	M32.1	13	24.19	No	0	No	0	0	0	0	0	0	0	0	0	0	0	0	0	0	0	0	0	0	0	4	25	Female	62.4	160	24.375	36.6	79	110	70	12.2	20.65	2.5				9
1162	No	0	0	0	0	0	Elective surgery	R59.0	18	1.13	No	0	No	0	0	0	0	0	0	0	0	0	0	0	0	0	0	0	0	0	0	0	4	31	Male	95	180	29.321	36.3	65	125	75							6
1163	No	0	0	0	0	0	Elective surgery	I50.1	9	1.68	No	0	No	0	0	0	0	0	0	0	0	0	0	0	0	0	0	0	0	0	0	0	1	48	Male	54	165	19.8347	36.9	78	110	70							6
1164	No	0	0	0	0	1	Medical	K85	11	5.03	No	0	No	0	0	0	0	0	0	0	0	0	0	0	0	0	0	0	0	0	0	0	2	52	Male	63	165	23.1405	36.4	88	94	62	9.8	9.57		2.5	11	47	8
1165	No	0	0	0	0	0	Medical	I20.1	9	21.36	Yes	0	No	1	0	0	0	0	0	0	0	0	0	0	0	0	0	0	0	0	0	0	4	60	Male	74	171	25.3069	35.6	66	106	67							8
1166	No	0	0	0	0	1	Medical	F53.9	5	24.01	No	1	No	0	0	0	0	0	0	0	0	0	0	0	0	0	0	0	0	0	0	0	4	25	Female	62	158	24.8358	36.2	96	110	70	13.3	5.72	0.6				5
1167	No	0	0	0	0	1	Medical	K31.6	11	14.88	No	0	No	0	0	0	0	0	0	0	0	0	0	0	0	0	0	0	0	0	0	0	2	57	Female	33	140	16.8367	36	99	120	71	13.4	7.14	0.8	3.5	17	33	5
1168	No	0	0	0	0	1	Elective surgery	S02.6	19	2.95	No	1	No	0	0	0	0	0	0	0	0	0	0	0	0	0	0	0	0	0	0	0	2	51	Male	70	154	29.5159	35.3	62	130	90							8
1169	No	0	0	0	0	1	Elective surgery	N13.0	14	3.03	No	3	Yes	0	0	0	0	0	0	0	0	0	0	0	0	0	0	0	0	0	0	0	4	19	Male	42	160	16.4062	37.2	96	117	66							7
1170	No	0	0	0	0	1	Medical	M32.1	13	4.17	No	0	No	0	0	0	0	0	0	0	0	0	0	0	0	0	0	0	0	0	0	0	4	31	Male	68	177	21.7051	36.1	65	116	64	11.1	5.55	1.3	3			12
1171	No	0	0	0	0	1	Elective surgery	I70.2	9	7.9	No	0	No	0	0	0	0	0	0	0	0	0	0	0	0	0	0	0	0	0	0	0	2	53	Male	55	165	20.202	35.9	90	120	80							7
1172	Yes	2	0	2	0	1	Medical	G61.9	6	75.04	No	0	No	0	0	0	0	0	0	0	0	0	0	0	0	0	0	0	0	0	0	0	4	37	Male	75	170	25.9516	37.3	130	147	105	9.2	28.79	0.4	2.7	27		5
1173	No	0	0	0	0	1	Medical	K80.5	11	6.03	No	0	No	0	0	0	0	0	0	0	0	0	0	0	0	0	0	0	0	0	0	0	4	29	Female	77	168	27.2817	37.3	70	130	85	11	5.86	0.4		76	56	5
1174	Yes	3	3	0	0	0	Medical	J15.8	10	25.03	Yes	1	Yes	0	1	0	0	0	0	0	0	0	0	0	0	0	0	0	0	0	0	0	5	75	Female	43	168	15.2353	36.6	147	98	70	11.9	16.92	0.6				15
1175	No	0	0	0	0	1	Medical	I35.2	9	44.67	No	2	No	0	0	0	0	0	0	0	0	0	0	0	0	0	0	0	0	0	0	0	4	76	Male	90	165	33.0579	36.2	60	130	90	9.5	4.69					14
1176	No	0	0	0	0	0	Elective surgery	R61.0	18	1.22	No	0	No	0	0	0	0	0	0	0	0	0	0	0	0	0	0	0	0	0	0	0	4	34	Female	63.6	159	25.1572	36.5	95	100	60							6
1177	No	0	0	0	0	1	Elective surgery	C61	2	3.71	No	0	No	0	0	0	0	0	0	0	0	0	0	0	0	0	0	1	0	0	0	0	6	70	Male	65	160	25.3906	36	51	160	79							7
1178	No	0	0	0	0	1	Elective surgery	C61	2	3.14	No	0	No	0	0	0	0	0	0	0	0	0	0	0	0	0	0	0	0	0	0	0	3	60	Male	89	175	29.0612	36	69	150	80	14.4	5.15	1				8
1179	No	0	0	0	0	1	Elective surgery	I72.4	9	2.1	No	1	Yes	0	0	0	0	0	0	0	0	0	0	0	0	0	0	0	0	0	0	0	3	62	Male	58	162	22.1003	36.6	70	100	50	10.7	6	1.6				7
1180	No	0	0	0	0	0	Elective surgery	N81.9	14	1.94	No	0	No	0	0	0	0	0	0	0	0	0	0	0	0	0	0	0	0	0	0	0	2	59	Female	77.6	150	34.4889	35.4	70	180	120	12.7	5.6	1				5
1181	No	0	0	0	0	1	Medical	D41.2	2	1.09	No	3	No	0	0	0	0	0	0	0	0	0	0	0	0	0	0	1	0	0	0	0	5	61	Female	62.5	160	24.4141	36.7	83	130	80	11.9	6.38	1.3				7
1182	No	0	0	0	0	1	Elective surgery	C73	2	1.35	No	1	No	0	0	0	0	0	0	0	0	0	0	0	0	0	0	1	0	0	0	0	3	44	Female	80	162	30.4832	36.3	96	116	77	12.1	5.46					8
1183	No	0	0	0	0	1	Elective surgery	K80.2	11	2.1	No	1	No	0	0	0	0	0	0	0	0	0	0	0	0	0	0	0	0	0	0	0	3	64	Female	45	150	20	35.3	75	140	80							7
1184	No	0	0	0	0	1	Medical	I12.0	9	12.12	No	0	No	0	0	0	0	0	0	0	0	0	0	0	0	0	0	0	0	0	0	0	1	40	Male	84	170	29.0657	36.7	66	150	110	13.9	6.79	7.8				8
1185	No	0	0	0	0	1	Medical	N04.9	14	8.17	No	0	No	0	0	0	0	0	0	0	0	0	0	0	0	0	0	0	0	0	0	0	4	21	Male	75.4	170	26.09	36	63	126	80	8.6	5.74	1.7	2.4			5
1186	No	0	0	0	0	1	Elective surgery	C65	2	2.65	No	0	No	0	0	0	0	0	0	0	0	0	0	0	0	0	0	0	0	0	0	0	2	52	Male	70	168	24.8016	36.4	68	156	98	11.9	9.3					7
1187	No	0	0	0	0	1	Medical	R22.2	18	7.3	Yes	0	No	0	0	0	0	0	0	0	0	0	0	0	0	0	0	0	0	0	0	0	3	69	Male	55	165	20.202	35.8	116	110	60	8.7	19.31	0.8				10
1188	No	0	0	0	0	1	Elective surgery	I20.0	9	0.69	No	0	No	0	0	0	0	0	0	0	0	0	0	0	0	0	0	0	0	0	0	0	4	82	Female	50	150	22.2222	34.9	66	140	70							9
1189	No	0	0	0	0	1	Elective surgery	K07.6	11	5.04	No	3	No	0	0	0	0	0	0	0	0	0	0	0	0	0	0	0	0	0	0	0	4	23	Male	52	173	17.3744	35.3	136	148	83	15.1	6.6					1
1190	No	0	0	0	0	0	Medical	C17.0	2	1.65	No	1	No	0	0	0	0	0	0	0	0	0	0	0	0	0	0	1	0	0	0	0	4	50	Male	95	180	29.321	36.5	72	120	80	11.3	6.04	0.8	4.2	45	416	7
1191	No	0	0	0	0	1	Elective surgery	N40	14	2	No	0	No	0	0	0	0	0	0	0	0	0	0	0	0	0	0	0	0	0	0	0	4	85	Male	75	165	27.5482	36.6	120	130	70	13.1	5.58	0.8				10
1192	No	0	0	0	0	1	Medical	M79.2	13	23.74	No	0	No	0	0	0	0	0	0	0	0	0	0	0	0	0	0	0	0	0	0	0	1	43	Male	86	181	26.2507	34.6	78	125	80	14.5	6.35	1.2		19		4
1193	No	0	0	0	0	1	Elective surgery	M48.0	13	3.97	No	1	No	0	0	0	0	0	0	0	0	0	0	0	0	0	0	0	0	0	0	0	3	63	Female	86	162	32.7694	35.9	75	110	80	13	5.54	1				6
1194	No	0	0	0	0	0	Medical	I21.0	9	7.55	No	1	No	1	1	0	0	0	1	0	0	0	0	0	0	0	0	0	0	0	0	0	6	68	Male	67	170	23.1834	36	82	110	80	13.8	11.23	0.8		52		14
1195	No	0	0	0	0	1	Urgent surgery	K76.1	11	13.06	No	1	No	0	0	0	0	0	0	0	0	0	0	0	0	0	0	0	0	0	1	0	7	33	Female	50	165	18.3655	37.8	94	130	70	9.5	14.36	0.7	2.7	18	276	7
1196	No	0	0	0	0	1	Elective surgery	Z52.4	21	2.69	No	0	No	0	0	0	0	0	0	0	0	0	0	0	0	0	0	0	0	0	0	0	4	22	Male	72	166	26.1286	37.5	71	121	53							9
1197	No	0	0	0	0	0	Elective surgery	S02.4	19	3.12	No	0	No	0	0	0	0	0	0	0	0	0	0	0	0	0	0	0	0	0	0	0	4	28	Male	85	171	29.0688	35.5	77	110	60	12.5						8
1198	No	0	0	0	0	1	Elective surgery	D27	2	1.28	No	1	No	0	0	0	0	0	0	0	0	0	0	0	0	0	0	1	0	0	0	0	6	18	Female	54	156	22.1894	36.6	62	99	56	11.8	4.92	0.6				3
1199	No	0	0	0	0	1	Elective surgery	I50.0	9	1.81	No	0	No	0	0	0	0	0	0	0	0	0	0	0	0	0	0	0	0	0	0	0	2	53	Female	62	154	26.1427	35.4	92	70	50	12	7.04	1.6				10
1200	No	0	0	0	0	1	Elective surgery	C64	2	3.75	No	0	No	0	0	0	0	0	0	0	0	1	0	0	0	0	0	0	0	0	0	0	4	59	Male	71	190	19.6676	35.8	82	176	94							11
1201	No	0	0	0	0	0	Elective surgery	K80.8	11	1.06	No	0	Yes	0	0	0	0	0	0	0	0	1	0	0	0	0	0	0	0	0	0	0	6	38	Female	95	165	34.8944	37.2	77	151	90							5
1202	No	0	0	0	0	1	Elective surgery	K09.0	11	1.75	No	0	No	0	0	0	0	0	0	0	0	0	0	0	0	0	0	0	0	0	0	0	4	22	Female	52	167	18.6453	36	84	125	67							8
1203	No	0	0	0	0	1	Elective surgery	K07.5	11	2.95	No	0	No	0	0	0	0	0	0	0	0	0	0	0	0	0	0	0	0	0	0	0	4	19	Female	49	163	18.4425	35.8	80	120	80							7
1204	No	0	0	0	0	1	Elective surgery	K80.8	11	0.89	No	0	Yes	0	0	0	0	0	0	0	0	0	0	0	0	0	0	0	0	0	0	0	4	20	Male	58	160	22.6562	35.8	54	110	60							4
1205	No	0	0	0	0	0	Elective surgery	N31.9	14	6.68	No	0	No	0	0	0	0	0	0	0	0	0	0	0	0	0	0	0	0	0	0	0	4	32	Male	60	163	22.5827	36.6	57	132	84							8
1206	Yes	5	1	2	2	1	Elective surgery	D43.0	2	167.79	Yes	0	No	0	0	0	0	0	0	0	0	0	0	0	0	0	0	1	0	0	0	0	6	74	Female	66	160	25.7812	36.1	83	104	83	11.7	9.17	0.9				5
1207	Yes	2	0	2	0	1	Elective surgery	K62.8	11	56.25	No	1	No	0	0	0	0	0	0	0	0	0	0	0	0	0	0	0	0	0	0	0	2	55	Male	75	175	24.4898	36.5	94	90	50							6
1208	No	0	0	0	0	1	Elective surgery	K80.8	11	1.04	No	0	No	0	0	0	0	0	0	0	0	1	0	0	0	0	0	0	0	0	0	0	6	75	Female	73	158	29.2421	36.4	103	116	64							13
1209	No	0	0	0	0	1	Elective surgery	K80.2	11	0.95	No	0	No	0	0	0	0	0	0	0	0	0	0	0	0	0	0	0	0	0	0	0	4	27	Male	58	168	20.5499	36.6	69	107	64							4
1210	No	0	0	0	0	0	Medical	C23	2	4.07	No	2	No	0	0	0	0	0	0	0	0	1	0	0	0	0	0	0	0	0	0	0	6	73	Female	65	150	28.8889	37	87	167	81	9.4	10.2	0.7	3.3		1076	6
1211	No	0	0	0	0	1	Elective surgery	K80.8	11	1.91	No	0	No	0	0	0	0	0	0	0	0	0	0	0	0	0	0	0	0	0	0	0	3	61	Female	66	163	24.841	36	73	120	70							3
1212	No	0	0	0	0	1	Elective surgery	J35.1	10	1.18	No	1	No	0	0	0	0	0	0	0	0	0	0	0	0	0	0	0	0	0	0	0	4	30	Male	150	170	51.9031	35.9	91	160	80							7
1213	No	0	0	0	0	1	Elective surgery	I71.0	9	35.76	No	1	Yes	0	1	0	0	0	0	0	0	0	0	0	0	0	0	0	0	0	1	0	8	36	Female	60.5	154	25.5102	35.1	71	107	63	10.7	5.08	2		13	37	6
1214	No	0	0	0	0	0	Elective surgery	I20.0	9	2.14	No	1	No	0	0	0	0	0	0	0	0	1	0	0	0	0	0	0	0	0	0	0	3	49	Male	99	176	31.9602	36.9	92	130	90	13.2	8.65	1.3				11
1215	No	0	0	0	0	1	Medical	D37.6	2	3.99	No	0	No	0	0	0	0	0	0	0	0	0	0	0	0	0	0	1	0	0	1	0	7	53	Male	53.5	160	20.8984	36.7	63	109	55	12	6.98	0.8	3	162	954	5
1216	No	0	0	0	0	1	Medical	G36.0	6	33.11	No	0	No	0	0	0	0	0	0	0	0	0	0	0	0	0	0	0	0	0	0	0	1	42	Female	62	157	25.1532	37	90	120	80	13.5	8.08	0.5		24		10
1217	Yes	2	2	0	0	1	Medical	E44.1	4	108.82	No	0	No	0	0	1	0	0	0	0	0	0	0	0	0	0	0	0	0	0	0	0	5	72	Male	46	174	15.1936	35.9	66	126	65	11.4	8.14	1.2		15		9
1218	No	0	0	0	0	1	Medical	I20.0	9	4.62	No	0	No	0	0	0	0	0	0	0	0	0	0	0	0	0	0	0	0	0	0	0	2	52	Male	85	170	29.4118	36.5	136	140	110	14.4	11.68	1.1				12
1219	No	0	0	0	0	1	Medical	K56.6	11	3.62	No	2	No	0	0	0	0	0	0	0	0	0	0	0	0	0	0	0	0	0	0	0	4	85	Male	72	170	24.9135	35.7	91	100	55	10	8.11	0.8				11
1220	No	0	0	0	0	1	Elective surgery	C16.9	2	9.85	No	0	No	0	0	0	0	0	0	0	0	0	0	0	0	0	0	0	0	0	0	0	2	59	Male	60	160	23.4375	36.4	68	110	70	11.1	6.66	1.2				6
1221	No	0	0	0	0	1	Elective surgery	S02.6	19	3.17	No	1	No	0	0	0	0	0	0	0	0	0	0	0	0	0	0	0	0	0	0	0	4	30	Male	76	170	26.2976	35.6	60	110	65							6
1222	No	0	0	0	0	0	Elective surgery	K82.2	11	0.72	No	1	No	0	0	0	0	0	0	0	0	1	0	0	0	0	0	0	0	0	0	0	4	55	Female	60	160	23.4375	35.9	79	104	80							7
1223	No	0	0	0	0	0	Elective surgery	I21.0	9	1.66	No	0	Yes	1	0	0	0	0	0	0	0	0	0	0	0	0	0	0	0	0	0	0	2	44	Female	78	158	31.245	36.8	106	140	90	13.8	9.87	0.6				14
1224	Yes	2	1	1	0	1	Elective surgery	F02.8	5	6.37	No	1	Yes	0	0	0	1	1	0	0	0	0	0	0	0	0	0	0	0	0	0	0	6	76	Female	50	164	18.5901	35.4	89	108	67	8.9	4.7	0.3				8
1225	No	0	0	0	0	0	Elective surgery	I35.1	9	63.92	No	1	No	0	1	0	0	0	0	0	0	1	0	0	0	0	0	0	0	0	0	0	5	52	Male	79.9	159	31.6048	37	84	143	60	9.4	7.25	1.1	3.5	21	57	14
1226	No	0	0	0	0	1	Elective surgery	I20.0	9	6.8	No	3	No	0	0	0	0	0	0	0	0	0	0	0	0	0	0	0	0	0	0	0	2	56	Female	78	156	32.0513	36.7	72	130	80							11
1227	Yes	1	0	1	0	1	Elective surgery	P81.0	16	12.78	No	2	No	0	0	0	0	0	0	0	0	0	0	0	0	0	0	0	0	0	1	0	7	25	Female	65	144	31.3465	36.9	84	120	80	10.7	21.06	0.5		162	1920	8
1228	No	0	0	0	0	0	Elective surgery	C60.0	2	1.97	No	0	No	1	0	0	0	0	0	0	0	1	0	0	0	0	0	1	0	0	0	0	8	62	Male	76	160	29.6875	35.9	59	140	70	13.9	9.69	0.7				8
1229	No	0	0	0	0	1	Medical	C26.9	2	6.92	No	1	No	0	0	0	0	0	0	0	0	0	0	0	0	0	0	1	0	0	0	0	6	86	Male	60	175	19.5918	36.5	84	110	60							9
1230	No	0	0	0	0	0	Elective surgery	D43.0	2	7.85	No	0	No	0	0	0	0	0	0	0	0	1	0	0	0	0	0	1	0	0	0	0	6	51	Male	76	168	26.9274	35.4	91	120	70	13	8.91	1				11
1231	No	0	0	0	0	1	Elective surgery	N20.1	14	3.75	No	0	No	0	0	0	0	0	0	0	0	0	0	0	0	0	0	0	0	0	0	0	4	23	Female	60	156	24.6548	36.5	79	100	60							6
1232	No	2	1	1	0	1	Elective surgery	E46	4	13.05	No	0	No	0	0	0	0	0	0	0	0	1	0	0	0	0	0	0	0	0	0	0	5	66	Female	45	148	20.5442	36.1	77	120	74	9.9	8.1	0.7	2.8	110	751	7
1233	No	0	0	0	0	1	Medical	I64	9	76.8	No	0	No	0	0	0	1	0	0	0	0	0	0	0	1	0	0	0	0	0	0	0	5	54	Male	69	159	27.2932	37.4	90	180	120	14.2	9.65	1.4		22		8
1234	Yes	1	0	0	1	1	Elective surgery	K63.8	11	3.38	No	0	No	0	0	0	0	0	0	0	0	0	0	0	0	0	0	0	0	0	0	0	3	65	Female	59	160	23.0469	36.3	63	110	60							10
1235	No	0	0	0	0	1	Elective surgery	N20.1	14	1.92	No	0	No	0	0	0	0	0	0	0	0	0	0	0	0	0	0	0	0	0	0	0	3	67	Male	72	173	24.0569	35.9	62	120	90							6
1236	No	0	0	0	0	0	Elective surgery	J34.2	10	0.73	No	0	No	0	0	0	0	0	0	0	0	0	0	0	0	0	0	0	0	0	0	0	4	35	Female	82	167	29.4023	35.5	93	110	60							5
1237	No	0	0	0	0	0	Elective surgery	C18.9	2	2.94	No	0	Yes	0	0	0	0	0	0	0	0	0	0	0	0	0	0	0	0	0	0	0	1	45	Male	65	168	23.03	36.2	88	117	84							8
1238	Yes	1	1	0	0	1	Elective surgery	R25.8	18	3.92	No	1	No	0	0	0	0	0	0	0	0	0	0	0	0	0	0	0	0	0	0	0	2	50	Male	70	168	24.8016	36.3	87	130	90	11.2	5.39	0.8				8
1239	No	0	0	0	0	0	Elective surgery	D43.0	2	33.97	No	3	No	0	0	0	0	0	0	0	0	0	0	0	0	0	0	0	0	0	0	0	4	33	Female	62	154	26.1427	36.5	84	110	66	14.4	5.38	0.6				7
1240	No	0	0	0	0	1	Medical	I33.0	9	78.8	No	0	No	0	0	0	0	0	0	0	0	0	0	0	0	0	0	0	0	0	0	0	4	27	Male	56	163	21.0772	36.5	86	117	51	11.9	6.04	1.3				9
1241	No	0	0	0	0	1	Elective surgery	N40	14	2.91	No	0	No	0	0	0	0	0	0	0	0	0	0	0	0	0	0	0	0	0	0	0	4	86	Male	63	150	28	36.6	83	160	80	13.9	6.1	0.8				6
1242	No	0	0	0	0	1	Elective surgery	C67.9	2	2.97	No	3	No	0	0	0	0	0	0	0	0	0	0	0	0	0	0	0	0	0	0	0	4	76	Male	62	160	24.2188	36	62	120	80	5.8	6.01	1.6				6
1243	No	0	0	0	0	1	Medical	I71.0	9	17.97	No	1	Yes	0	0	0	0	0	0	0	0	0	0	0	0	0	0	0	0	0	0	0	4	23	Female	77	163	28.9811	36.5	96	100	60	13.5	11.62	0.7	3.9	13	59	4
1244	No	0	0	0	0	1	Urgent surgery	T85.0	19	12.76	No	0	Yes	0	0	0	0	0	0	0	0	0	0	0	0	0	0	0	0	0	0	0	4	25	Female	91	145	43.2818	36.5	90	110	80	15	9.23	0.6				9
1245	No	0	0	0	0	1	Elective surgery	K80.5	11	1.87	No	1	No	0	0	0	0	0	0	0	0	0	0	0	0	0	0	0	0	0	0	0	4	24	Female	48	155	19.9792	36	92	80	40							5
1246	No	0	0	0	0	1	Medical	G98	6	10.15	No	1	Yes	0	0	0	0	0	0	0	0	0	0	0	0	0	0	0	0	0	0	0	4	25	Female	63	152	27.268	36	67	100	60	12	15.36	0.6	4	9	18	4
1247	No	0	0	0	0	0	Elective surgery	N20.2	14	3.76	No	0	No	0	0	0	0	0	0	0	0	1	0	1	0	0	0	0	0	0	0	0	5	48	Female	76.7	150	34.0889	35.4	82	144	100							5
1248	No	0	0	0	0	1	Elective surgery	N28.1	14	2.37	No	0	Yes	0	0	0	0	0	0	0	0	0	0	0	0	0	0	0	0	0	0	0	4	26	Female	75	166	27.2173	35.4	70	130	90							5
1249	No	0	0	0	0	0	Elective surgery	K80.5	11	1.03	No	0	No	0	0	0	0	0	0	0	0	0	0	0	0	0	0	0	0	0	0	0	4	85	Female	48	159	18.9866	36.7	77	130	60							6
1250	No	0	0	0	0	1	Elective surgery	K80.8	11	1.78	No	2	No	0	0	0	0	0	0	0	0	1	0	0	0	0	0	0	0	0	0	0	5	67	Female	62	175	20.2449	36.4	45	100	60							8
1251	No	0	0	0	0	0	Medical	K75.0	11	5.93	No	1	No	0	0	0	0	0	0	0	0	0	0	0	0	0	0	0	0	0	0	0	4	37	Female	75	160	29.2969	36.3	98	100	60	10.3	5.31	0.5	3.6	35	280	8
1252	Yes	2	2	0	0	1	Elective surgery	K81.0	11	6.93	No	1	No	0	0	0	0	0	0	0	0	0	0	0	0	0	0	0	0	0	0	0	4	29	Female	79	168	27.9904	36.5	98	120	80	12.1	5.9	0.6	4.2	354	620	9
1253	Yes	3	3	0	0	1	Medical	D38.1	2	17.79	No	0	No	0	0	0	0	0	0	0	0	0	0	0	0	0	0	0	0	0	0	0	4	70	Female	53	155	22.0603	36.5	103	120	70	16	9.13	1				11
1254	No	0	0	0	0	0	Elective surgery	J85.1	10	1.02	No	1	Yes	0	0	0	0	0	0	0	0	0	0	0	0	0	0	0	0	0	0	0	4	27	Male	91	170	31.4879	36.6	90	110	80	13	10.12	0.7				5
1255	No	1	1	0	0	0	Elective surgery	E66.0	4	84.89	No	0	No	0	0	0	0	0	0	0	0	1	0	0	0	0	0	0	0	0	0	0	6	32	Male	152	160	59.375	35.8	77	140	80			0.6	3	44	198	15
1256	No	0	0	0	0	1	Medical	I21.0	9	0.85	No	0	No	0	0	0	0	0	0	0	0	0	0	0	0	0	0	0	0	0	0	0	1	46	Male	52	161	20.061	37.1	78	100	50							10
1257	No	0	0	0	0	0	Elective surgery	K80.8	11	1.89	No	0	No	0	0	0	0	0	0	0	0	1	0	0	0	0	0	0	0	0	0	0	5	69	Female	60	160	23.4375	36	89	132	75							9
1258	No	0	0	0	0	0	Medical	N04.9	14	7.87	No	0	No	0	0	0	0	0	0	0	0	0	0	1	0	0	0	0	0	0	0	0	6	29	Female	66.2	149	29.8185	36.5	67	130	70	10.6	10.26	4.1				12
1259	Yes	1	1	0	0	0	Medical	K74.6	11	5.67	Yes	0	No	0	0	0	0	0	0	0	0	0	0	0	0	0	0	0	0	0	1	0	6	68	Male	62	170	21.4533	36	83	130	100	7.3	4.08	3.4	0.7	34	28	10
1260	No	0	0	0	0	0	Elective surgery	C15.9	2	5.72	No	0	No	0	0	0	0	0	0	0	0	0	0	0	0	0	0	0	0	0	0	0	4	86	Male	60	165	22.0386	36.5	82	120	75	13.9	6.21	1.1	4.1			5
1261	Yes	3	0	3	0	1	Medical	J98.4	10	59.49	Yes	0	No	0	0	0	0	0	0	0	0	0	0	0	0	0	0	0	0	0	0	0	2	50	Male	55	165	20.202	36	95	111	70	7.3	28.46	1		14	183	6
1262	Yes	3	1	2	0	0	Elective surgery	R02	18	72.13	Yes	0	No	0	0	0	0	0	0	0	0	1	1	0	0	0	0	0	0	0	0	0	8	82	Female	48	156	19.7239	35.8	99	123	60	11	17.17	2.7				9
1263	No	0	0	0	0	1	Elective surgery	N26	14	1.98	No	3	No	0	0	0	0	0	0	0	0	0	0	0	0	0	0	0	0	0	0	0	4	34	Female	72	149	32.431	37	92	96	56							6
1264	No	0	0	0	0	0	Elective surgery	J34.2	10	0.62	No	3	Yes	0	0	0	0	0	0	0	0	0	0	0	0	0	0	0	0	0	0	0	4	18	Female	48	158	19.2277	37.2	83	110	70							7
1265	No	0	0	0	0	1	Urgent surgery	C67.9	2	2.75	No	0	Yes	0	0	1	0	0	0	0	0	0	0	0	0	0	0	1	0	0	0	0	7	72	Male	70	157	28.3987	36	68	130	70	14.9	8.92					8
1266	No	0	0	0	0	0	Elective surgery	I25.9	9	8.06	No	1	No	0	0	0	0	0	0	0	0	1	0	0	0	0	0	0	0	0	0	0	3	42	Male	75.3	161	29.0498	36	77	120	70	13.4	6.74	0.9				13
1267	No	0	0	0	0	1	Medical	I20.0	9	24.51	Yes	0	No	1	0	1	0	0	0	0	0	1	0	0	0	0	0	0	0	0	0	0	6	58	Female	53.2	164	19.7799	35.1	79	116	62	11	8.93	1.2	4.3	9		16
1268	No	0	0	0	0	0	Medical	H30.9	7	4.72	No	0	No	0	0	0	0	0	0	0	0	0	0	0	0	0	0	0	0	0	0	0	4	25	Female	72	149	32.431	36.4	80	131	110	11.5	9.07	0.6				6
1269	Yes	4	2	0	2	1	Medical	K72.9	11	74.9	No	1	No	0	0	0	0	0	0	0	0	0	0	0	0	0	0	0	0	0	1	0	7	27	Male	95	176	30.6689	37.3	101	136	98	7.7	0.41	0.5	3.3		42	12
1270	No	0	0	0	0	0	Medical	C71.7	2	45.69	No	1	No	0	0	0	0	0	0	0	0	0	0	0	0	0	0	0	0	0	0	0	3	66	Female	65	165	23.8751	36.5	80	130	80	12.2	15.9	0.7				8
1271	No	0	0	0	0	0	Elective surgery	C64	2	0.94	No	1	No	0	0	0	0	0	0	0	0	0	0	1	0	0	0	1	0	0	0	0	8	70	Male	93	170	32.1799	35.2	87	90	70	14.3	12.72					10
1272	No	0	0	0	0	1	Elective surgery	Y83.8	20	6.75	No	0	No	1	0	0	0	0	0	0	0	0	0	0	0	0	0	0	0	0	0	0	2	40	Male	65	175	21.2245	36.5	76	123	73	10.5	8.66	0.8		10		9
1273	No	0	0	0	0	1	Medical	F31.2	5	18.18	No	0	No	0	0	0	0	0	0	0	0	0	0	0	0	0	0	0	0	0	0	0	4	19	Female	56	160	21.875	36.3	93	110	70	13	7.21	0.8		16		5
1274	No	0	0	0	0	1	Medical	I21.0	9	5.93	No	1	No	1	0	0	0	0	0	0	0	0	0	0	0	0	0	0	0	0	0	0	2	48	Male	77.5	170	26.8166	36.6	71	94	54	15.6	9.05	1				10
1275	No	0	0	0	0	1	Medical	J98.9	10	3.09	No	0	No	0	0	0	0	0	0	0	0	0	0	0	0	0	0	0	0	0	0	0	2	55	Female	57	165	20.9366	35.3	66	132	94	11.6	5.72	0.6	3.9		98	7
1276	No	0	0	0	0	0	Elective surgery	D41.4	2	2.71	No	0	No	0	0	0	0	0	0	0	0	0	0	0	0	0	0	0	0	0	0	0	4	84	Male	55	168	19.487	36.3	78	120	60							9
1277	No	2	2	0	0	0	Elective surgery	K80.3	11	4.26	No	6	No	0	0	0	0	0	0	0	0	0	0	0	0	0	0	0	0	0	0	0	3	68	Female	61	160	23.8281	36.5	54	116	55							7
1278	No	0	0	0	0	1	Elective surgery	D18.0	2	4.1	No	0	No	0	0	0	0	0	0	0	0	0	0	0	0	0	0	0	0	0	0	0	1	40	Male	78	166	28.306	36.5	72	130	90	14.6	6.53	1		10		6
1279	No	0	0	0	0	1	Medical	J90	10	11.03	No	1	No	0	0	0	0	0	0	0	0	0	0	0	0	0	0	0	0	0	0	0	1	49	Female	75.8	143	37.0678	35.8	83	130	90	10.7	6.46		3.6			10
1280	No	0	0	0	0	0	Elective surgery	M32.1	13	6.18	No	1	No	0	0	0	0	0	0	0	0	0	0	0	0	0	0	0	0	0	0	0	4	26	Female	45	155	18.7305	36.3	105	101	67	9.7	3.81					11
1281	No	0	0	0	0	1	Elective surgery	N13.0	14	5.11	No	0	No	0	0	0	0	0	0	0	0	0	0	0	0	0	0	0	0	0	0	0	1	42	Female	60	160	23.4375	35.9	55	116	71							7
1282	No	0	0	0	0	1	Medical	N18.0	14	10.16	No	0	No	0	0	0	0	0	0	0	0	0	0	0	0	0	0	0	0	0	0	0	4	34	Female	50.6	158	20.2692	36.4	86	170	100	7.1	6.92	9.9	4		48	9
1283	No	0	0	0	0	1	Medical	I27.0	9	18.05	No	0	No	0	0	0	0	0	0	0	0	0	0	0	0	0	0	0	0	0	0	0	4	24	Female	64	155	26.6389	35	69	93	67	14.4	7.09	0.9	4.6	18		7
1284	No	0	0	0	0	0	Urgent surgery	C67.2	2	5.9	No	5	No	0	0	0	0	0	0	0	0	0	0	0	0	0	0	0	0	0	0	0	4	75	Male	74	170	25.6055	36.8	66	130	50	9.9	7.47	1.1				10
1285	No	0	0	0	0	1	Medical	N39.0	14	19.92	No	0	No	0	0	0	0	0	0	0	0	0	0	0	0	0	0	0	0	0	0	0	4	27	Female	56	158	22.4323	35.5	96	110	70	8.3	11.1	0.8				8
1286	No	0	0	0	0	0	Elective surgery	K62.8	11	1.78	No	0	No	0	0	0	0	0	0	0	0	0	0	0	0	0	0	0	0	0	0	0	4	37	Female	53	163	19.9481	35.2	70	110	70							3
1287	No	0	0	0	0	1	Elective surgery	S02.6	19	3.04	No	0	No	0	0	0	0	0	0	0	0	0	0	0	0	0	0	0	0	0	0	0	4	26	Female	70	170	24.2215	36.5	68	100	60							9
1288	No	0	0	0	0	1	Elective surgery	K07.5	11	3.2	No	0	No	0	0	0	0	0	0	0	0	0	0	0	0	0	0	0	0	0	0	0	4	20	Female	56	167	20.0796	36	71	117	64							7
1289	No	0	0	0	0	0	Elective surgery	K60.0	11	11.93	No	1	No	0	0	0	0	0	0	0	0	1	0	0	0	0	0	0	0	0	0	0	6	29	Female	140	162	53.3455	35.6	73	127	75	11.9	11.09	0.7		19	51	4
1290	Yes	1	1	0	0	0	Elective surgery	I70.2	9	24.24	No	2	No	0	0	0	0	0	0	0	0	1	0	0	0	0	0	0	0	0	0	0	6	81	Male	87	174	28.7356	36	62	108	62	11.7	5.76	1.4				15
1291	No	0	0	0	0	1	Medical	I64	9	9.98	No	1	No	0	0	0	0	0	0	0	0	0	0	0	0	0	0	0	0	0	0	0	4	38	Male	74	170	25.6055	36	51	140	90	15.2	6.42	1.2		38		9
1292	Yes	2	0	0	2	1	Elective surgery	N40	14	2.85	No	0	No	0	0	0	0	0	0	0	0	0	0	0	0	0	0	1	0	0	0	0	6	74	Male	62	170	21.4533	35	55	128	83							5
1293	No	0	0	0	0	1	Elective surgery	G97.8	6	5.29	No	1	No	0	0	0	0	0	0	0	0	0	0	0	0	0	0	0	0	0	0	0	1	47	Female	90	173	30.0712	36.3	74	130	80							9
1294	No	0	0	0	0	1	Elective surgery	D43.0	2	10.95	No	1	No	0	0	0	0	0	0	0	0	0	0	0	0	0	0	0	0	0	0	0	2	59	Male	95	178	29.9836	35.6	76	140	80							9
1295	No	0	0	0	0	1	Elective surgery	C61	2	3.97	No	0	No	0	0	0	0	0	0	0	0	0	0	0	0	0	0	0	0	0	0	0	2	58	Male	65	150	28.8889	36.5	82	137	77							7
1296	No	0	0	0	0	1	Elective surgery	C61	2	2.99	No	1	No	0	0	0	0	0	0	0	0	0	0	0	0	0	0	0	0	0	0	0	4	70	Male	65	170	22.4914	36.4	95	130	83	12.7	7.21	0.9				7
1297	No	0	0	0	0	0	Elective surgery	D37.9	2	6.2	No	0	No	0	0	0	0	0	0	0	0	0	0	0	0	0	0	0	0	0	0	0	4	21	Female	65	167	23.3067	36.2	80	120	70							14
1298	No	0	0	0	0	1	Medical	M51.9	13	4.98	No	0	No	0	0	0	0	0	0	0	0	0	0	0	0	0	0	0	0	0	0	0	1	43	Female	82	162	31.2452	36.3	83	118	69							8
1299	Yes	1	1	0	0	0	Medical	I50.0	9	56.85	No	1	Yes	0	0	0	0	0	0	0	0	0	0	0	0	0	0	0	0	0	0	0	4	81	Female	58	152	25.1039	35.7	58	110	50	10.5	19.14	1.3		19		18
1300	No	0	0	0	0	1	Elective surgery	S02.2	19	1.92	No	0	No	0	0	0	0	0	0	0	0	0	0	0	0	0	0	0	0	0	0	0	1	40	Male	87	155	36.2123	35.8	80	110	70							8
1301	No	0	0	0	0	0	Elective surgery	N40	14	1.99	No	1	No	0	0	0	0	0	0	0	0	0	0	0	0	0	0	0	0	0	0	0	4	76	Male	48	150	21.3333	36.3	65	98	60							7
1302	No	0	0	0	0	1	Elective surgery	K60.3	11	1	No	0	No	0	0	0	0	0	0	0	0	0	0	0	0	0	0	0	0	0	0	0	4	22	Male	95	183	28.3675	34	69	165	61							7
1303	No	0	0	0	0	0	Urgent surgery	N13.0	14	3.68	No	0	No	0	0	0	0	0	0	0	0	0	0	0	0	0	0	0	0	0	0	0	4	22	Male	68	172	22.9854	36	82	130	80							5
1304	No	0	0	0	0	0	Medical	I21.9	9	15.87	No	0	No	0	1	0	0	0	0	0	0	0	0	0	0	0	0	0	0	0	0	0	4	66	Male	72.5	167	25.9959	36.2	84	110	70	10.4	15.44	1.4				11
1305	No	0	0	0	0	0	Elective surgery	K80.8	11	1.26	No	0	No	0	0	0	0	0	0	0	0	0	0	0	0	0	0	0	0	0	0	0	3	64	Female	49.5	150	22	36.3	67	131	90							5
1306	No	0	0	0	0	1	Elective surgery	R19.0	18	1.88	No	1	No	0	0	0	0	0	0	0	0	0	0	0	0	0	0	0	0	0	0	0	3	67	Female	58	156	23.833	36.7	80	110	60							7
1307	No	0	0	0	0	1	Elective surgery	K80.8	11	0.96	No	1	Yes	0	0	0	0	0	0	0	0	0	0	0	0	0	0	0	0	0	0	0	4	25	Female	50	166	18.1449	35.8	82	120	80							4
1308	No	0	0	0	0	1	Elective surgery	Q21.1	17	11.08	No	1	No	0	0	0	0	0	0	0	0	0	0	0	0	0	0	0	0	0	0	0	1	46	Female	66	150	29.3333	35.5	57	92	62	13	6.47	0.8		23		22
1309	No	0	0	0	0	1	Elective surgery	C76.1	2	5.16	No	1	No	0	0	0	0	0	0	0	0	0	1	0	0	0	0	0	0	0	0	0	6	71	Female	51	158	20.4294	37	95	150	60	8.4	6.54	1.1				10
1310	No	0	0	0	0	0	Elective surgery	M51.1	13	6.82	No	0	No	0	0	0	0	0	0	0	0	0	0	0	0	0	0	0	0	0	0	0	4	35	Male	75	176	24.2123	36.5	80	140	80							7
1311	No	0	0	0	0	1	Elective surgery	N40	14	1.92	No	0	No	0	0	0	0	0	0	0	0	0	0	0	0	0	0	0	0	0	0	0	4	87	Male	85	170	29.4118	36.6	77	140	70							9
1312	No	0	0	0	0	1	Medical	K80.2	11	3.06	No	0	No	0	0	0	0	0	0	0	0	0	0	0	0	0	0	0	0	0	0	0	4	35	Female	49	145	23.3056	35.3	75	130	90							9
1313	No	0	0	0	0	1	Elective surgery	I20.0	9	5.91	No	1	No	1	0	0	0	0	0	0	0	1	0	0	0	0	0	0	0	0	0	0	6	62	Male	69	164	25.6544	35.5	64	150	90							11
1314	No	0	0	0	0	1	Medical	C16.1	2	11.87	Yes	4	Yes	0	0	0	0	0	0	0	0	0	0	0	0	0	0	1	0	0	0	0	4	57	Male	60	170	20.7613	36.4	72	130	80							11
1315	Yes	1	1	0	0	1	Elective surgery	C18.6	2	8.01	No	1	No	0	0	0	0	0	0	0	0	0	0	0	0	0	0	0	0	0	0	0	2	59	Female	51	160	19.9219	36	82	120	80	8.9	4.64	0.8	3.8			5
1316	No	0	0	0	0	1	Elective surgery	I83.9	9	1.59	No	3	Yes	0	0	1	0	0	0	0	0	0	0	1	0	0	0	0	0	0	0	0	7	37	Female	85	160	33.2031	36.5	71	130	80							5
1317	No	0	0	0	0	1	Elective surgery	C16.2	2	13.24	No	1	No	0	0	0	0	0	0	0	0	0	0	0	0	0	0	1	0	0	0	0	3	41	Female	72	158	28.8415	36.4	77	110	80							7
1318	No	0	0	0	0	0	Elective surgery	K60.5	11	1.31	No	0	No	0	0	0	0	0	0	0	0	0	0	0	0	0	0	0	0	0	0	0	4	38	Male	71	169	24.8591	36.2	59	109	48							5
1319	No	3	3	0	0	1	Medical	M33.2	13	13.03	No	0	No	0	0	0	0	0	0	0	0	0	0	0	0	0	0	0	0	0	0	0	1	49	Male	75	175	24.4898	36.2	96	101	64	11.4	18.05	0.7	3.1	143	55	10
1320	No	0	0	0	0	1	Elective surgery	N28.8	14	1.08	No	0	No	0	0	0	0	0	0	0	0	0	0	0	0	0	0	0	0	0	0	0	4	34	Female	70	165	25.7117	36.7	94	145	80							10
1321	No	0	0	0	0	0	Elective surgery	N40	14	2.81	No	0	No	0	0	0	0	0	0	0	0	0	0	0	0	0	0	0	0	0	0	0	4	73	Male	82	172	27.7177	36.5	70	130	70							8
1322	No	0	0	0	0	1	Elective surgery	G91.1	6	22.72	No	1	No	0	0	0	0	0	0	0	0	0	0	0	0	0	0	0	0	0	0	0	3	68	Male	63	168	22.3214	36.4	92	125	78	14.3	11.07	0.9				6
1323	No	0	0	0	0	1	Medical	G04.8	6	15.12	No	5	No	0	0	0	0	0	0	0	0	0	0	0	0	0	0	0	0	0	0	0	4	31	Female	80	158	32.0461	35.4	76	94	63	11.6	5.31	0.6		8		6
1324	No	0	0	0	0	1	Medical	F32.3	5	23.27	No	0	No	0	0	0	0	0	0	0	0	0	0	0	0	0	0	0	0	0	0	0	4	35	Male	72	175	23.5102	36.6	80	110	70							8
1325	No	0	0	0	0	1	Medical	C84.0	2	1.03	Yes	0	No	0	0	0	0	0	0	0	0	0	0	0	0	0	0	0	0	0	0	0	4	79	Male	53	160	20.7031	35.9	120	127	72							10
1326	No	0	0	0	0	0	Medical	N04.9	14	11.03	No	0	No	0	0	0	0	0	0	0	0	0	0	0	0	0	0	0	0	0	0	0	4	28	Male	99.7	173	33.3122	36.8	95	140	90	14.6	6.99	1.6	1.8	24		8
1327	No	0	0	0	0	1	Elective surgery	I20.0	9	25.94	No	0	No	1	0	0	0	0	0	0	0	1	0	0	0	0	0	0	0	0	0	0	6	63	Male	75	176	24.2123	35.6	66	126	77							10
1328	Yes	1	0	1	0	1	Elective surgery	K80.8	11	5.02	No	0	No	0	0	0	0	0	0	0	0	0	0	0	0	0	0	0	0	0	0	0	4	71	Female	55	155	22.8928	37	100	110	70							7
1329	No	0	0	0	0	1	Medical	N18.0	14	7.19	No	0	No	0	0	0	0	0	0	0	0	0	0	1	0	0	0	0	0	0	0	0	6	18	Male	66	166	23.9512	36.5	74	130	87	14.1	10.22	1				5
1330	No	0	0	0	0	1	Elective surgery	K22.0	11	4.09	No	0	No	0	0	0	0	0	0	0	0	0	0	0	0	0	0	0	0	0	0	0	4	20	Female	43	153	18.369	34	107	110	80							8
1331	No	0	0	0	0	0	Medical	K72.0	11	2.97	No	0	No	0	0	0	0	0	0	0	0	0	0	0	0	0	0	0	0	0	1	0	7	31	Female	73	162	27.8159	36.8	104	140	80							6
1332	No	0	0	0	0	0	Urgent surgery	C18.9	2	3.45	No	2	No	0	0	0	0	0	0	0	0	0	0	0	0	0	0	0	0	0	0	0	4	71	Female	33	145	15.6956	35	82	110	60							5
1333	Yes	1	0	1	0	1	Medical	G44.8	6	47.11	No	2	No	0	0	0	0	0	0	0	0	0	0	0	0	0	0	0	0	0	0	0	4	29	Male	76.7	166	27.8342	35.8	90	130	90	15.9	12.1	0.9		14	112	13
1334	No	0	0	0	0	1	Urgent surgery	C24.8	2	1.11	No	0	Yes	0	0	0	0	0	0	0	0	0	0	0	0	0	0	0	0	0	0	0	3	65	Female	44.5	150	19.7778	36.1	83	96	68							3
1335	No	0	0	0	0	1	Medical	R93.1	18	28.1	No	1	No	1	0	0	0	0	0	0	0	0	0	0	0	0	0	0	0	0	0	0	2	46	Male	68.9	164	25.6172	35	64	104	43	12.1	4.42	0.9		18		5
1336	No	0	0	0	0	1	Elective surgery	I25.0	9	0.79	No	2	No	1	1	0	0	0	0	0	0	0	0	0	0	0	0	0	0	0	0	0	5	67	Female	52.5	155	21.8522	36	84	120	70							8
1337	No	0	0	0	0	1	Medical	I47.2	9	12.11	No	0	No	0	0	0	0	0	0	0	0	0	0	0	0	0	0	0	0	0	0	0	1	45	Male	84	179	26.2164	35.9	63	127	82	15.4	10.23	1				5
1338	No	0	0	0	0	0	Elective surgery	I21.0	9	1.81	No	0	No	1	0	0	0	0	0	0	0	0	0	0	0	0	0	0	0	0	0	0	4	63	Male	67	158	26.8387	35.8	68	90	60							8
1339	No	0	0	0	0	1	Urgent surgery	C16.9	2	6.85	No	2	Yes	0	0	0	0	0	0	0	0	1	0	0	0	0	0	1	0	0	0	0	8	80	Male	57	165	20.9366	36.1	82	140	70	8.9	11.31	2		84		5
1340	No	0	0	0	0	1	Elective surgery	J44.8	10	18.06	No	1	Yes	0	0	0	0	0	1	0	0	0	0	0	0	0	0	0	0	0	0	0	4	65	Female	62	164	23.0517	36.4	87	118	80							12
1341	Yes	2	0	0	2	1	Medical	N18.0	14	20.91	No	0	No	0	0	0	0	0	0	0	0	0	0	1	0	0	0	0	0	0	0	0	5	67	Male	82.9	184	24.4861	36.4	90	143	81	7.4	6.68	6.3		34	63	10
1342	No	0	0	0	0	1	Medical	G61.8	6	28.07	No	0	No	0	0	0	0	0	0	0	0	0	0	0	0	0	0	0	0	0	0	0	4	27	Female	45	157	18.2563	36	98	120	67	12	6.6	0.3				3
1343	No	0	0	0	0	0	Elective surgery	K80.8	11	1.26	No	1	No	0	0	0	0	0	0	0	0	1	0	0	0	0	0	0	0	0	0	0	5	64	Female	63	160	24.6094	35.5	83	139	98	10.3	11.15			16	189	5
1344	No	0	0	0	0	1	Elective surgery	H72.9	8	0.95	No	0	Yes	0	0	0	0	0	0	0	0	0	0	0	0	0	0	0	0	0	0	0	4	27	Female	54	154	22.7694	36	77	120	80							5
1345	No	0	0	0	0	1	Medical	E51.2	4	14.91	No	1	No	0	0	0	0	0	0	0	0	0	0	0	0	0	0	0	0	0	0	0	4	18	Female	68	162	25.9107	36.2	84	130	80			0.4	3.4	24		5
1346	No	0	0	0	0	1	Elective surgery	S02.6	19	0.8	No	0	No	0	0	0	0	0	0	0	0	0	0	0	0	0	0	0	0	0	0	0	4	35	Female	65	164	24.1672	37	78	130	100							1
1347	No	0	0	0	0	1	Medical	N18.9	14	8.01	No	1	No	0	0	0	0	0	0	0	0	0	0	0	0	0	0	0	0	0	0	0	2	58	Female	70	147	32.3939	36.4	100	69	45	5.6	6.16	9.4				13
1348	No	0	0	0	0	0	Elective surgery	C18.2	2	0.84	No	0	No	0	0	0	0	0	0	0	0	0	0	0	0	0	0	0	0	0	0	0	4	79	Female	59	168	20.9042	35	77	160	90							9
1349	No	0	0	0	0	1	Urgent surgery	I25.0	9	0.8	No	0	No	1	0	1	0	0	0	0	0	0	0	0	0	0	0	0	0	0	0	0	4	58	Male	57	162	21.7192	35	58	90	60							5
1350	No	0	0	0	0	1	Urgent surgery	K61.0	11	20.96	No	1	Yes	0	0	0	0	0	0	0	0	0	0	0	0	0	0	0	0	0	0	0	4	31	Male	84	184	24.811	36.4	76	130	80	11.6	19.64	1.2		16		7
1351	Yes	1	1	0	0	1	Elective surgery	N13.0	14	3.83	No	0	No	0	0	0	0	0	0	0	0	0	0	0	0	0	0	0	0	0	0	0	4	24	Male	78	173	26.0617	36.5	69	113	63							5
1352	No	0	0	0	0	0	Elective surgery	K62.4	11	1.92	No	0	No	0	0	0	0	0	0	0	0	1	0	0	0	0	0	0	0	0	0	0	5	66	Male	66	178	20.8307	36	79	127	80							8
1353	Yes	3	3	0	0	1	Medical	J13	10	33.81	Yes	0	No	0	0	0	0	0	0	0	0	0	0	0	0	0	0	0	0	0	0	0	4	82	Female	50	155	20.8117	38.8	108	150	70	11.6	14.65	1.3		35		11
1354	No	0	0	0	0	0	Medical	N00.9	14	12.08	No	0	No	0	0	0	0	0	0	0	0	0	0	1	0	0	0	0	0	0	0	0	6	33	Male	82	175	26.7755	37.5	105	150	107	12.9	8.62	1.7		20		5
1355	No	0	0	0	0	1	Elective surgery	N20.1	14	0.94	No	2	No	0	0	0	0	0	0	0	0	0	0	0	0	0	0	0	0	0	0	0	1	43	Female	72	154	30.3592	36	68	116	80	11.3	9.36	1.1				12
1356	No	0	0	0	0	1	Urgent surgery	I25.0	9	8.73	No	1	Yes	0	0	0	0	0	0	0	0	0	0	0	0	0	0	0	0	0	0	0	2	59	Male	71	175	23.1837	36.7	82	104	56	12.4	7.66	1		17		11
1357	No	0	0	0	0	1	Elective surgery	N21.0	14	0.75	No	5	Yes	0	0	0	0	0	0	0	0	0	0	1	0	0	0	0	0	0	0	0	6	18	Female	50	160	19.5312	36.4	109	142	96							7
1358	Yes	1	1	0	0	0	Elective surgery	S02.6	19	10.06	No	3	No	0	0	0	0	0	0	0	0	0	0	0	0	0	0	0	0	0	0	0	4	25	Male	79	190	21.8837	36.6	66	109	57	11	9.48					5
1359	No	0	0	0	0	1	Urgent surgery	C67.8	2	3.77	No	2	No	0	0	0	0	0	0	0	0	1	0	0	0	0	0	0	0	0	0	0	6	79	Male	45	152	19.4772	36.5	73	150	65	7.1	6.37	1.1				6
1360	No	0	0	0	0	0	Elective surgery	H33.0	7	0.84	No	9	No	0	0	0	0	0	0	0	0	0	0	0	0	0	0	0	0	0	0	0	4	38	Male	63	162	24.0055	36.2	73	110	70							2
1361	No	0	0	0	0	0	Elective surgery	M21.6	13	5	No	0	No	0	0	0	0	0	0	0	0	1	0	0	0	0	0	0	0	0	0	0	5	64	Female	68	160	26.5625	36.3	71	140	70							13
1362	No	0	0	0	0	0	Elective surgery	R93.8	18	1	No	0	No	0	0	0	0	0	0	0	0	0	0	0	0	0	0	0	0	0	0	0	2	56	Female	70	152	30.2978	35.8	77	160	100							4
1363	No	0	0	0	0	0	Elective surgery	K63.8	11	2.78	Yes	1	Yes	0	0	0	0	0	0	0	0	0	0	0	0	0	0	0	0	0	0	0	4	76	Female	66	159	26.1066	36.5	65	100	75							8
1364	No	0	0	0	0	1	Elective surgery	K80.0	11	0.7	No	0	Yes	0	0	0	0	0	0	0	0	0	0	0	0	0	0	0	0	0	0	0	3	68	Male	78	168	27.6361	35.6	55	136	75							4
1365	No	0	0	0	0	1	Medical	I21.0	9	2.62	No	1	No	1	0	0	0	0	0	0	0	1	0	0	0	0	0	0	0	0	0	0	6	63	Female	80	158	32.0461	35.9	85	120	80							6
1366	No	0	0	0	0	1	Medical	I20.0	9	3.8	No	1	No	1	0	0	0	0	0	0	0	0	0	0	0	0	0	0	0	0	0	0	3	57	Male	69	158	27.6398	36.3	97	136	90							14
1367	No	0	0	0	0	1	Elective surgery	I72.4	9	7.02	No	0	No	0	0	0	0	0	0	0	0	0	0	0	0	0	0	0	0	0	0	0	1	43	Male	80	155	33.2987	35.6	96	145	72	12.1	6.19	0.9				13
1368	No	0	0	0	0	1	Elective surgery	S02.0	19	4.73	No	0	No	0	0	0	0	0	0	0	0	0	0	0	0	0	0	0	0	0	0	0	4	23	Male	70	164	26.0262	35.8	65	125	66							9
1369	Yes	1	0	0	1	0	Elective surgery	C18.9	2	4.12	No	0	No	0	0	0	0	0	0	0	0	1	0	0	0	0	0	0	0	0	0	0	4	57	Male	110	175	35.9184	36.4	79	128	82							9
1370	No	0	0	0	0	1	Medical	L10.0	12	3.01	No	5	No	0	0	0	0	0	0	0	0	0	0	0	0	0	0	0	0	0	0	0	1	49	Female	60	153	25.6312	35.9	75	125	80	13.3	11.94	0.9		28	132	7
1371	No	0	0	0	0	1	Medical	I21.9	9	10	No	0	No	1	0	0	0	0	0	0	0	0	0	0	0	0	0	0	0	0	0	0	3	51	Female	52	146	24.3948	35.1	69	133	89	13.2	7.67	0.7				16
1372	No	0	0	0	0	1	Medical	R18	18	8.11	No	1	No	0	0	0	0	0	0	0	0	0	1	1	0	0	0	0	0	0	0	0	8	25	Female	63	166	22.8625	35.6	80	200	140	10.9	6.64	5.6		13	114	7
1373	No	0	0	0	0	1	Medical	K70.3	11	14.33	Yes	1	No	0	0	0	0	0	0	0	0	0	0	0	0	0	0	0	0	0	1	0	5	54	Male	70	175	22.8571	36.4	64	100	60	9.7	3.53	0.6		71	35	7
1374	No	1	0	0	1	1	Elective surgery	I44.2	9	0.71	No	0	No	0	1	0	0	0	0	0	0	0	0	0	0	0	0	0	0	0	0	0	4	69	Female	51	157	20.6905	36	78	149	90							7
1375	No	0	0	0	0	1	Medical	G35	6	28.79	No	0	No	0	0	0	0	0	0	0	0	0	0	0	0	0	0	0	0	0	0	0	4	36	Female	64	160	25	37.1	82	130	80	12	6.87	0.7		16	15	3
1376	No	0	0	0	0	0	Elective surgery	N20.0	14	3.63	No	2	No	0	0	0	0	0	0	0	0	0	0	0	0	0	0	0	0	0	0	0	3	63	Female	80	165	29.3848	35.3	77	107	66							7
1377	No	0	0	0	0	1	Urgent surgery	D43.1	2	9.65	No	2	No	0	0	0	0	0	0	0	0	0	0	0	0	0	0	0	0	0	0	0	4	24	Female	75	168	26.5731	37.1	105	131	74			0.6				7
1378	No	0	0	0	0	0	Medical	F25.1	5	26.17	No	0	No	0	0	0	0	0	0	0	0	0	0	0	0	0	0	0	0	0	0	0	4	23	Male	70	180	21.6049	35.7	70	120	78	14.7	7.55	1.2				6
1379	No	0	0	0	0	0	Elective surgery	K80.0	11	1.28	No	0	No	0	1	0	0	0	0	0	0	0	0	0	0	0	0	0	0	0	0	0	4	67	Male	70	160	27.3438	36.3	69	125	68							9
1380	Yes	2	2	0	0	0	Medical	H10.0	7	6.86	No	0	Yes	0	0	0	0	0	0	0	0	0	0	0	0	0	0	0	0	0	0	0	4	18	Male	60	172	20.2812	36.5	82	130	70							7
1381	No	0	0	0	0	1	Elective surgery	I65.2	9	4.06	No	2	No	0	0	0	1	0	0	0	0	1	0	0	0	0	0	0	0	0	0	0	6	63	Male	70	170	24.2215	36.3	85	160	80							10
1382	No	0	0	0	0	0	Medical	G25.9	6	21.11	No	0	No	0	0	0	0	0	0	0	0	1	0	0	0	0	0	0	0	0	0	0	6	71	Male	80	175	26.1225	36.4	82	120	70	12.2	5.21	1		20		8
1383	Yes	2	0	2	0	1	Medical	K92.2	11	55.65	No	0	No	0	0	0	0	0	0	0	0	0	0	0	0	0	0	0	0	0	0	0	3	66	Female	39.9	145	18.9774	36.8	88	120	80	6.9	8.54	0.8		13	20	7
1384	Yes	7	1	6	0	1	Medical	G05.8	6	228.16	No	1	No	0	0	0	0	0	0	0	0	0	0	0	0	0	0	0	0	0	0	0	2	50	Female	49	170	16.955	37	89	91	63	12.1	6.62	0.7		13	15	7
1385	No	0	0	0	0	1	Medical	I64	9	8.14	No	0	No	0	0	0	0	0	0	0	0	0	0	0	0	0	0	0	0	0	0	0	3	65	Female	69	157	27.993	37	69	110	70	14	5.59	0.8		17	12	10
1386	Yes	3	1	0	2	0	Medical	N04.9	14	12.05	No	0	No	0	0	0	0	0	0	0	0	0	0	0	0	0	0	0	0	0	0	0	4	34	Female	61	160	23.8281	36.3	88	150	90	12.8	10.95	0.9				5
1387	No	0	0	0	0	1	Elective surgery	K23.8	11	3.76	No	0	Yes	0	0	0	0	0	0	0	0	0	0	0	0	0	0	0	0	0	0	0	4	22	Male	61	178	19.2526	35.8	76	100	60							3
1388	No	0	0	0	0	1	Elective surgery	K22.9	11	3.07	No	0	No	0	0	0	0	0	0	0	0	0	0	0	0	0	0	0	0	0	0	0	3	66	Female	57	160	22.2656	36.6	93	100	62							5
1389	No	0	0	0	0	0	Medical	K74.6	11	4.26	No	3	No	0	0	0	0	0	0	0	0	1	0	0	0	0	0	0	0	0	0	0	4	51	Male	75	179	23.4075	36.6	79	132	100	11.1	6.24	1.3	2.9	56	151	11
1390	No	0	0	0	0	1	Elective surgery	I82.8	9	14.79	No	1	Yes	0	0	0	0	0	0	0	0	0	0	0	0	0	0	0	0	0	0	0	4	24	Female	60	155	24.974	36.3	78	110	70							6
1391	No	0	0	0	0	1	Medical	K83.1	11	18.92	No	1	No	0	0	0	0	0	0	0	0	0	0	0	0	0	0	0	0	0	0	0	2	56	Female	48.9	165	17.9614	36.4	82	111	71	11.8	7.05	0.8	3	179	979	7
1392	No	0	0	0	0	1	Urgent surgery	C67.9	2	17.59	Yes	3	No	0	0	0	0	0	0	0	0	0	0	0	0	0	0	0	0	0	0	0	2	54	Female	70	163	26.3465	37.2	114	162	88	8.3	16.94	7.4				10
1393	No	1	1	0	0	1	Elective surgery	I21.9	9	2.87	No	3	No	0	0	0	0	0	0	0	0	0	0	0	0	0	0	0	0	0	0	0	3	66	Male	73	155	30.385	36.3	76	100	60							8
1394	No	0	0	0	0	1	Urgent surgery	K85	11	14.06	No	1	Yes	0	0	0	0	0	0	0	0	0	0	0	0	0	0	0	0	0	0	0	4	21	Female	127	172	42.9286	36.6	103	160	120	10.9	9.56	0.5		28	150	11
1395	No	1	0	1	0	1	Elective surgery	G91.1	6	6.14	No	1	No	0	0	0	0	0	0	0	0	0	0	0	0	0	0	0	0	0	0	0	2	55	Male	54	165	19.8347	36.6	76	130	85	12.8	8.07					9
1396	No	0	0	0	0	1	Elective surgery	J34.3	10	0.66	No	0	No	0	0	0	0	0	0	0	0	0	0	0	0	0	0	0	0	0	0	0	4	23	Female	45	160	17.5781	35.6	88	90	44							8
1397	No	0	0	0	0	0	Elective surgery	J36	10	0.73	No	0	No	0	0	0	0	0	0	0	0	0	0	0	0	0	0	0	0	0	0	0	1	41	Female	80	165	29.3848	36	84	120	60							6
1398	Yes	1	0	0	1	0	Elective surgery	K21.9	11	2.26	No	0	No	0	0	0	0	0	0	0	0	0	0	0	0	0	0	0	0	0	0	0	4	35	Male	72	165	26.4463	36.7	71	130	84							9
1399	Yes	1	1	0	0	1	Elective surgery	M86.6	13	13.98	No	0	Yes	0	0	0	0	0	0	0	0	0	0	0	0	0	0	0	0	0	0	0	4	31	Female	52	140	26.5306	36.5	71	129	82	11.8	9.33					2
1400	No	0	0	0	0	1	Medical	I25.0	9	1.69	No	1	No	1	1	0	0	0	0	0	0	0	0	0	0	0	0	0	0	0	0	0	4	58	Male	77.8	160	30.3906	36.9	88	130	80							10
1401	No	0	0	0	0	1	Medical	N20.0	14	8.64	No	0	No	0	0	0	0	0	0	0	0	0	0	0	0	0	0	0	0	0	0	0	1	43	Female	42	160	16.4062	36.6	65	130	70	11.8	9.83	0.8				6
1402	No	0	0	0	0	0	Elective surgery	N20.0	14	2.75	No	0	No	0	0	0	0	0	0	0	0	1	0	1	0	0	0	0	0	0	0	0	5	42	Female	74	152	32.0291	35	83	110	80			1.2				8
1403	No	0	0	0	0	1	Elective surgery	Z52.4	21	2.75	No	0	No	0	0	0	0	0	0	0	0	0	0	0	0	0	0	0	0	0	0	0	4	28	Female	75	164	27.8852	36.4	84	100	70	11.7	7.38	0.9				7
1404	No	0	0	0	0	0	Elective surgery	K80.5	11	4.77	No	0	No	0	0	0	0	0	0	0	0	0	0	0	0	0	0	0	0	0	0	0	4	75	Female	44	150	19.5556	36	71	90	50	12.6	10.8	0.6		93	680	11
1405	No	0	0	0	0	0	Medical	M32.1	13	77.81	Yes	1	No	0	0	0	0	0	0	0	0	0	0	0	0	0	0	0	0	0	0	0	4	27	Female	65	175	21.2245	37	127	90	60	6.3	6.59	2.3	2.2	39	87	14
1406	No	0	0	0	0	0	Elective surgery	N20.0	14	2.67	No	0	No	0	0	0	0	0	0	0	0	0	0	0	0	0	0	0	0	0	0	0	4	39	Female	85	160	33.2031	36.9	75	131	79							7
1407	No	0	0	0	0	1	Medical	N18.0	14	6.13	No	0	No	0	0	0	0	0	0	0	0	0	0	1	0	0	0	0	0	0	0	0	5	63	Female	60	160	23.4375	35	88	110	60							5
1408	No	0	0	0	0	1	Elective surgery	S02.2	19	3.75	No	0	No	0	0	0	0	0	0	0	0	0	0	0	0	0	0	0	0	0	0	0	4	23	Male	168	165	61.708	36.2	66	113	62							1
1409	No	0	0	0	0	0	Elective surgery	S02.4	19	1.74	No	0	No	0	0	0	0	0	0	0	0	0	0	0	0	0	0	0	0	0	0	0	4	34	Male	78	176	25.1808	36.4	69	130	80							1
1410	No	0	0	0	0	1	Elective surgery	K43.9	11	0.99	No	0	No	0	0	0	0	0	0	0	0	1	0	0	0	0	0	0	0	0	0	0	6	75	Female	73	150	32.4444	35.4	81	123	74							6
1411	No	0	0	0	0	0	Elective surgery	N20.0	14	2.79	No	0	No	0	0	0	0	0	0	0	0	0	0	0	0	0	0	0	0	0	0	0	1	43	Female	50	143	24.4511	36.5	81	110	70							7
1412	Yes	1	1	0	0	1	Medical	K83.1	11	4.12	No	1	No	0	0	0	0	0	0	0	0	0	0	0	0	0	0	0	0	0	0	0	3	69	Male	47	160	18.3594	36.2	61	110	50							6
1413	Yes	3	0	3	0	1	Medical	J47	10	12.34	No	0	No	0	1	0	0	0	0	0	0	0	0	0	0	0	0	0	0	0	0	0	3	51	Male	60	152	25.9695	36	22	100	80	15.91	5.66	0.8				8
1414	No	0	0	0	0	1	Medical	K42.9	11	4.09	No	0	No	0	0	0	0	0	0	0	0	0	0	0	0	0	0	0	0	0	0	0	2	50	Male	67	155	27.8876	36	80	121	69			0.9				1
1415	No	0	0	0	0	1	Elective surgery	K62.4	11	3.04	No	0	No	0	0	0	0	0	0	0	0	0	0	0	0	0	0	0	0	0	0	0	4	29	Male	58	164	21.5645	36.1	63	113	39							5
1416	No	2	2	0	0	1	Elective surgery	S02.4	19	5.8	No	0	No	0	0	0	0	0	0	0	0	0	0	0	0	0	0	0	0	0	0	0	4	32	Male	64	165	23.5078	36.6	78	120	80							7
1417	Yes	2	1	0	1	0	Medical	I25.9	9	13.02	No	0	No	0	0	0	0	0	0	0	0	0	0	0	0	0	0	0	0	0	0	0	4	74	Male	80	170	27.6817	33.9	55	108	53	13.3	6.17	1.3	3.9	17		7
1418	No	0	0	0	0	1	Elective surgery	K80.8	11	2	No	0	No	0	0	0	0	0	0	0	0	0	0	0	0	0	0	0	0	0	0	0	2	50	Male	70	167	25.0995	36.4	91	140	80							5
1419	No	0	0	0	0	0	Elective surgery	N20.0	14	7.23	No	0	No	0	0	0	0	0	0	0	0	0	0	0	0	0	0	0	0	0	0	0	3	68	Female	67	162	25.5296	35.7	47	140	70	13.1	8.3	1				6
1420	No	0	0	0	0	1	Elective surgery	C16.2	2	0.87	No	0	No	0	0	0	0	0	0	0	0	0	0	0	0	0	0	0	0	0	0	0	4	31	Female	98	158	39.2565	36.4	118	120	90	10.2	13.58	0.5		23		5
1421	No	0	0	0	0	1	Elective surgery	Y98	20	4.88	No	1	No	1	0	0	0	0	0	0	0	0	0	0	0	0	0	0	0	0	0	0	5	79	Female	52	150	23.1111	35.5	61	160	90							9
1422	No	0	0	0	0	1	Elective surgery	C16.5	2	5.87	No	0	No	0	0	0	0	0	0	0	0	0	0	0	0	0	0	1	0	0	0	0	5	63	Male	58	162	22.1003	35.5	75	110	70							11
1423	No	0	0	0	0	0	Elective surgery	K60.3	11	2.06	No	0	No	0	0	0	0	0	0	0	0	0	0	0	0	0	0	0	0	0	0	0	4	25	Male	65	172	21.9713	35.9	61	101	43							5
1424	No	0	0	0	0	1	Elective surgery	I25.1	9	8.18	No	1	No	0	0	0	0	0	0	0	0	0	0	0	0	0	0	0	0	0	0	0	3	63	Male	53	163	19.9481	36.2	57	93	52	8.2	6.84	1.7		22		10
1425	Yes	1	0	1	0	1	Medical	I26.9	9	26.03	No	1	No	0	0	0	0	0	0	0	0	0	0	0	0	0	0	0	0	0	0	0	1	42	Female	41	150	18.2222	35.7	92	90	70	12.4	6.15	0.5		20		7
1426	No	0	0	0	0	1	Elective surgery	I71.4	9	2.46	Yes	0	No	0	0	0	0	0	0	0	0	0	0	0	0	0	0	0	0	0	0	0	4	72	Female	45	160	17.5781	37	96	130	90	8.5	15.32	2.6				15
1427	No	0	0	0	0	1	Medical	C22.1	2	1.13	No	1	No	0	0	0	0	0	0	0	0	1	0	0	0	0	0	0	0	0	0	0	4	57	Female	52	160	20.3125	36.2	73	100	60							6
1428	No	4	2	1	1	1	Elective surgery	Q62.1	17	7.74	No	1	No	0	0	0	0	0	0	0	0	0	0	0	0	0	0	0	0	0	0	0	4	25	Male	58	160	22.6562	36.3	119	157	83							7
1429	No	0	0	0	0	0	Elective surgery	K40.9	11	0.95	No	0	No	0	0	0	0	0	0	0	0	0	0	0	0	0	0	0	0	0	0	0	1	47	Male	70	162	26.6728	36	62	110	65							6
1430	Yes	1	1	0	0	0	Urgent surgery	K83.1	11	12.06	No	1	No	0	0	0	0	0	0	0	0	0	0	0	0	0	0	0	0	0	0	0	4	28	Female	52	153	22.2137	36.1	94	90	60	8.5	7.03	0.8	3.7	185	619	9
1431	No	0	0	0	0	1	Medical	I64	9	38.71	No	1	No	0	0	0	0	0	0	0	0	0	0	0	0	0	0	0	0	0	0	0	2	59	Female	60	155	24.974	36.5	96	119	73							10
1432	No	0	0	0	0	1	Elective surgery	N20.1	14	2.29	No	0	Yes	0	0	0	0	0	0	0	0	0	0	0	0	0	0	0	0	0	0	0	2	51	Male	78	167	27.968	35.8	73	150	80	12.5	10.76	4.7				9
1433	No	0	0	0	0	0	Elective surgery	C61	2	2.73	No	0	No	0	0	0	0	0	0	0	0	0	0	0	0	0	0	0	0	0	0	0	4	71	Male	52	172	17.5771	35.6	52	130	67							5
1434	Yes	4	3	0	1	1	Elective surgery	Q44.4	17	12.09	No	2	No	1	0	0	0	0	0	0	0	1	0	0	0	0	0	0	0	0	0	0	6	69	Male	82	175	26.7755	36.4	71	158	65	10.6	4.41	0.9	3.9	262		12
1435	No	0	0	0	0	1	Elective surgery	N20.0	14	4.79	No	0	No	0	0	0	0	0	0	0	0	0	0	0	0	0	0	0	0	0	0	0	4	27	Female	64	160	25	36	72	120	70							10
1436	No	0	0	0	0	1	Elective surgery	K80.5	11	1.96	No			0	0	0	0	0	0	0	0	0	0	0	0	0	0	0	0	1	0	0	5	27	Female	62	158	24.8358	35.5	72	116	62	13.6				64	445	5
1437	No	0	0	0	0	1	Elective surgery	S02.6	19	2.9	No	0	Yes	0	0	0	0	0	0	0	0	0	0	0	0	0	0	0	0	0	0	0	4	21	Male	73	180	22.5309	36.7	77	130	70							7
1438	No	0	0	0	0	1	Elective surgery	K80.8	11	1.07	No	2	No	0	0	0	0	0	0	0	0	0	0	0	0	0	0	0	0	0	0	0	4	25	Female	54	153	23.068	36.3	86	80	60							8
1439	Yes	2	0	2	0	0	Medical	D47.3	2	4.75	No	1	No	0	0	0	0	0	0	0	0	0	0	0	0	0	0	0	0	0	0	0	2	58	Female	45	160	17.5781	36.4	68	110	70							7
1440	Yes	1	0	0	1	0	Elective surgery	K62.8	11	1.79	No	0	No	0	0	0	0	0	0	0	0	0	0	0	0	0	0	0	0	0	0	0	1	43	Male	57	170	19.7232	35.4	59	112	61							2
1441	No	0	0	0	0	1	Urgent surgery	S02.2	19	0.75	No	0	No	0	0	0	0	0	0	0	0	0	0	0	0	0	0	0	0	0	0	0	1	48	Male	75	168	26.5731	36.2	68	100	60							1
1442	No	0	0	0	0	1	Medical	F31.2	5	42.04	No	3	No	0	0	0	0	0	0	0	0	0	0	0	0	0	0	0	0	0	0	0	4	26	Male	75	177	23.9395	35.7	113	128	74			0.9		37		8
1443	No	0	0	0	0	1	Medical	K85	11	5.88	No	3	No	0	0	0	0	0	0	0	0	1	0	0	0	0	0	0	0	0	0	0	6	88	Female	47	150	20.8889	35.8	70	170	77							6
1444	No	0	0	0	0	0	Elective surgery	K80.2	11	2.86	No	2	No	0	0	0	0	0	0	0	0	0	0	0	0	0	0	0	0	0	0	0	1	47	Female	55	155	22.8928	36.1	84	120	83							6
1445	Yes	2	1	0	1	1	Elective surgery	S02.7	19	13.91	No	0	Yes	0	0	0	0	0	0	0	0	0	0	0	0	0	0	0	0	0	0	0	4	24	Male	80	169	28.0102	36.2	101	130	90	13.2	7.74					8
1446	Yes	1	0	0	1	0	Elective surgery	I20.0	9	2.66	No	1	No	0	0	0	0	0	0	0	0	0	0	0	0	0	0	0	0	0	0	0	4	97	Female	60	155	24.974	36.8	53	150	90	12.4	6.28					11
1447	Yes	2	2	0	0	0	Urgent surgery	S02.6	19	6.99	No	1	No	0	0	0	0	0	0	0	0	0	0	0	0	0	0	0	0	0	0	0	4	22	Male	65	170	22.4914	37.2	93	140	83	13.1	9.73					8
1448	Yes	5	3	2	0	0	Medical	D39.0	2	37.72	No	1	No	0	0	0	0	0	0	0	0	0	0	0	0	0	0	0	0	0	0	0	3	64	Female	63	155	26.2227	36.7	90	170	90			9.1				6
1449	No	0	0	0	0	1	Elective surgery	K92.1	11	1.93	No	2	No	0	0	0	0	0	0	0	0	0	0	0	0	0	0	0	0	0	0	0	3	64	Female	67	150	29.7778	36.2	82	120	53	10.3	7.58	1.1				7
1450	Yes	1	1	0	0	1	Elective surgery	I50.1	9	0.95	No	0	No	0	1	0	0	0	0	0	0	0	0	0	0	0	0	0	0	0	0	0	5	82	Male	72	170	24.9135	36.1	76	130	90	11	8.2	3.1				15
1451	Yes	1	0	1	0	1	Medical	K70.3	11	50.02	No	0	No	0	0	0	0	0	0	0	0	0	0	0	0	0	0	0	0	0	1	0	4	49	Male	50	158	20.0288	36.6	100	160	90	5.8	7.79	0.6		99	490	14
1452	No	0	0	0	0	1	Urgent surgery	I73.9	9	5.82	No	0	No	0	0	0	0	0	0	0	0	0	0	0	0	0	0	0	0	0	0	0	1	44	Female	90	165	33.0579	36.7	83	120	77	11.7	6.6	0.8				10
1453	Yes	1	1	0	0	1	Elective surgery	C61	2	2.76	No	0	No	0	0	0	0	0	0	0	0	0	0	0	0	0	0	1	0	0	0	0	5	60	Male	67	170	23.1834	36.7	88	118	68							8
1454	No	0	0	0	0	0	Elective surgery	R61.0	18	2.79	No	0	No	0	0	0	0	0	0	0	0	0	0	0	0	0	0	0	0	0	0	0	4	18	Female	58	153	24.7768	35.7	81	125	75							5
1455	Yes	1	0	0	1	0	Elective surgery	J35.0	10	1.05	No	8	Yes	0	0	0	0	0	0	0	0	0	0	0	0	0	0	0	0	0	0	0	4	18	Female	54	157	21.9076	36.3	62	90	60							7
1456	No	0	0	0	0	0	Elective surgery	I21.0	9	9.99	No	1	No	0	0	0	0	0	0	0	0	0	0	0	0	0	0	0	0	0	0	0	3	61	Female	66	165	24.2424	35.6	71	92	41	14.9	14.98	1.1		20		12
1457	No	0	0	0	0	1	Elective surgery	K83.0	11	1.88	No	0	No	0	0	0	0	0	0	0	0	0	0	0	0	0	0	0	0	0	0	0	2	56	Female	68	170	23.5294	35.8	83	110	60	12	8.5	0.8		28	842	5
1458	No	0	0	0	0	1	Elective surgery	I72.4	9	3.52	Yes	1	No	0	0	0	0	0	0	0	0	1	0	0	0	0	0	0	0	0	0	0	6	73	Female	64	155	26.6389	36	74	130	80	8.5	6.67	0.7				11
1459	No	0	0	0	0	1	Medical	I21.0	9	17.87	No	0	No	1	0	0	0	0	0	0	0	0	0	0	0	0	0	0	0	0	0	0	5	37	Male	78	166	28.306	35	62	120	60			1.1				8
1460	No	0	0	0	0	0	Medical	G61.0	6	15.1	No	0	No	0	0	0	0	0	0	0	0	1	0	0	0	0	0	0	0	0	0	0	5	65	Male	88	160	34.375	36	80	120	70	11.8	8.31	1.3		21	24	7
1461	Yes	2	1	0	1	1	Elective surgery	I21.9	9	55.24	No	1	No	0	0	0	0	0	0	0	0	1	0	0	0	0	0	0	0	0	0	0	4	54	Female	55.4	157	22.4756	35.2	88	110	60							15
1462	Yes	1	1	0	0	1	Elective surgery	N13.3	14	3.12	No	1	No	0	0	0	0	0	0	0	0	0	0	0	0	0	0	0	0	0	0	0	4	34	Male	86	170	29.7578	35.8	83	148	81							8
1463	No	0	0	0	0	0	Elective surgery	S02.6	19	3.07	No	3	Yes	0	0	0	0	0	0	0	0	0	0	0	0	0	0	0	0	0	0	0	4	35	Male	72	160	28.125	36	67	127	67							7
1464	No	0	0	0	0	1	Elective surgery	K10.8	11	1.98	No	0	No	0	0	0	0	0	0	0	0	0	0	0	0	0	0	0	0	0	0	0	4	30	Male	73	190	20.2216	36.6	67	100	60							7
1465	No	0	0	0	0	1	Medical	K76.9	11	8.11	No	0	No	0	0	0	0	0	0	0	0	0	0	0	0	0	0	0	0	0	0	0	4	18	Female	45.5	156	18.6966	36	83	110	60	11.1	7.48	0.7	4	59	496	3
1466	No	0	0	0	0	1	Medical	F05.1	5	56.96	No	4	No	0	0	0	0	1	0	0	0	1	0	0	0	0	0	0	0	0	0	0	6	64	Female	43	155	17.898	36.7	111	160	100	11	11.91	0.8	4	56	170	8
1467	No	0	0	0	0	1	Elective surgery	C50.9	2	1.81	No	0	No	0	0	0	0	0	0	0	0	1	0	0	0	0	0	1	0	0	0	0	8	75	Female	60	150	26.6667	35.8	85	130	70							7
1468	No	0	0	0	0	1	Elective surgery	K80.5	11	3.03	No	10	No	0	0	0	0	0	0	0	0	0	0	0	0	0	0	0	0	0	0	0	4	80	Female	60	160	23.4375	35.9	93	194	92							6
1469	No	0	0	0	0	1	Elective surgery	N40	14	1.71	No	1	No	0	0	0	0	0	0	0	0	0	0	0	0	0	0	0	0	0	0	0	4	80	Male	53	165	19.4674	36.1	86	110	60							5
1470	No	0	0	0	0	1	Medical	G61.9	6	7.03	No	1	No	0	0	0	0	0	0	0	0	0	0	0	0	0	0	0	0	0	0	0	1	42	Female	69	152	29.865	35.7	90	111	84							5
1471	No	0	0	0	0	1	Elective surgery	K57.0	11	128.78	No	1	No	0	0	0	0	0	0	0	0	0	0	0	0	0	0	0	0	0	0	0	4	81	Female	65	160	25.3906	36.2	89	134	67	8.3	9.26	0.6				8
1472	No	0	0	0	0	0	Urgent surgery	C71.3	2	8.82	No	2	No	0	0	0	0	0	0	0	0	0	0	0	0	0	0	0	0	0	0	0	2	56	Female	55	169	19.257	35.5	82	110	70	11.8	4.74	0.4				10
1473	No	0	0	0	0	0	Elective surgery	K83.0	11	4.45	Yes	0	No	0	0	0	0	0	0	0	0	1	0	0	0	0	0	0	0	1	0	0	5	50	Female	54	145	25.6837	36.7	91	90	53	7.6	18.35	1.9		41	354	13
1474	Yes	1	1	0	0	0	Medical	K87.0	11	23.73	No	2	Yes	0	0	0	0	0	0	0	0	0	0	0	0	0	0	0	0	0	0	0	4	19	Female	59.1	157	23.9766	36.1	94	100	60	10.1	6.22	0.6		107	67	7
1475	No	0	0	0	0	1	Medical	N18.0	14	13.68	No	2	No	0	0	0	0	0	0	0	0	0	0	1	0	0	0	0	0	0	0	0	6	72	Female	62	162	23.6244	36.3	104	140	70	14	7.85	3.1		56	29	11
1476	No	0	0	0	0	1	Elective surgery	K80.2	11	0.91	No	0	No	0	0	0	0	0	0	0	0	0	0	0	0	0	0	0	0	0	0	0	4	37	Female	109	177	34.7921	35.1	76	133	67							8
1477	No	0	0	0	0	0	Elective surgery	I20.9	9	1.87	No	2	No	1	0	0	0	0	0	0	0	0	0	0	0	0	0	0	0	0	0	0	4	68	Male	76	182	22.9441	35.8	75	150	73	10.7	7.39	1.5				12
1478	No	0	0	0	0	1	Elective surgery	J86.9	10	3.07	No	0	No	0	0	0	0	0	0	0	0	0	0	0	0	0	0	0	0	0	0	0	2	52	Female	73	155	30.385	35.6	87	100	70	9.8	14.37	0.8				13
1479	No	0	0	0	0	1	Medical	I61.0	9	8.1	No	0	No	0	0	0	0	0	0	0	0	0	0	0	0	0	0	0	0	0	0	0	4	73	Female	58.5	161	22.5686	36.3	74	135	74	12.9	7.87	0.8				4
1480	No	0	0	0	0	1	Medical	F32.3	5	12.77	No	1	No	0	0	0	0	0	0	0	0	0	0	0	0	0	0	0	0	0	0	0	1	40	Male	100	179	31.21	35.4	48	120	80							8
1481	No	0	0	0	0	1	Elective surgery	K80.2	11	1.79	No	0	Yes	0	0	0	0	0	0	0	0	0	0	0	0	0	0	0	0	0	0	0	3	68	Female	57	145	27.1106	35.5	70	140	80	11.9	4.75					6
1482	Yes	1	1	0	0	0	Elective surgery	N35.9	14	1.7	No	2	No	0	0	0	0	0	0	0	0	0	0	0	0	0	0	0	0	0	0	0	1	41	Male	79.9	175	26.0898	35.6	69	138	87							8
1483	No	0	0	0	0	0	Elective surgery	N20.1	14	1.08	No	1	No	0	0	0	0	0	0	0	0	0	0	0	0	0	0	0	0	0	0	0	4	33	Male	106	181	32.3556	36.8	68	130	77							8
1484	Yes	1	1	0	0	1	Medical	O90.4	15	23.4	No	2	No	0	0	0	0	0	0	0	0	0	0	0	0	0	0	0	0	0	0	0	4	24	Female	79.3	160	30.9766	35.5	94	110	70	9.3	6.33	3.8		46		5
1485	No	0	0	0	0	1	Medical	K22.0	11	19.89	No	0	No	0	0	0	0	0	0	0	0	0	0	0	0	0	0	0	0	0	0	0	2	53	Male	65	175	21.2245	36	69	115	74							6
1486	Yes	1	1	0	0	1	Medical	I05.2	9	44.7	No	1	Yes	0	0	0	0	0	0	0	0	0	0	0	0	0	0	0	0	0	0	0	1	44	Female	61	150	27.1111	36.1	40	112	59	12.3	2.88	1.1	3.6	18		9
1487	No	2	0	2	0	0	Medical	C81.0	2	12.1	No	4	No	0	0	0	0	0	0	0	0	0	0	0	0	0	0	0	0	0	0	0	2	59	Female	71	171	24.281	36	88	79	53	7	6.1	0.7	2.5			10
1488	No	0	0	0	0	0	Elective surgery	K80.8	11	1.96	No	2	No	0	0	0	0	0	0	0	0	0	0	0	0	0	0	0	0	0	0	0	3	64	Male	58	164	21.5645	36.7	64	130	60							7
1489	Yes	1	1	0	0	0	Medical	G11.2	6	26.05	No	0	No	0	0	0	0	0	0	0	0	0	0	0	0	0	0	0	0	0	0	0	2	50	Male	80	160	31.25	36.2	82	125	74	15.5	11.01	1		24	24	5
1490	No	0	0	0	0	1	Medical	I47.2	9	12.73	No	0	No	0	0	0	0	0	0	0	0	1	0	0	0	0	0	0	0	0	0	0	4	57	Male	63	167	22.5895	36.2	52	137	81	14	6.08	1.1				6
1491	No	0	0	0	0	0	Elective surgery	C50.9	2	1.69	No	0	No	0	0	0	0	0	0	0	0	0	0	0	0	0	0	1	0	0	0	0	4	59	Female	70	150	31.1111	36	65	151	140							10
1492	No	0	0	0	0	1	Medical	N17.9	14	25.99	No	2	No	0	0	0	0	0	0	0	0	0	0	1	0	0	0	0	0	1	0	0	4	41	Female	58.5	156	24.0385	36.4	84	167	90	11.3	9.27	2	2.3			11
1493	No	0	0	0	0	1	Medical	N17.9	14	10.29	No	0	No	0	0	0	0	0	0	0	0	0	0	0	0	0	0	0	0	0	0	0	4	32	Male	81	176	26.1493	35.3	69	139	91	10.4	8.26	8.1				10
1494	No	0	0	0	0	1	Elective surgery	Q75.8	17	3.02	No	4	No	0	0	0	0	0	0	0	0	0	0	0	0	0	0	0	0	0	0	0	4	22	Male	73	177	23.3011	36.5	65	97	56							7
1495	No	0	0	0	0	1	Elective surgery	C34.1	2	3.96	No	0	No	0	0	0	0	0	0	0	0	0	0	0	0	0	0	0	0	0	0	0	3	69	Male	80	171	27.3588	36.7	123	112	75							6
1496	No	0	0	0	0	1	Medical	K74.6	11	14.98	Yes	0	No	0	0	0	0	0	0	0	0	0	0	0	0	0	0	0	0	0	1	0	5	56	Female	55	165	20.202	36	88	110	60	3.3	9.15	1.4	2.8	80	231	5
1497	No	0	0	0	0	1	Elective surgery	K40.9	11	1.05	No	0	No	0	0	0	0	0	0	0	0	0	0	0	0	0	0	0	0	0	0	0	3	61	Male	71	172	23.9995	36.7	75	156	75	15	5.3	1				5
1498	No	0	0	0	0	0	Elective surgery	S02.6	19	4.52	No	0	No	0	0	0	0	0	0	0	0	0	0	0	0	0	0	0	0	0	0	0	2	52	Male	50	160	19.5312	36.4	58	110	70	12.2	6.43					1
1499	No	0	0	0	0	1	Medical	K76.8	11	48.71	Yes	1	No	0	0	0	0	0	0	0	0	0	0	0	0	0	0	0	0	0	1	0	5	58	Male	53	162	20.1951	37.4	73	110	60	6.6	5.17	3.1	3	11	33	5
1500	No	0	0	0	0	0	Elective surgery	N82.0	14	1.78	No	1	No	0	0	0	0	0	0	0	0	0	0	0	0	0	0	0	0	0	0	0	1	47	Female	70	155	29.1363	36.5	75	150	93							7
1501	No	0	0	0	0	1	Elective surgery	I20.9	9	2.89	No	2	No	0	0	0	0	0	0	0	0	0	0	1	0	0	0	0	0	0	0	0	6	82	Male	59.7	155	24.8491	35.5	54	110	60	12.2	4.91	1.3		26		11
1502	No	0	0	0	0	1	Elective surgery	K83.1	11	4.14	No	0	No	0	0	0	0	0	0	0	0	0	0	0	0	0	0	0	0	0	0	0	3	66	Male	64	168	22.6757	36.4	79	130	80	12.6	5.57	0.9		57	607	6
1503	No	0	0	0	0	1	Medical	F25.0	5	13.02	No	0	No	0	0	0	0	0	0	0	0	0	0	0	0	0	0	0	0	0	0	0	4	25	Male	62	171	21.2031	37	67	120	80	13.3	4.55	1.2		21		4
1504	No	0	0	0	0	1	Medical	K92.9	11	27.11	No	1	No	0	0	0	0	0	0	0	0	0	0	0	0	0	0	0	0	0	0	0	4	26	Male	75.6	175	24.6857	36.7	76	122	77	14.4	5.78	1.2	4.2	29	100	7
1505	No	0	0	0	0	1	Elective surgery	C18.0	2	3.09	No	0	No	0	0	0	0	0	0	0	0	0	0	0	0	0	0	0	0	0	0	0	2	51	Female	60	160	23.4375	35.3	77	150	90							14
1506	No	0	0	0	0	1	Elective surgery	J34.2	10	1.01	No	0	No	0	0	0	0	0	0	0	0	0	0	0	0	0	0	0	0	0	0	0	4	22	Female	74	163	27.852	35.8	71	115	67							7
1507	No	0	0	0	0	1	Elective surgery	K83.1	11	1.89	No	1	No	0	0	0	0	0	0	0	0	1	0	0	0	0	0	0	0	0	0	0	6	71	Female	85	167	30.478	36.2	50	120	70	12.6	5.52	0.7		16	52	8
1508	No	0	0	0	0	1	Medical	G31.8	6	45.03	No	0	No	0	0	0	0	0	0	0	0	0	0	0	0	0	0	0	0	0	0	0	2	55	Female	65	160	25.3906	35.9	71	112	80	13.1	4.59	0.7		17		2
1509	No	0	0	0	0	0	Elective surgery	J98.4	10	33.03	No	0	No	0	0	0	0	0	0	0	0	0	0	0	0	0	0	0	0	0	0	0	3	63	Female	52	153	22.2137	36	81	100	75	14.4	5.11	1		19	18	3
1510	No	0	0	0	0	0	Elective surgery	C60.2	2	1.95	No	0	No	0	0	0	0	0	0	0	0	0	0	0	0	0	0	1	0	0	0	0	6	73	Male	71	170	24.5675	36	79	140	80	14	11.28	0.8				8
1511	No	0	0	0	0	1	Medical	G11.2	6	21.22	No	0	No	0	0	0	0	0	0	0	0	0	0	0	0	0	0	0	0	0	0	0	2	59	Male	90	156	36.9823	36.8	107	103	59	13.7	15.72	1		13		6
1512	Yes	1	0	1	0	0	Medical	D41.0	2	27.7	No	1	No	0	0	0	0	0	0	0	0	0	0	0	0	0	0	1	0	0	0	0	6	24	Female	72	165	26.4463	37.8	115	110	70	6.8	10.04	0.9		23		6
1513	Yes	1	0	1	0	1	Elective surgery	N18.9	14	66.66	No	0	No	0	0	0	0	0	0	0	0	0	0	1	0	0	0	0	0	0	0	0	6	80	Male	75.3	162	28.6923	36.2	73	147	70							12
1514	No	0	0	0	0	1	Urgent surgery	D37.6	2	1.27	No	0	No	0	0	0	0	0	0	0	0	0	0	0	0	0	0	0	0	0	0	0	1	43	Female	54	160	21.0938	36.2	69	109	60							6
1515	No	0	0	0	0	0	Elective surgery	C67.2	2	1.68	No	0	No	0	0	0	0	0	0	0	0	0	0	0	0	0	0	0	0	0	0	0	4	77	Female	66	155	27.4714	36.5	72	141	64	11.6	8.46	0.9				9
1516	No	0	0	0	0	1	Elective surgery	N28.8	14	3.41	No	0	No	0	0	0	0	0	0	0	0	0	0	0	0	0	0	0	0	0	0	0	1	47	Female	65	155	27.0552	36	84	120	70	10.8						8
1517	No	0	0	0	0	1	Medical	K76.8	11	13.1	No	0	No	0	0	0	0	0	0	0	0	0	0	0	0	0	0	0	0	0	1	0	7	18	Female	80	152	34.626	36.2	88	120	80	11.7	5.46		2.6	27	79	3
1518	Yes	1	1	0	0	0	Medical	I50.0	9	46.58	Yes	0	No	1	1	0	0	0	0	0	0	0	0	1	0	0	0	0	0	0	0	0	7	64	Male	64.6	170	22.3529	35.4	112	81	59	14.5	8.89	5.3				9
1519	No	0	0	0	0	0	Elective surgery	Z43.3	21	1.99	No	1	No	0	0	0	0	0	0	0	0	0	0	0	0	0	0	0	0	0	0	0	1	47	Male	111	180	34.2593	36.1	79	100	70							6
1520	No	0	0	0	0	1	Medical	K75.0	11	35.08	Yes	2	No	0	0	0	0	0	0	0	0	0	0	0	0	0	0	0	0	0	0	0	1	44	Male	59	170	20.4152	36.2	84	130	80	11.4	15.89	0.8		35		9
1521	Yes	1	1	0	0	1	Elective surgery	S02.6	19	2.25	No	0	No	0	0	0	0	0	0	0	0	0	0	0	0	0	0	0	0	0	0	0	4	23	Female	70	160	27.3438	36.5	68	121	85							7
1522	No	0	0	0	0	1	Elective surgery	D10.3	2	3.04	No	0	No	0	0	0	0	0	0	0	0	0	0	0	0	0	0	0	0	0	0	0	4	37	Male	82	172	27.7177	36.3	79	131	89							10
1523	No	0	0	0	0	1	Elective surgery	N08.5	14	7.7	No	3	No	0	0	0	0	0	0	0	0	0	0	0	0	0	0	0	0	0	0	0	4	19	Female	59	168	20.9042	36	89	107	71							11
1524	No	0	0	0	0	1	Elective surgery	K80.5	11	1.76	No	3	No	0	0	0	0	0	0	0	0	0	0	0	0	0	0	0	0	0	0	0	3	62	Female	86	158	34.4496	35.9	81	130	78							8
1525	No	0	0	0	0	0	Medical	C34.9	2	9.05	No	0	No	0	0	0	0	0	0	0	0	0	0	0	0	0	0	0	0	0	0	0	4	91	Male	64	177	20.4284	36.6	80	140	82	6.7	8.01	1.5	3.4			9
1526	No	0	0	0	0	1	Medical	I21.9	9	1.82	No	0	No	1	0	0	0	0	0	0	0	0	0	0	0	0	0	0	0	0	0	0	3	51	Male	80	170	27.6817	36.2	73	110	70							8
1527	No	0	0	0	0	0	Elective surgery	S02.6	19	2.07	No	1	No	0	0	0	0	0	0	0	0	0	0	0	0	0	0	0	0	0	0	0	4	20	Male	55	171	18.8092	36.7	68	109	51							1
1528	No	0	0	0	0	1	Medical	I21.9	9	43.71	No	1	No	1	0	0	0	0	0	0	0	0	0	0	0	0	0	0	0	0	0	0	3	56	Male	65	160	25.3906	36	55	108	61							10
1529	No	0	0	0	0	1	Elective surgery	S75.0	19	2.04	No	3	Yes	1	0	0	0	0	0	0	0	0	0	0	0	0	0	0	0	0	0	0	3	55	Female	56	157	22.719	36	55	125	78	12	6.59	1		21		10
1530	No	0	0	0	0	1	Medical	I67.1	9	1.76	No	1	No	0	0	0	0	0	0	0	0	0	0	0	0	0	0	0	0	0	0	0	3	61	Male	74	172	25.0135	36.3	65	156	89	13.5	4.73	1		17		7
1531	No	0	0	0	0	1	Elective surgery	E66.0	4	3.25	No	0	No	0	0	0	0	0	0	0	0	0	0	0	0	0	0	0	0	0	0	0	4	29	Female	120	169	42.0153	35.8	68	130	80							8
1532	No	0	0	0	0	0	Elective surgery	N05.9	14	7.96	No	0	No	0	0	0	0	0	0	0	0	0	0	0	0	0	0	0	0	0	0	0	3	63	Female	60.3	156	24.7781	35	68	120	60	9.9	3.78	1.3				5
1533	No	0	0	0	0	0	Elective surgery	D10.3	2	4.93	No	0	No	0	0	0	0	0	0	0	0	0	0	0	0	0	0	0	0	0	0	0	4	25	Male	78	173	26.0617	36.2	80	120	70	13.8	7.86	1.3		39		1
1534	No	0	0	0	0	0	Medical	I25.0	9	2.87	No	0	No	1	1	0	0	0	0	0	0	0	0	0	0	0	0	0	0	0	0	0	5	66	Male	65	165	23.8751	35.8	71	108	66	14.1	17.16	0.9				10
1535	No	0	0	0	0	1	Elective surgery	N28.8	14	1.94	No	0	No	0	0	0	0	0	0	0	0	0	0	0	0	0	0	0	0	0	0	0	1	41	Female	70	160	27.3438	36	57	89	51							5
1536	No	0	0	0	0	0	Medical	C22.1	2	8.44	No	0	No	0	0	0	0	0	0	0	0	0	0	0	0	0	0	0	0	0	0	0	2	58	Male	78	165	28.6501	36.4	85	120	71	11.2	11.54	0.5		107	337	10
1537	No	0	0	0	0	1	Medical	M32.8	13	11.06	No	2	No	0	0	0	0	0	0	0	0	0	0	0	0	0	0	0	0	0	0	0	4	21	Female	65	162	24.7676	36	97	110	70							7
1538	No	0	0	0	0	1	Medical	G40.9	6	11.1	No	0	Yes	0	0	0	0	0	0	0	0	0	0	0	0	0	0	0	0	0	0	0	4	22	Female	67	164	24.9108	36	63	120	60	12.8	7.54					7
1539	Yes	3	2	1	0	1	Medical	I50.0	9	42.84	No	1	No	0	1	0	0	0	0	0	0	0	0	0	0	0	0	0	0	0	0	0	3	56	Male	64	165	23.5078	34.2	50	86	51							12
1540	No	0	0	0	0	1	Elective surgery	J84.9	10	6.97	No	0	No	0	0	0	0	0	0	0	0	0	0	0	0	0	0	0	0	0	0	0	1	40	Female	93	160	36.3281	36	88	110	70	12.1	6.13	0.8		15		6
1541	No	0	0	0	0	0	Elective surgery	N04.9	14	2.23	No	0	No	0	0	0	0	0	0	0	0	0	0	0	0	0	0	0	0	0	0	0	4	73	Male	88	178	27.7743	35.9	72	140	70	10.1	9.69	2	3.4	19	32	11
1542	No	0	0	0	0	1	Elective surgery	S02.6	19	2.87	No	1	No	0	0	0	0	0	0	0	0	0	0	0	0	0	0	0	0	0	0	0	4	30	Male	80	193	21.4771	35.2	62	118	70							7
1543	No	0	0	0	0	1	Medical	S05.4	19	4.09	No	0	No	0	0	0	0	0	0	0	0	0	0	0	0	0	0	0	0	0	0	0	2	54	Male	66	160	25.7812	35.8	72	120	80							3
1544	Yes	1	0	1	0	1	Urgent surgery	S02.6	19	3.04	No	0	No	0	0	0	0	0	0	0	0	0	0	0	0	0	0	0	0	0	0	0	4	29	Male	65	172	21.9713	36.5	79	131	78							7
1545	No	0	0	0	0	1	Urgent surgery	D43.0	2	28	No	2	No	0	0	0	0	0	0	0	0	0	0	0	0	0	0	0	0	0	0	0	4	19	Female	50	160	19.5312	36	78	111	70	13.9	10.46	0.8				8
1546	No	0	0	0	0	1	Medical	M32.9	13	7.84	No	0	No	0	0	0	0	0	0	0	0	0	0	0	0	0	0	0	0	0	0	0	1	43	Female	55.3	152	23.9352	37.5	120	124	80	13.1	24.68	0.7	3.5	17		4
1547	No	0	0	0	0	1	Medical	J90	10	22.79	No	2	No	0	0	0	0	0	0	0	0	1	0	0	0	0	0	0	0	0	0	0	6	78	Female	70	150	31.1111	36.2	66	158	78	12.5	13.48	1.1	3.5	48		11
1548	No	0	0	0	0	1	Elective surgery	K80.2	11	1.98	No	0	No	0	0	0	0	0	0	0	0	0	0	0	0	0	0	0	0	0	0	0	4	78	Female	50	150	22.2222	35.5	71	150	60							7
1549	Yes	1	1	0	0	1	Elective surgery	C53.9	2	8.52	Yes	1	No	0	0	0	0	0	0	0	0	0	0	0	0	0	0	1	0	0	0	0	5	63	Female	47	162	17.9089	36.3	98	88	54	6.1	26.09	0.7	3.2	12	21	8
1550	No	0	0	0	0	0	Medical	N18.9	14	4.15	No	0	No	0	0	0	0	0	0	0	0	0	0	1	0	0	0	0	0	0	0	0	3	49	Male	93	165	34.1598	35.9	76	130	80	11.6	7.26	1.9	4.1	19	19	7
1551	No	0	0	0	0	1	Elective surgery	I20.0	9	1.07	No	0	Yes	0	0	1	1	0	0	0	0	0	0	0	0	0	0	0	0	0	0	0	5	67	Male	82	160	32.0312	36	56	120	70							7
1552	No	0	0	0	0	1	Elective surgery	I21.9	9	0.77	No	1	No	1	0	0	0	0	0	0	0	0	0	0	0	0	0	0	0	0	0	0	5	74	Male	68	166	24.677	35.2	81	90	50							8
1553	No	0	0	0	0	0	Medical	K80.3	11	3.98	No	0	No	0	0	0	0	0	0	0	0	0	0	0	0	0	0	0	0	0	0	0	4	28	Female	61	163	22.9591	36.1	90	120	80	11.9	13.41	0.6	3.9	149	453	4
1554	Yes	1	1	0	0	0	Medical	N40	14	1.62	No	0	No	0	0	0	0	0	0	0	0	1	0	0	0	0	0	0	0	0	0	0	6	70	Male	78	172	26.3656	35	85	120	79	14.3	12.15	1.4				6
1555	No	0	0	0	0	1	Elective surgery	C60.1	2	1.67	No	0	No	0	0	0	0	0	0	0	0	0	0	0	0	0	0	1	0	0	0	0	6	89	Male	69	170	23.8754	36.6	63	126	59	12	5.7	1.01				5
1556	No	0	0	0	0	1	Urgent surgery	K80.5	11	8.89	No	0	No	0	0	0	0	0	0	0	0	1	0	0	0	0	0	0	0	0	0	0	3	45	Female	58	157	23.5304	36.3	79	131	89	10	7.25	0.6		27	246	8
1557	No	0	0	0	0	1	Elective surgery	D10.3	2	2.21	No	0	No	0	0	0	0	0	0	0	0	0	0	0	0	0	0	0	0	0	0	0	2	54	Female	60	165	22.0386	36.2	72	117	67							7
1558	No	0	0	0	0	1	Elective surgery	I49.5	9	4	No	1	No	0	0	0	0	0	0	0	0	0	0	0	0	0	0	0	0	0	0	0	4	92	Male	91	160	35.5469	35.3	55	120	56	11.5	6.13	1.8		14		7
1559	No	0	0	0	0	0	Medical	K75.4	11	15.06	No	1	No	0	0	0	0	0	0	0	0	0	0	0	0	0	0	0	0	0	1	0	7	22	Female	54	170	18.6851	36.1	68	100	55	11.4	7.46	0.6	3.5	116	199	11
1560	No	0	0	0	0	1	Medical	N00.8	14	17.75	No	0	No	0	0	0	0	0	0	0	0	0	0	0	0	0	0	0	0	0	0	0	4	29	Female	73	155	30.385	36.3	92	130	90	8.8	11.73					5
1561	No	0	0	0	0	1	Medical	D38.1	2	1.74	No	0	No	0	0	0	0	0	0	0	0	1	0	0	0	0	0	0	0	0	0	0	6	78	Female	83	153	35.4564	36	69	118	66	11.6	5.48	0.7				6
1562	No	0	0	0	0	1	Elective surgery	D43.0	2	2.37	Yes	2	No	0	0	0	0	0	0	0	0	0	0	0	0	0	0	0	0	0	0	0	4	83	Female	80	168	28.3447	35.6	72	120	80							13
1563	No	0	0	0	0	1	Medical	J84.9	10	0.99	No	0	No	0	0	0	0	0	0	0	0	0	0	0	0	0	0	0	0	0	0	0	4	26	Male	81.5	172	27.5487	36.6	56	120	80	13.2	5.07	1				3
1564	No	0	0	0	0	0	Medical	F33.3	5	2.06	No	0	Yes	0	0	0	0	0	0	0	0	0	0	0	0	0	0	0	0	0	0	0	4	37	Female	69	160	26.9531	35	107	109	75	12.1	6.06	1		25		8
1565	No	0	0	0	0	1	Elective surgery	M51.8	13	1.93	No	7	No	0	0	0	0	0	0	0	0	0	0	0	0	0	0	0	0	0	0	0	4	37	Female	57	149	25.6745	36.8	89	93	57							13
1566	No	0	0	0	0	0	Medical	M46.4	13	21.89	No	1	No	0	0	0	0	0	0	0	0	1	0	0	0	0	0	0	0	0	0	0	4	55	Male	85	170	29.4118	37	81	140	80							5
1567	Yes	3	2	1	0	1	Elective surgery	C18.2	2	20.17	No	2	No	0	0	0	0	0	1	0	0	1	0	0	0	0	0	0	0	0	0	0	7	77	Female	65	155	27.0552	37.1	79	110	62	9	7.42	0.7				9
1568	No	0	0	0	0	1	Medical	C23	2	4.2	No	1	No	0	0	0	0	0	0	0	0	0	0	0	0	0	0	0	0	0	0	0	2	59	Female	46	160	17.9688	34.9	64	123	65	7.1	6.09	1		91	98	5
1569	No	0	0	0	0	0	Elective surgery	K80.5	11	1.03	No	0	No	0	0	0	0	0	0	0	0	0	0	0	0	0	0	0	0	0	0	0	2	58	Female	74	164	27.5134	36.1	55	109	63							4
1570	Yes	1	0	1	0	1	Medical	M32.1	13	22.1	No	0	No	0	0	0	0	0	0	0	0	0	0	0	0	0	0	0	0	0	0	0	4	36	Female	77	163	28.9811	35.6	89	130	80	14.1	16.01	0.8	4.5	12	64	9
1571	No	0	0	0	0	1	Medical	F20.0	5	16.07	No	0	No	0	0	0	0	0	0	0	0	0	0	0	0	0	0	0	0	0	0	0	2	50	Male	80	170	27.6817	37	93	127	83	10.5	5.49	1	4.3	14	55	8
1572	No	0	0	0	0	0	Urgent surgery	I21.9	9	3.01	No	0	No	0	0	0	0	0	0	0	0	0	0	0	0	0	0	0	0	0	0	0	2	50	Male	74	176	23.8895	35.8	61	79	50							8
1573	No	0	0	0	0	1	Medical	I48	9	3.72	No	0	No	0	0	0	0	0	0	0	0	0	0	0	0	0	0	0	0	0	0	0	2	54	Male	67	163	25.2174	35.2	176	117	82	11.5	6.11	0.6		24		13
1574	No	0	0	0	0	0	Medical	F20.0	5	83.17	No	0	No	0	0	0	0	0	0	0	0	0	0	0	0	0	0	0	0	0	0	0	4	73	Male	75	170	25.9516	36.4	100	161	86	13.4	5.76	1.3	4	24	33	3
1575	No	0	0	0	0	1	Elective surgery	I77.0	9	0.75	No	0	No	0	0	0	1	0	0	0	0	0	0	0	0	0	0	0	0	0	0	0	5	32	Male	89	170	30.7959	37.2	86	160	80							4
1576	No	0	0	0	0	0	Elective surgery	K40.9	11	1.14	No	0	No	0	0	0	0	0	0	0	0	0	0	0	0	0	0	0	0	0	0	0	3	61	Male	58	162	22.1003	35.8	60	113	67							6
1577	No	0	0	0	0	0	Elective surgery	K83.0	11	16.88	No	0	No	0	0	0	0	0	0	0	0	0	0	0	0	0	0	0	0	0	0	0	2	59	Male	79	170	27.3356	36.6	67	127	67							6
1578	No	0	0	0	0	1	Elective surgery	C64	2	2.8	No	1	No	0	0	0	0	0	0	0	0	0	0	0	0	0	0	0	0	0	0	0	3	65	Male	78	160	30.4688	36.4	77	120	70							14
1579	No	0	0	0	0	1	Elective surgery	N40	14	2.17	No	0	No	0	0	0	0	0	0	0	0	1	0	0	0	0	0	0	0	0	0	0	5	61	Male	77	153	32.8933	36	83	155	86							11
1580	No	0	0	0	0	1	Elective surgery	I84.2	9	1.05	No	0	No	0	0	0	0	0	0	0	0	0	0	0	0	0	0	0	0	0	0	0	1	41	Male	78	175	25.4694	35.4	52	110	70							4
1581	No	0	0	0	0	0	Elective surgery	N18.0	14	1.87	No	0	No	0	0	0	0	0	0	0	0	0	1	1	0	0	0	0	0	0	0	0	7	69	Male	65	170	22.4914	35.5	84	170	90	8.6	7.18	7.2				6
1582	No	0	0	0	0	0	Elective surgery	N83.2	14	0.68	No	0	No	0	0	0	0	0	0	0	0	0	0	0	0	0	0	1	0	0	0	0	5	65	Female	58	150	25.7778	36.2	89	130	70	14.3	6.68	0.6	4.4	25	16	7
1583	No	0	0	0	0	1	Medical	M34.0	13	8.81	No	0	No	0	0	0	0	0	0	0	0	0	0	0	0	0	0	0	0	0	0	0	2	54	Female	80	150	35.5556	36.6	86	113	69	12.7	3.39	0.8		56		5
1584	No	0	0	0	0	1	Elective surgery	C17.0	2	21.29	No	1	No	0	0	0	0	0	0	0	0	0	0	0	0	0	0	1	0	0	0	0	4	55	Male	42.8	162	16.3085	36.1	72	80	40							7
1585	No	0	0	0	0	0	Elective surgery	E66.0	4	2.28	No	0	Yes	0	0	0	0	0	0	0	0	0	0	0	0	0	0	0	0	0	0	0	4	24	Female	118	168	41.8084	36.1	95	124	86							8
1586	No	0	0	0	0	1	Elective surgery	C64	2	1.84	No	0	No	0	0	0	0	0	0	0	0	0	0	0	0	0	0	1	0	0	0	0	5	62	Female	50	152	21.6413	34.6	93	90	61			1.3				7
1587	No	0	0	0	0	1	Medical	I38	9	24.2	Yes	0	No	0	0	0	0	0	0	0	0	0	0	0	0	0	0	0	0	0	0	0	4	21	Female	50	177	15.9596	36.2	104	90	50	10	11.63	0.7				8
1588	No	0	0	0	0	1	Elective surgery	K80.3	11	1.04	No	1	No	0	0	0	0	0	0	0	0	0	0	0	0	0	0	0	0	0	0	0	4	24	Female	72	165	26.4463	37.1	80	100	60							7
1589	No	0	0	0	0	0	Medical	M32.8	13	6.81	No	0	No	0	0	0	0	0	0	0	0	0	0	0	0	0	0	0	0	0	0	0	4	18	Female	52	162	19.8141	36.9	108	130	90	9	9.52	0.6		14	16	7
1590	No	0	0	0	0	1	Elective surgery	J95.5	10	2.92	No	2	No	0	0	0	0	0	0	0	0	0	0	0	0	0	0	0	0	0	0	0	4	19	Male	63	165	23.1405	36.5	115	141	73	12.9	5.85	0.7				4
1591	No	0	0	0	0	1	Urgent surgery	K91.5	11	16.2	No	1	No	0	0	0	0	0	0	0	0	0	0	0	0	0	0	0	0	0	0	0	4	36	Male	64	167	22.9481	35.6	77	108	73	11.4	4.28	0.8		67	300	5
1592	No	0	0	0	0	0	Medical	I64	9	22.77	No	1	No	0	0	0	0	0	0	0	0	0	0	0	0	0	0	0	0	0	0	0	4	91	Female	50	160	19.5312	36	85	110	80	10.3	3.58	1.1		19	63	7
1593	No	0	0	0	0	1	Medical	K83.1	11	5.49	Yes	1	No	0	0	0	0	0	0	0	0	0	0	0	0	0	0	0	0	1	0	0	5	73	Male	80	178	25.2493	36	89	160	110	9.9	36.37	1.9		48	220	7
1594	No	0	0	0	0	1	Elective surgery	I79.2	9	0.88	No	1	No	0	0	1	0	0	0	0	0	0	0	0	0	0	0	0	0	0	0	0	4	63	Female	46	130	27.2189	35	68	130	60							8
1595	No	0	0	0	0	0	Medical	I64	9	3.38	Yes	1	Yes	0	0	0	0	0	0	0	0	1	0	0	0	0	0	0	0	0	0	0	6	81	Female	75	170	25.9516	37	152	141	111	14.6	10.64	1		44		16
1596	No	0	0	0	0	1	Medical	G95.8	6	10.02	No	0	No	0	0	0	0	0	0	0	0	0	0	0	0	0	0	0	0	0	0	0	4	21	Female	60	168	21.2585	36	74	120	70							6
1597	Yes	4	1	1	2	1	Elective surgery	K80.5	11	33.02	No	0	No	0	0	1	0	0	0	0	0	0	0	0	0	0	0	0	0	0	0	0	5	87	Male	58	155	24.1415	34.4	93	152	83	10.4	3.03	1.2	3	38	422	13
1598	Yes	1	0	1	0	1	Urgent surgery	J85.2	10	83.97	No	1	Yes	0	0	0	0	0	0	0	0	0	0	0	0	0	0	0	0	0	0	0	1	44	Female	50	169	17.5064	36.5	70	100	70							6
1599	No	0	0	0	0	1	Elective surgery	C64	2	2.04	No	1	No	0	0	0	0	0	0	0	0	0	0	0	0	0	0	0	0	0	0	0	4	25	Female	64	165	23.5078	35.3	71	144	88							7
1600	Yes	1	1	0	0	1	Medical	N18.0	14	11.03	No	1	No	0	0	0	0	0	0	0	0	0	1	1	0	0	0	0	0	0	0	0	6	57	Male	76	165	27.9155	36.6	70	190	95	5.8	3.77	12.7		10		16
1601	No	0	0	0	0	0	Elective surgery	C61	2	2.8	No	0	No	0	0	0	0	0	0	0	0	0	0	0	0	0	0	1	0	0	0	0	5	67	Male	72	168	25.5102	36	74	139	74							5
1602	No	0	0	0	0	1	Medical	I42.0	9	21.05	No	1	Yes	0	0	0	0	0	0	0	0	0	0	0	0	0	0	0	0	0	0	0	2	51	Male	50	170	17.301	36	83	73	48	9.3	3.68	3.5	3.6	29		21
1603	No	0	0	0	0	1	Elective surgery	K83.1	11	15.98	No	0	No	0	0	0	0	0	0	0	0	1	0	0	0	0	0	0	0	0	0	0	3	42	Female	55	160	21.4844	34.6	82	99	79	12	12.93	0.6		38	794	7
1604	No	0	0	0	0	0	Medical	C17.0	2	19.26	No	0	No	0	0	0	0	0	0	0	0	1	0	0	0	0	0	0	0	0	0	0	5	65	Female	59	152	25.5367	36.5	64	145	76							12
1605	No	0	0	0	0	1	Urgent surgery	K83.0	11	7.16	Yes	4	No	0	0	0	1	0	0	0	0	1	0	0	0	0	0	0	0	0	0	0	7	75	Female	60	165	22.0386	35.6	83	130	80	6.6	13.49	1.4		385	1555	14
1606	No	0	0	0	0	0	Elective surgery	K60.3	11	4.11	No	0	No	0	0	0	0	0	0	0	0	0	0	0	0	0	0	0	0	0	0	0	2	55	Female	66.8	153	28.536	36.3	68	123	82							8
1607	No	0	0	0	0	1	Elective surgery	C18.7	2	3.83	No	0	Yes	0	0	0	0	0	0	0	0	1	0	0	0	0	0	0	0	0	0	0	4	53	Female	55	153	23.4952	36.1	56	110	80	11	7.13	0.8				13
1608	No	0	0	0	0	1	Elective surgery	I20.9	9	0.85	No	0	No	1	0	0	0	0	0	0	0	0	0	0	0	0	0	0	0	0	0	0	4	66	Male	54	160	21.0938	36	55	110	70	12.7	6.01	0.9				11
1609	No	0	0	0	0	0	Elective surgery	I21.9	9	4.9	No	0	No	1	0	0	0	0	0	0	0	0	0	0	0	0	0	0	0	0	0	0	5	70	Male	80	167	28.6851	36.2	74	110	70	12.7	8.5	1.5				9
1610	No	3	2	0	1	0	Urgent surgery	I74.3	9	5.73	No	3	No	0	0	0	0	0	0	0	0	0	1	0	0	0	0	0	0	0	0	0	6	70	Female	65	157	26.3702	35.6	84	150	70							6
1611	No	0	0	0	0	1	Urgent surgery	Q28.3	17	5.92	No	1	No	0	0	0	0	0	0	0	0	0	0	0	0	0	0	0	0	0	0	0	3	65	Female	58.2	155	24.2248	35.6	61	138	70	10.7	5.81	0.7		53		5
1612	No	0	0	0	0	1	Elective surgery	K80.8	11	2.01	No	2	No	0	0	0	0	0	0	0	0	0	0	0	0	0	0	0	0	0	0	0	2	56	Male	50	150	22.2222	36	78	100	80							4
1613	Yes	1	1	0	0	1	Medical	C16.6	2	3.74	No	0	No	0	0	0	0	0	0	0	0	1	0	0	0	0	0	1	0	0	0	0	8	77	Female	80	160	31.25	35.1	69	140	75	9.2	5.91	1.6	4			12
1614	No	0	0	0	0	0	Elective surgery	C50.8	2	1.98	No	0	No	0	0	0	0	0	0	0	0	0	0	0	0	0	0	0	0	0	0	0	2	56	Female	69.5	160	27.1484	35.6	76	145	67							5
1615	No	0	0	0	0	1	Elective surgery	K56.4	11	1.68	No	0	No	0	0	0	0	0	0	0	0	0	0	0	0	0	0	0	0	0	0	0	4	30	Male	79	170	27.3356	36.4	76	120	70							7
1616	No	0	0	0	0	1	Elective surgery	C34.9	2	1.72	No	0	No	0	0	0	0	0	0	0	0	0	0	0	0	0	0	1	0	0	0	0	6	70	Male	75	170	25.9516	36.1	96	146	93							8
1617	No	0	0	0	0	1	Elective surgery	N28.8	14	3.17	No	0	No	0	0	0	0	0	0	0	0	0	0	0	0	0	0	0	0	0	0	0	4	32	Male	83	170	28.7197	36.1	99	140	80	14.5	22.24	1				7
1618	No	0	0	0	0	1	Urgent surgery	I20.0	9	7.82	No	1	No	0	0	0	0	0	0	0	0	0	0	0	0	0	0	0	0	0	0	0	4	84	Male	76	170	26.2976	36.3	53	180	80	9.1	7.09					9
1619	No	0	0	0	0	0	Medical	J15.9	10	44.95	No	0	No	0	1	0	0	0	0	0	0	0	0	0	0	0	0	0	0	0	0	0	3	57	Male	60	160	23.4375	36.5	68	100	60	15.4	6.09	0.8	3.3	71	286	10
1620	No	0	0	0	0	1	Elective surgery	C16.0	2	10.22	No	0	No	0	0	0	0	0	0	0	0	0	0	0	0	0	0	0	0	0	0	0	1	49	Female	49.1	160	19.1797	35.4	95	109	32	9.4	5.13	0.7	3.5			3
1621	Yes	1	0	0	1	1	Medical	M32.1	13	5.26	No	2	No	0	0	0	0	0	0	0	0	0	0	0	0	0	0	0	0	0	0	0	2	54	Female	74.5	155	31.0094	36	77	80	60	13.3	8.19	1.2	2.8			15
1622	No	0	0	0	0	1	Urgent surgery	K83.2	11	10.25	No	0	No	0	0	0	0	0	0	0	0	0	0	0	0	0	0	0	0	0	0	0	2	53	Female	59	164	21.9364	35.3	71	100	60	3.47	7.43	0.5		87		4
1623	No	0	0	0	0	1	Medical	G04.9	6	11.98	No	1	Yes	0	0	0	0	0	0	0	0	0	0	0	0	0	0	0	0	0	0	0	4	19	Female	45	152	19.4772	36.9	104	120	80							6
1624	No	0	0	0	0	1	Urgent surgery	C25.0	2	3.72	No	3	No	0	0	0	0	0	0	0	0	1	0	0	0	0	0	0	0	0	0	0	5	67	Male	75	162	28.578	36	73	120	72	11.7	7	0.9	3.1	138		8
1625	No	0	0	0	0	0	Elective surgery	R30.0	18	12.2	No	1	No	0	0	0	0	0	0	0	0	0	0	0	0	0	0	0	0	0	0	0	1	41	Female	74	162	28.1969	36.7	94	100	60	8.9	14.77	1				10
1626	No	0	0	0	0	1	Medical	G32.8	6	65.06	No	0	No	0	0	0	0	0	0	0	0	0	0	0	0	0	0	0	0	0	0	0	4	28	Male	60	177	19.1516	36	90	110	80	12.1	5.09	1	4.5	22		7
1627	Yes	1	1	0	0	0	Elective surgery	D41.4	2	2.9	No	2	No	0	0	0	0	0	0	0	0	0	0	0	0	0	0	1	0	0	0	0	4	57	Male	73	170	25.2595	36	65	120	80							8
1628	No	0	0	0	0	0	Medical	F19.1	5	19.05	No	0	No	0	0	0	0	0	0	0	0	0	0	0	0	0	0	0	0	0	0	0	4	18	Female	42	155	17.4818	36	100	100	60	11.6	9.24	0.4		14	21	7
1629	Yes	1	1	0	0	1	Medical	I70.2	9	14.77	No	0	Yes	0	0	1	0	0	0	0	0	0	1	0	0	0	0	0	0	0	0	0	7	89	Female	50	145	23.7812	36.1	90	121	68							14
1630	No	0	0	0	0	1	Elective surgery	K40.9	11	1.89	No	0	No	0	0	0	0	0	0	0	0	1	0	0	0	0	0	0	0	0	0	0	6	87	Male	70	165	25.7117	36.2	57	123	72	12.9	4.33					4
1631	No	0	0	0	0	1	Elective surgery	K80.8	11	3.09	No	0	No	0	0	0	0	0	0	0	0	0	0	0	0	0	0	0	0	0	0	0	4	74	Female	58	160	22.6562	35.2	71	160	90							5
1632	No	0	0	0	0	0	Medical	N17.9	14	1.83	No	1	No	0	1	0	0	0	1	0	0	0	0	1	0	0	0	0	0	0	0	0	8	75	Male	54.9	174	18.1332	36.4	63	141	70	7.6	4.59	2.4				5
1633	No	0	0	0	0	1	Elective surgery	C20	2	8.17	No	1	Yes	0	0	0	0	0	0	0	0	1	0	0	0	0	0	0	0	0	0	0	6	38	Male	78	179	24.3438	35.4	85	117	80	12.3	7.2	0.9	4.2			14
1634	No	0	0	0	0	1	Elective surgery	C22.0	2	5.96	Yes	1	No	0	0	0	0	0	0	0	0	1	0	0	0	0	0	1	0	0	0	0	6	53	Female	70	160	27.3438	35.2	72	91	51	8	13.27	1.3	2.7	399	1176	9
1635	No	0	0	0	0	0	Urgent surgery	H44.0	7	7.95	No	0	No	0	0	0	0	0	0	0	0	1	0	0	0	0	0	0	0	0	0	0	5	69	Male	69	170	23.8754	36.4	84	142	78							9
1636	No	0	0	0	0	0	Elective surgery	S02.8	19	1.99	No	1	No	0	0	0	0	0	0	0	0	0	0	0	0	0	0	0	0	0	0	0	1	42	Male	84	175	27.4286	36.7	62	100	50							8
1637	No	0	0	0	0	1	Elective surgery	H16.0	7	5.16	No	0	No	0	0	0	0	0	0	0	0	1	0	0	0	0	0	0	0	0	0	0	6	83	Female	48	160	18.75	36.7	84	120	80							5
1638	No	0	0	0	0	0	Elective surgery	N93.9	14	1.91	No	1	Yes	0	0	0	0	0	0	0	0	0	0	0	0	0	0	0	0	0	0	0	4	30	Female	64	170	22.1453	36.3	62	110	70							9
1639	No	0	0	0	0	0	Elective surgery	C61	2	2.77	No	0	No	0	0	0	0	0	0	0	0	1	0	1	0	0	0	0	0	0	0	0	8	84	Male	42	160	16.4062	36.5	63	111	42	8.4	2.35	2.3		17	40	10
1640	No	0	0	0	0	1	Medical	G61.0	6	20.06	No	0	No	0	0	0	0	0	0	0	0	0	0	0	0	0	0	0	0	0	0	0	3	67	Male	75	170	25.9516	36.6	96	166	84	13.7	8.89	1				9
1641	Yes	4	4	0	0	1	Elective surgery	C69.6	2	17.66	No	0	No	0	0	0	0	0	0	0	0	0	0	0	0	0	0	0	0	0	0	0	4	73	Female	40	150	17.7778	36.4	72	120	80							5
1642	No	0	0	0	0	0	Elective surgery	D25.9	2	6.04	No	0	No	0	0	0	0	0	0	0	0	0	0	0	0	0	0	0	0	0	0	0	4	39	Female	86	168	30.4705	36.5	114	133	100							6
1643	Yes	1	1	0	0	1	Elective surgery	D09.0	2	4.16	No	0	No	0	0	0	0	0	0	0	0	0	0	0	0	0	0	0	0	0	0	0	3	60	Male	65	154	27.4077	35.8	64	140	80	13.1	8.69	1.6				5
1644	No	0	0	0	0	1	Medical	I21.9	9	8.02	No	0	No	0	0	0	0	0	0	0	0	1	0	0	0	0	0	0	0	0	0	0	6	78	Female	83	170	28.7197	37	90	140	90	11.1	7.88	0.9		47		12
1645	No	0	0	0	0	0	Medical	R52.1	18	21.98	No	1	No	0	0	0	0	0	0	0	0	0	0	0	0	0	0	0	0	0	0	1	10	23	Female	45	152	19.4772	37	122	129	78	12.3	4.64	0.6				13
1646	No	0	0	0	0	0	Elective surgery	K80.8	11	1.26	No	2	Yes	0	0	0	0	0	0	0	0	0	0	0	0	0	0	0	0	0	0	0	1	46	Male	98	187	28.0248	36.4	86	110	60							3
1647	Yes	2	2	0	0	0	Elective surgery	S02.4	19	3.13	No	0	No	0	0	0	0	0	0	0	0	0	0	0	0	0	0	0	0	0	0	0	4	26	Male	75	179	23.4075	36.5	72	126	53							7
1648	No	0	0	0	0	0	Medical	C72.9	2	3.19	Yes	2	Yes	0	0	0	0	0	0	0	0	0	0	0	0	0	0	0	0	0	0	0	4	33	Male	98	170	33.91	37.5	143	93	47	12.3	12.55	1	4	19		12
1649	No	0	0	0	0	1	Medical	F20.0	5	26.11	No	0	No	0	0	0	0	0	0	0	0	0	0	0	0	0	0	0	0	0	0	0	4	21	Male	60.5	175	19.7551	35.6	76	131	67	12.7	6.44	1.1		63	11	7
1650	No	0	0	0	0	0	Medical	I26.9	9	6.89	No	0	No	0	0	0	0	0	0	0	0	0	0	0	0	0	0	0	0	0	0	0	1	45	Male	90	180	27.7778	35.5	77	138	85	13.6	11.75	1.1				8
1651	No	0	0	0	0	1	Urgent surgery	N18.9	14	3.14	No	0	Yes	0	0	0	0	0	0	0	0	0	0	1	0	0	0	0	0	0	0	0	6	39	Female	74	154	31.2026	34.8	85	100	101	8.3	6.2	5.6				14
1652	No	0	0	0	0	1	Elective surgery	I72.4	9	6.07	No	1	Yes	0	0	1	0	0	0	0	0	0	0	0	0	0	0	0	0	0	0	0	5	78	Male	76	175	24.8163	36.2	96	102	58	9.3	16.41					9
1653	No	0	0	0	0	1	Elective surgery	N20.1	14	2.08	No	0	No	0	0	0	0	0	0	0	0	0	0	0	0	0	0	0	0	0	0	0	4	34	Female	73	165	26.8136	36.4	73	163	113							5
1654	Yes	5	0	4	1	1	Medical	N39.0	14	62.11	No	2	Yes	0	0	0	0	0	0	0	0	1	0	0	0	0	0	0	0	0	0	0	6	19	Male	48	152	20.7756	36.8	79	140	80	9.2	8.99	1.4	3.2			9
1655	No	0	0	0	0	1	Elective surgery	K44.9	11	0.79	No	0	No	0	0	0	0	0	0	0	0	0	0	0	0	0	0	0	0	0	0	0	4	36	Female	65	150	28.8889	36	78	130	85							5
1656	No	0	0	0	0	0	Elective surgery	N13.2	14	2.85	No	0	No	0	0	0	0	0	0	0	0	0	0	0	0	0	0	0	0	0	0	0	1	48	Female	82	155	34.1311	36.2	68	140	80							10
1657	Yes	2	0	2	0	1	Medical	C16.4	2	23.15	No	6	No	0	0	0	0	0	0	0	0	0	0	0	0	0	0	0	0	0	0	0	4	26	Female	76	157	30.8329	36.2	94	110	80			0.7	3.7			8
1658	No	0	0	0	0	1	Elective surgery	K44.9	11	16.05	No	0	Yes	0	0	0	0	0	0	0	0	0	0	0	0	0	0	0	0	0	0	0	4	81	Female	50.4	145	23.9715	36	68	90	60							10
1659	Yes	2	1	0	1	1	Elective surgery	Q75.9	17	5.03	No	0	No	0	0	0	0	0	0	0	0	0	0	0	0	0	0	0	0	0	0	0	4	34	Female	65	167	23.3067	36.2	80	115	75							7
1660	No	0	0	0	0	1	Elective surgery	S02.6	19	2.77	No	0	Yes	0	0	0	0	0	0	0	0	0	0	0	0	0	0	0	0	0	0	0	4	32	Female	42	155	17.4818	35.1	94	100	84							10
1661	No	0	0	0	0	1	Elective surgery	K80.4	11	2.09	No	0	Yes	0	0	0	0	0	0	0	0	0	0	0	0	0	0	0	0	0	0	0	4	24	Female	64	145	30.4399	36.1	69	120	70							5
1662	No	0	0	0	0	1	Medical	G61.8	6	7.99	No	0	No	0	0	0	0	0	0	0	0	0	0	0	0	0	0	0	0	0	0	0	3	69	Male	80	165	29.3848	35.9	72	130	80	16.1	8.77	0.7	4.4	30		6
1663	No	0	0	0	0	1	Medical	K92.8	11	4.68	No	0	No	0	0	0	0	0	0	0	0	0	0	0	0	0	0	0	0	0	0	0	4	35	Female	45	160	17.5781	35	100	102	60	13.2	7.23	0.7		19	19	7
1664	No	0	0	0	0	0	Elective surgery	N13.2	14	1.78	No	1	No	0	0	0	0	0	0	0	0	0	0	0	0	0	0	0	0	0	0	0	1	47	Female	85	160	33.2031	35	78	100	70			2				6
1665	No	0	0	0	0	0	Urgent surgery	I21.9	9	1.88	No	0	No	1	0	0	0	0	0	0	0	0	0	0	0	0	0	0	0	0	0	0	5	84	Male	65	163	24.4646	35.8	61	114	45	10.8	5.37					8
1666	No	0	0	0	0	0	Elective surgery	N28.8	14	1.43	No	0	No	0	0	0	0	0	0	0	0	0	0	0	0	0	0	0	0	0	0	0	4	23	Male	84	180	25.9259	37	82	130	60							11
1667	Yes	2	1	1	0	1	Urgent surgery	N11.1	14	13.92	No	0	No	0	0	0	0	0	0	0	0	0	0	0	0	0	0	0	0	0	0	0	4	28	Female	44.6	160	17.4219	36.1	100	114	78	8.5	8.55	0.8				7
1668	No	0	0	0	0	0	Medical	C15.9	2	17.8	No	0	No	0	0	0	0	0	0	0	0	0	0	0	0	0	0	1	0	0	0	0	6	78	Female	47	170	16.263	36	75	100	60	11.5	9.28	0.7		16	9	6
1669	Yes	3	0	3	0	1	Medical	K75.0	11	34.21	No	1	No	0	0	0	0	0	0	0	0	0	0	0	0	0	0	0	0	0	0	0	1	46	Male	70	167	25.0995	36.8	52	110	60	10.7	7	0.9	2.9	83	457	7
1670	No	0	0	0	0	1	Urgent surgery	S02.6	19	6.15	No	0	No	0	0	0	0	0	0	0	0	0	0	0	0	0	0	0	0	0	0	0	4	18	Male	65	170	22.4914	36.4	73	104	64							9
1671	No	0	0	0	0	1	Medical	G44.8	6	12.26	No	0	No	0	0	0	0	0	0	0	0	0	0	0	0	0	0	0	0	0	0	0	4	20	Male	56	170	19.3772	35.9	67	110	65	15.1	14.52	0.8		13		3
1672	No	0	0	0	0	1	Elective surgery	N40	14	2.77	No	0	No	0	0	0	0	0	0	0	0	0	0	0	0	0	0	0	0	0	0	0	4	85	Male	50	155	20.8117	36.1	68	140	60							9
1673	No	0	0	0	0	1	Medical	H44.8	7	11	No	0	No	0	0	0	0	0	0	0	0	0	0	0	0	0	0	0	0	0	0	0	2	52	Female	47	160	18.3594	35	63	100	60	15.5	6.13	0.7				3
1674	No	0	0	0	0	1	Elective surgery	K80.3	11	1.17	No	0	No	0	0	0	0	0	0	0	0	0	0	0	0	0	0	0	0	0	0	0	3	65	Male	86	167	30.8365	36.2	61	100	60							8
1675	Yes	1	1	0	0	1	Medical	C91.0	2	17.92	No	1	No	0	0	0	0	0	0	0	1	0	0	0	0	0	0	0	0	0	0	0	5	71	Female	52.4	155	21.8106	35	93	139	82	8.9	37.95	0.8				8
1676	No	0	0	0	0	1	Elective surgery	K80.3	11	1	No	0	No	0	0	0	0	0	0	0	0	0	0	0	0	0	0	0	0	0	1	0	6	63	Male	59	175	19.2653	36.4	65	130	80	10.2	2.71	0.7		96	577	7
1677	Yes	4	1	3	0	0	Medical	C25.0	2	29.04	Yes	2	No	0	0	0	0	0	0	0	0	0	0	0	0	0	0	0	0	0	0	0	4	74	Female	58.8	155	24.4745	36.6	76	144	77	10.2	9.34	0.8	1.9	156	867	8
1678	No	0	0	0	0	1	Medical	F06.2	5	31.87	No	2	No	0	0	0	0	0	0	0	0	0	0	0	0	0	0	0	0	0	0	0	4	25	Male	55	166	19.9594	36.5	68	110	60					21		6
1679	No	0	0	0	0	0	Medical	N18.9	14	55.18	Yes	0	No	0	0	0	0	0	0	0	0	0	0	1	0	0	0	0	0	0	0	0	5	64	Male	72	181	21.9774	36	93	145	82	10.3	6.84	9.6	4.5	4		5
1680	No	0	0	0	0	1	Medical	J44.0	10	76.05	No	0	No	0	0	0	0	0	1	0	0	0	0	1	0	0	0	0	0	0	0	0	7	73	Male	60.5	165	22.2222	37	86	119	74	10.9	5.28	5.4		7		11
1681	No	0	0	0	0	1	Elective surgery	K80.5	11	0.96	No	3	No	0	0	0	0	0	0	0	0	0	1	0	0	0	0	0	0	0	0	0	6	36	Female	43	155	17.898	35.5	80	110	70							5
1682	No	0	0	0	0	1	Medical	M32.1	13	26.99	No	0	No	0	0	0	0	0	0	0	0	0	0	0	0	0	0	0	0	0	0	0	4	26	Female	74	160	28.9062	36.1	101	120	96	9.6	8.05	0.5	3.3	40	114	14
1683	No	0	0	0	0	1	Medical	F31.2	5	7.89	No	0	No	0	0	0	0	0	0	0	0	0	0	0	0	0	0	0	0	0	0	0	4	36	Female	62.2	164	23.1261	35.8	84	113	76	13.98	7.23	0.9		13		6
1684	Yes	1	0	0	1	0	Urgent surgery	D73.8	3	11	No	0	No	0	0	0	0	0	0	0	0	0	0	0	0	0	0	0	0	0	0	0	4	33	Female	82	164	30.4878	36.6	85	107	76	12.3	5.48	0.7				3
1685	Yes	2	0	2	0	1	Medical	N17.9	14	44.23	Yes	1	No	0	0	0	0	0	0	0	0	0	1	0	0	0	0	0	0	0	0	0	5	68	Female	66	148	30.1315	37	95	140	70	7.1	7.68	5.2	3.4			10
1686	No	0	0	0	0	0	Urgent surgery	I71.4	9	12.26	No	2	No	0	0	0	0	0	0	0	0	0	1	1	0	0	0	0	0	0	0	0	8	76	Male	60	156	24.6548	36.7	79	94	48	8.4	18.69	5			234	11
[truncated: 202 more columns]

## Sheet: Medication
patient_id	Medication	ATC level A	ATC level T	Precribed in Day 1	Precribed in Day 2	Route	Drug-drug interaction Type C	Drug-drug interaction Type D	Drug-drug interaction Type X	Drug incompatibility
1	LOSARTAN	C	C09		Yes	VO	0	0	0
1	METOCLOPRAMIDE	A	A03		Yes	VO	0	0	0
1	METAMIZOLE	N	N02		Yes	VO	1	0	0
1	METAMIZOLE	N	N02	Yes		EV	1	0	0
1	TRAMADOL	N	N02		Yes	VO	1	0	0
1	ELECTROLYTES	B	B05	Yes		EV	0	0	0
1	TRAMADOL	N	N02	Yes		EV	1	0	0
1	SIMETHICONE	A	A03		Yes	VO	0	0	0
1	CAPTOPRIL	C	C09	Yes		VO	0	0	0
1	ONDANSETRON	A	A04	Yes		EV	0	0	0
1	AMLODIPINE	C	C08		Yes	VO	0	0	0
2	SODIUM CHLORIDE	B	B05	Yes		EV	0	0	0
2	ONDANSETRON	A	A04	Yes	Yes	EV	0	0	0
2	LOSARTAN	C	C09	Yes	Yes	VO	0	0	0
2	TRAMADOL	N	N02	Yes	Yes	EV	1	0	0
2	METAMIZOLE	N	N02	Yes	Yes	EV	1	0	1
2	TENOXICAM	M	M01	Yes	Yes	EV	1	0	0
3	ONDANSETRON	A	A04		Yes	EV	1	0	0	PANTOPRAZOL
3	PANTOPRAZOLE	A	A02		Yes	EV	0	0	0
3	SIMETHICONE	A	A03	Yes		VO	0	0	0
3	BISACODYL	A	A06	Yes		VO	0	0	0
3	ELECTROLYTES	B	B05		Yes	EV	0	0	0
3	NALBUPHINE	N	N02		Yes	EV	0	0	0	PANTOPRAZOL
3	METAMIZOLE	N	N02	Yes		EV	0	0	0
3	GLUCOSE 50%	B	B05	Yes		EV	0	0	0
3	DROPERIDOL	N	N05		Yes	EV	0	2	0	PANTOPRAZOL
3	METOCLOPRAMIDE	A	A03	Yes		EV	1	0	1
3	MANNITOL	B	B05	Yes		VO	1	0	0
3	ERYTHROMYCIN	J	J01	Yes		VO	1	2	0
3	SODIUM CHLORIDE	B	B05	Yes		EV	0	0	0
3	GLYCERIN	A	A06	Yes		VR	0	0	0
3	TENOXICAM	M	M01		Yes	EV	0	0	0
4	PIPERACILLIN AND BETA-LACTAMASE INHIBITOR	J	J01		Yes	EV	0	0	0
4	TRAMADOL	N	N02		Yes	EV	0	1	0
4	ONDANSETRON	A	A04		Yes	EV	1	1	0
4	SODIUM CHLORIDE	B	B05	Yes	Yes	EV	0	0	0
4	GLUCOSE 50%	B	B05	Yes		EV	0	0	0
4	OMEPRAZOLE	A	A02		Yes	EV	0	0	0
4	HALOPERIDOL	N	N05		Yes	VO	0	0	0
4	METAMIZOLE	N	N02		Yes	EV	0	0	0
5	ELECTROLYTES	B	B05	Yes	Yes	EV	0	0	0
5	OMEPRAZOLE	A	A02	Yes	Yes	VO	1	0	0
5	DIAZEPAM	N	N05	Yes	Yes	VO	0	0	0
5	METAMIZOLE	N	N02	Yes	Yes	EV	0	0	0
5	ONDANSETRON	A	A04	Yes	Yes	EV	0	0	0
5	AMIKACIN	J	J01	Yes	Yes	EV	1	0	0
5	CEFTRIAXONE	J	J01	Yes	Yes	EV	0	0	0
6	TRAMADOL	N	N02	Yes		EV	0	0	0
6	METOCLOPRAMIDE	A	A03		Yes	VO	1	0	0
6	METOCLOPRAMIDE	A	A03	Yes		EV	1	0	0
6	METAMIZOLE	N	N02	Yes		EV	0	0	0
6	SIMETHICONE	A	A03		Yes	VO	0	0	0
6	METAMIZOLE	N	N02		Yes	VO	0	0	0
7	VITAMIN B-COMPLEX, PLAIN	A	A11	Yes	Yes	EV	0	0	0
7	SODIUM CHLORIDE	B	B05	Yes	Yes	EV	0	0	0
7	CEFTRIAXONE	J	J01	Yes	Yes	EV	0	0	0
7	ALBUMIN	B	B05	Yes	Yes	EV	0	0	0
7	METOCLOPRAMIDE	A	A03	Yes	Yes	EV	0	0	0
7	LACTULOSE	A	A06	Yes	Yes	VR	0	0	0
7	METAMIZOLE	N	N02	Yes	Yes	EV	0	0	0
7	GLUCOSE 50%	B	B05	Yes	Yes	EV	0	0	0
8	CLOPIDOGREL	B	B01	Yes		VO	1	1	0
8	METAMIZOLE	N	N02	Yes		EV	2	0	0
8	SIMVASTATIN	C	C10		Yes	VO	1	0	0
8	PANTOPRAZOLE	A	A02	Yes		EV	0	0	0
8	HYDROCHLOROTHIAZIDE	C	C03	Yes		VO	1	0	0
8	TRAMADOL	N	N02	Yes		EV	0	0	0
8	LOSARTAN	C	C09	Yes		VO	1	0	0
8	ONDANSETRON	A	A04	Yes		EV	0	0	0	PANTOPRAZOL
8	ENOXAPARIN	B	B01		Yes	SC	3	0	0
8	INSULIN	A	A10	Yes		SC	2	0	0
9	SPIRONOLACTONE	C	C03	Yes	Yes	VO	2	0	0
9	SIMVASTATIN	C	C10	Yes	Yes	VO	1	0	0
9	SODIUM CHLORIDE	B	B05	Yes		EV	0	0	0
9	LOSARTAN	C	C09	Yes	Yes	VO	1	0	0
9	CEFAZOLIN	J	J01	Yes		EV	0	0	0
9	METAMIZOLE	N	N02	Yes	Yes	EV	1	0	0
9	OMEPRAZOLE	A	A02	Yes	Yes	VO	0	0	0
9	CARVEDILOL	C	C07	Yes	Yes	VO	3	0	0
10	ONDANSETRON	A	A04	Yes	Yes	EV	0	0	0
10	GLUCOSE 50%	B	B05	Yes	Yes	EV	0	0	0
10	NALBUPHINE	N	N02	Yes	Yes	EV	0	0	0
10	OMEPRAZOLE	A	A02	Yes	Yes	EV	0	0	0
10	NALBUPHINE	N	N02	Yes	Yes	EV	0	0	0
10	METAMIZOLE	N	N02	Yes	Yes	EV	0	0	0
10	METAMIZOLE	N	N02	Yes	Yes	EV	0	0	0
10	SODIUM CHLORIDE	B	B05	Yes	Yes	EV	0	0	0
10	CAPTOPRIL	C	C09	Yes	Yes	VO	1	0	0
10	ELECTROLYTES	B	B05	Yes	Yes	EV	0	0	0
10	ONDANSETRON	A	A04	Yes	Yes	EV	0	0	0
10	GLUCOSE 50%	B	B05	Yes	Yes	EV	0	0	0
10	CAPTOPRIL	C	C09	Yes	Yes	VO	1	0	0
10	OMEPRAZOLE	A	A02	Yes	Yes	EV	0	0	0
11	METAMIZOLE	N	N02	Yes	Yes	EV	2	0	0
11	IPRATROPIUM BROMIDE	R	R03	Yes	Yes	IN	0	0	1
11	KETOCONAZOLE	J	J02	Yes	Yes	VT	0	0	0
11	ELECTROLYTES	B	B05	Yes	Yes	EV	0	0	0
11	VANCOMYCIN	J	J01	Yes	Yes	VS	0	0	0
11	SIMETHICONE	A	A03	Yes	Yes	VS	0	0	0
11	GLUCOSE 50%	B	B05	Yes	Yes	EV	0	0	0
11	SODIUM CHLORIDE	B	B05	Yes	Yes	EV	0	0	0
11	VITAMIN B-COMPLEX, PLAIN	A	A11	Yes	Yes	VS	0	0	0
11	ENOXAPARIN	B	B01	Yes	Yes	SC	1	0	0
11	CAPTOPRIL	C	C09	Yes	Yes	VS	3	0	0
11	POTASSIUM	A	A12	Yes	Yes	EV	0	0	0
11	OMEPRAZOLE	A	A02	Yes	Yes	EV	0	0	0
11	FOLIC ACID	B	B03	Yes	Yes	VS	0	0	0
12	LOSARTAN	C	C09	Yes	Yes	VO	2	0	0
12	ATENOLOL	C	C07	Yes		VO	1	0	0
12	OMEPRAZOLE	A	A02		Yes	EV	0	0	0
12	HYDROCORTISONE	H	H02	Yes		VO	1	0	0
12	METAMIZOLE	N	N02	Yes	Yes	EV	0	0	0
12	SODIUM CHLORIDE	B	B05	Yes		EV	0	0	0
12	METOCLOPRAMIDE	A	A03	Yes	Yes	EV	1	0	0
12	TRAMADOL	N	N02		Yes	EV	0	0	0
12	TENOXICAM	M	M01		Yes	EV	0	0	0
13	TENOXICAM	M	M01		Yes	VO	0	0	0
13	TRAMADOL	N	N02	Yes		EV	1	0	0
13	METOCLOPRAMIDE	A	A03		Yes	VO	1	0	0
13	METAMIZOLE	N	N02		Yes	VO	0	0	0
13	TENOXICAM	M	M01	Yes		EV	0	0	0
13	ONDANSETRON	A	A04	Yes		EV	1	0	0
13	ELECTROLYTES	B	B05	Yes		EV	0	0	0
13	METAMIZOLE	N	N02	Yes		EV	0	0	1
14	METRONIDAZOLE	P	P01	Yes		EV	0	0	0
14	ONDANSETRON	A	A04	Yes		EV	1	1	0
14	NALBUPHINE	N	N02	Yes		EV	0	0	0
14	METAMIZOLE	N	N02	Yes		EV	0	0	0
14	CIPROFLOXACIN	J	J01	Yes		EV	1	0	0
14	ELECTROLYTES	B	B05	Yes		EV	0	0	0
15	ENALAPRIL	C	C09	Yes	Yes	VO	0	1	0
15	LOSARTAN	C	C09		Yes	VO	0	0	0
15	SIMVASTATIN	C	C10	Yes	Yes	VO	0	0	0
15	CAPTOPRIL	C	C09	Yes	Yes	VO	0	1	0
15	METAMIZOLE	N	N02	Yes	Yes	VO	0	0	0
16	METOCLOPRAMIDE	A	A03	Yes	Yes	EV	0	0	0
16	PIPERACILLIN AND BETA-LACTAMASE INHIBITOR	J	J01	Yes	Yes	EV	0	0	0
16	SODIUM CHLORIDE	B	B05	Yes	Yes	EV	0	0	0
16	ACETYLCYSTEINE	R	R05		Yes	EV	0	0	0
16	LEVOTHYROXINE	H	H03	Yes	Yes	VO	0	0	0
16	METOCLOPRAMIDE	A	A03	Yes	Yes	EV	2	0	0
16	SODIUM CHLORIDE	B	B05	Yes	Yes	EV	0	0	0
16	CAPTOPRIL	C	C09	Yes	Yes	VO	0	0	0
16	LOSARTAN	C	C09	Yes	Yes	VO	0	0	0
16	TRAMADOL	N	N02	Yes	Yes	EV	1	0	0
16	ONDANSETRON	A	A04	Yes	Yes	EV	0	0	0
16	METAMIZOLE	N	N02	Yes	Yes	EV	1	0	0
16	METAMIZOLE	N	N02	Yes	Yes	EV	0	0	0
16	PANTOPRAZOLE	A	A02	Yes	Yes	EV	0	0	0	METRONIDAZOL, ONDANSETRONA
16	ONDANSETRON	A	A04	Yes	Yes	EV	2	0	0
16	METAMIZOLE	N	N02	Yes	Yes	VO	1	0	0
16	CEFTRIAXONE	J	J01	Yes	Yes	EV	0	0	0
16	NALBUPHINE	N	N02	Yes	Yes	EV	0	0	0
16	OMEPRAZOLE	A	A02	Yes		EV	0	0	0
16	GLUCOSE 50%	B	B05	Yes	Yes	EV	0	0	0
16	METRONIDAZOLE	P	P01	Yes	Yes	EV	0	0	0
16	IPRATROPIUM BROMIDE	R	R03		Yes	IN	0	0	0
17	TENOXICAM	M	M01	Yes	Yes	EV	0	0	0
17	TRAMADOL	N	N02	Yes	Yes	EV	1	0	0
17	METOCLOPRAMIDE	A	A03	Yes	Yes	EV	0	0	0
17	METAMIZOLE	N	N02	Yes	Yes	EV	0	0	1
18	DIAZEPAM	N	N05	Yes		VO	0	0	0
18	METAMIZOLE	N	N02	Yes	Yes	EV	0	0	0
18	RANITIDINE	A	A02	Yes	Yes	EV	0	0	0
18	CEFAZOLIN	J	J01	Yes	Yes	EV	0	0	0
18	TRAMADOL	N	N02	Yes	Yes	EV	1	1	0
18	METOCLOPRAMIDE	A	A03	Yes	Yes	EV	0	0	0
19	METOPROLOL	C	C07	Yes	Yes	VO	1	0	0
19	FLUOXETIN	N	N06	Yes	Yes	VO	2	2	1
19	GLUCOSE 50%	B	B05	Yes	Yes	EV	0	0	0
19	AMITRIPTYLINE	N	N06		Yes	VO	0	0	0
19	LOSARTAN	C	C09	Yes	Yes	VO	0	0	0
19	SIMVASTATIN	C	C10	Yes	Yes	VO	0	0	0
19	PARACETAMOL	N	N02	Yes	Yes	VO	0	0	0
19	LEVODOPA AND DECARBOXYLASE INHIBITOR	N	N04	Yes	Yes	VO	2	0	0
19	ONDANSETRON	A	A04	Yes	Yes	EV	1	0	0
19	INSULIN	A	A10	Yes	Yes	SC	0	0	0
19	METAMIZOLE	N	N02	Yes		VO	0	0	0
20	METFORMIN	A	A10		Yes	VO	0	0	0
20	LOSARTAN	C	C09		Yes	VO	0	0	0
20	SIMVASTATIN	C	C10		Yes	VO	0	1	0
20	ENALAPRIL	C	C09		Yes	VO	0	1	0
20	ONDANSETRON	A	A04	Yes	Yes	EV	1	0	0
20	CALCIUM GLUCONATE	A	A12		Yes	VO	0	0	0
20	METAMIZOLE	N	N02	Yes	Yes	EV	2	0	0
20	RANITIDINE	A	A02	Yes	Yes	EV	2	0	0
20	AMIODARONE	C	C01		Yes	VO	2	0	0
20	CARVEDILOL	C	C07		Yes	VO	3	0	0
21	CARVEDILOL	C	C07	Yes	Yes	VO	1	0	0
21	CEFAZOLIN	J	J01	Yes	Yes	EV	0	0	0
21	OMEPRAZOLE	A	A02	Yes	Yes	VO	0	0	0
21	SPIRONOLACTONE	C	C03	Yes	Yes	VO	0	0	0
21	METAMIZOLE	N	N02		Yes	VO	0	0	0
21	ACETYLSALICYLIC ACID	B	B01	Yes	Yes	VO	0	0	0
21	FUROSEMIDE	C	C03	Yes	Yes	VO	1	0	0
21	ENALAPRIL	C	C09	Yes	Yes	VO	3	0	0
21	SIMVASTATIN	C	C10	Yes	Yes	VO	1	0	0
22	CHLORTALIDONE	C	C03	Yes	Yes	VO	0	0	0
22	OMEPRAZOLE	A	A02	Yes	Yes	EV	0	0	0
22	METAMIZOLE	N	N02	Yes		VO	0	0	0
22	METAMIZOLE	N	N02		Yes	EV	0	0	0
22	AMLODIPINE	C	C08	Yes	Yes	VO	0	0	0
22	OLMESARTAN MEDOXOMIL	C	C09	Yes	Yes	VO	0	0	0
22	INSULIN	A	A10	Yes	Yes	SC	1	0	0
22	ONDANSETRON	A	A04	Yes	Yes	EV	0	0	0
22	CAPTOPRIL	C	C09	Yes	Yes	VO	1	0	0
22	GLUCOSE 50%	B	B05	Yes	Yes	EV	0	0	0
22	ELECTROLYTES	B	B05		Yes	EV	0	0	0
23	PANTOPRAZOLE	A	A02	Yes	Yes	VO	0	0	0
23	METAMIZOLE	N	N02	Yes	Yes	VO	0	0	0
23	AMLODIPINE	C	C08	Yes	Yes	VO	0	0	0
23	MEROPENEM	J	J01	Yes	Yes	EV	0	0	0
23	METOCLOPRAMIDE	A	A03	Yes	Yes	VO	0	0	0
23	ATENOLOL	C	C07	Yes	Yes	VO	1	0	0
24	METAMIZOLE	N	N02	Yes	Yes	EV	0	0	0
24	OMEPRAZOLE	A	A02	Yes	Yes	EV	0	0	0
24	AMINOCAPROIC ACID	B	B02	Yes	Yes	EV	0	0	0
24	TRAMADOL	N	N02	Yes	Yes	EV	0	0	0
24	ACETYLCYSTEINE	R	R05	Yes	Yes	EV	0	0	0
24	SODIUM CHLORIDE	B	B05	Yes		EV	0	0	0
24	METOCLOPRAMIDE	A	A03	Yes	Yes	EV	1	0	0
24	SODIUM BICARBONATE	B	B05	Yes	Yes	EV	0	0	0
25	TRAMADOL	N	N02	Yes	Yes	VO	1	0	0
25	HYDROCHLOROTHIAZIDE	C	C03	Yes	Yes	VO	3	0	0
25	METOCLOPRAMIDE	A	A03	Yes	Yes	VO	0	0	0
25	METAMIZOLE	N	N02	Yes	Yes	VO	0	0	0
25	LOSARTAN	C	C09	Yes	Yes	VO	1	0	0
25	PHENOBARBITAL	N	N03	Yes	Yes	VO	0	2	0
26	METOCLOPRAMIDE	A	A03	Yes	Yes	VO	1	0	0
26	OMEPRAZOLE	A	A02		Yes	VO	0	0	0
26	RANITIDINE	A	A02	Yes		EV	0	0	0
26	TRAMADOL	N	N02	Yes	Yes	EV	0	0	0
26	TENOXICAM	M	M01	Yes	Yes	EV	0	0	0
26	SODIUM CHLORIDE	B	B05	Yes		EV	0	0	0
26	METAMIZOLE	N	N02	Yes	Yes	VO	0	0	1
27	NALBUPHINE	N	N02	Yes	Yes	EV	0	0	0	PANTOPRAZOL
27	METAMIZOLE	N	N02	Yes		EV	2	0	1
27	ONDANSETRON	A	A04	Yes	Yes	EV	0	0	0	PANTOPRAZOL
27	DEXAMETHASONE	H	H02	Yes	Yes	EV	1	0	0	PANTOPRAZOL
27	ENALAPRIL	C	C09	Yes	Yes	VO	0	0	0
27	PANTOPRAZOLE	A	A02	Yes	Yes	EV	0	0	0	ONDANSETRONA/NALBUFINA/DEXAMETASONA
27	AMIODARONE	C	C01	Yes	Yes	VO	1	0	1
27	TENOXICAM	M	M01	Yes	Yes	EV	2	0	0
27	ELECTROLYTES	B	B05	Yes	Yes	EV	0	0	0
28	CIPROFLOXACIN	J	J01	Yes	Yes	EV	0	0	0
28	ONDANSETRON	A	A04	Yes	Yes	EV	0	1	0
28	GLUCOSE 50%	B	B05	Yes	Yes	EV	0	0	0
28	METAMIZOLE	N	N02	Yes	Yes	EV	0	0	0
28	ELECTROLYTES	B	B05	Yes	Yes	EV	0	0	0
28	METRONIDAZOLE	P	P01	Yes	Yes	EV	2	0	0
29	LOSARTAN	C	C09	Yes	Yes	VO	0	0	0
29	NALBUPHINE	N	N02	Yes	Yes	EV	0	0	0
29	METAMIZOLE	N	N02	Yes	Yes	EV	1	0	0
29	LEVOTHYROXINE	H	H03	Yes	Yes	VO	0	0	0
29	PANTOPRAZOLE	A	A02	Yes	Yes	VO	0	0	0
29	SODIUM CHLORIDE	B	B05	Yes	Yes	EV	0	0	0
29	ONDANSETRON	A	A04	Yes	Yes	EV	0	0	0
30	CEFAZOLIN	J	J01	Yes	Yes	EV	0	0	0
30	FUROSEMIDE	C	C03	Yes	Yes	VO	0	1	0
30	CARVEDILOL	C	C07	Yes	Yes	VO	1	0	0
30	SODIUM CHLORIDE	B	B05	Yes		EV	0	0	0
30	ENALAPRIL	C	C09	Yes	Yes	VO	1	0	0
30	METAMIZOLE	N	N02	Yes	Yes	EV	1	0	0
31	METAMIZOLE	N	N02	Yes	Yes	VO	0	0	0
31	CAPTOPRIL	C	C09	Yes	Yes	VO	0	0	0
31	NALBUPHINE	N	N02	Yes	Yes	EV	1	1	0
31	HYDRALAZINE	C	C02	Yes		VO	1	0	0
31	METOCLOPRAMIDE	A	A03	Yes	Yes	VO	0	0	0
32	DIMENHYDRINATE	R	R06	Yes	Yes	EV	0	0	0
32	DEXAMETHASONE	H	H02	Yes	Yes	EV	0	0	0
32	TRAMADOL	N	N02	Yes	Yes	EV	0	1	0
32	SODIUM CHLORIDE	B	B05	Yes	Yes	EV	0	0	0
32	METOCLOPRAMIDE	A	A03	Yes	Yes	EV	2	0	0
32	AMINOCAPROIC ACID	B	B02	Yes	Yes	EV	0	0	0
32	METAMIZOLE	N	N02	Yes	Yes	EV	1	0	0
33	ENOXAPARIN	B	B01	Yes	Yes	SC	3	0	0
33	ONDANSETRON	A	A04	Yes	Yes	EV	1	0	0
33	PAROXETINE	N	N06	Yes	Yes	VS	1	0	0
33	METAMIZOLE	N	N02	Yes	Yes	EV	0	1	0
33	VALPROIC ACID	N	N03	Yes	Yes	VS	0	0	0
34	TRAMADOL	N	N02	Yes	Yes	EV	1	0	0
34	METAMIZOLE	N	N02	Yes	Yes	EV	0	0	0
34	CIPROFLOXACIN	J	J01	Yes	Yes	EV	1	1	0
34	OMEPRAZOLE	A	A02	Yes	Yes	EV	0	0	0
34	ONDANSETRON	A	A04	Yes	Yes	EV	0	0	0
34	SODIUM CHLORIDE	B	B05	Yes	Yes	EV	0	0	0
35	ONDANSETRON	A	A04	Yes	Yes	EV	0	0	0
35	ELECTROLYTES	B	B05	Yes	Yes	EV	0	0	0
35	METAMIZOLE	N	N02	Yes	Yes	EV	0	0	0
35	NALBUPHINE	N	N02	Yes	Yes	EV	0	0	0
35	OMEPRAZOLE	A	A02	Yes	Yes	EV	0	0	0
35	CAPTOPRIL	C	C09	Yes	Yes	VO	1	0	0
36	METOCLOPRAMIDE	A	A03	Yes	Yes	VO	0	0	0
36	SIMVASTATIN	C	C10	Yes	Yes	VO	0	0	0
36	MINOXIDIL	C	C02	Yes	Yes	VO	0	0	0
36	LOSARTAN	C	C09	Yes	Yes	VO	0	0	0
36	CLONAZEPAM	N	N03		Yes	VO	0	0	0
36	SPIRONOLACTONE	C	C03	Yes	Yes	VO	2	0	0
36	ACETYLSALICYLIC ACID	N	N02	Yes	Yes	VO	0	1	0
36	METAMIZOLE	N	N02	Yes	Yes	VO	2	0	0
36	AMLODIPINE	C	C08	Yes	Yes	VO	0	1	0
36	CHLORTALIDONE	C	C03	Yes	Yes	VO	0	0	0
36	CARVEDILOL	C	C07	Yes	Yes	VO	2	0	0
37	METOCLOPRAMIDE	A	A03	Yes	Yes	EV	1	0	0
37	TACROLIMUS	L	L04	Yes	Yes	VO	0	0	1
37	PHENOBARBITAL	N	N03	Yes	Yes	VO	0	2	0
37	METAMIZOLE	N	N02	Yes	Yes	VO	0	0	0
37	PHYTOMENADIONE	B	B02	Yes	Yes	EV	0	0	0
37	HYDROXYZINE	N	NO5	Yes	Yes	VO	0	0	0
37	MYCOPHENOLIC ACID	L	L04	Yes	Yes	VO	0	0	1
37	METRONIDAZOLE	P	P01	Yes	Yes	EV	2	0	0
37	URSODEOXYCHOLIC ACID	A	A05	Yes	Yes	VO	0	0	0
37	COLESTYRAMINE	C	C10	Yes	Yes	VO	0	3	0
37	CEFTRIAXONE	J	J01	Yes	Yes	EV	0	0	0
38	SPIRONOLACTONE	C	C03	Yes	Yes	VO	2	0	0
38	HYDROCHLOROTHIAZIDE	C	C03	Yes	Yes	VO	0	0	0
38	PANTOPRAZOLE	A	A02	Yes	Yes	VO	0	0	0
38	ENOXAPARIN	B	B01	Yes	Yes	SC	2	0	0
38	ENALAPRIL	C	C09	Yes	Yes	VO	4	0	0
38	CARVEDILOL	C	C07	Yes	Yes	VO	2	0	0
38	METAMIZOLE	N	N02	Yes	Yes	EV	2	0	0
38	DIGOXIN	C	C01	Yes	Yes	VO	4	0	0
38	BENZATHINE BENZYLPENICILLIN	J	J01	Yes	Yes	IM	0	0	0
38	INSULIN	A	A10	Yes	Yes	SC	4	0	0
38	FUROSEMIDE	C	C03	Yes	Yes	EV	0	1	0
38	GLUCOSE 50%	B	B05	Yes	Yes	EV	0	0	0
39	METAMIZOLE	N	N02	Yes	Yes	EV	2	0	0
39	AMINOCAPROIC ACID	B	B02	Yes	Yes	EV	0	0	0
39	METOCLOPRAMIDE	A	A03	Yes	Yes	EV	0	0	0
39	OXYMETAZOLINE	R	R01		Yes	NS	0	0	0
39	VALSARTAN	C	C09	Yes	Yes	VO	0	0	0
39	DEXAMETHASONE	H	H02	Yes	Yes	EV	0	0	0
39	SODIUM CHLORIDE	B	B05	Yes	Yes	EV	0	0	0
40	SERTRALINE	N	N06	Yes	Yes	VO	1	0	0
40	SODIUM CHLORIDE	B	B05	Yes	Yes	EV	0	0	0
40	ONDANSETRON	A	A04	Yes	Yes	EV	1	0	0	PANTOPRAZOL
40	PANTOPRAZOLE	A	A02	Yes	Yes	EV	0	0	0
40	SIMVASTATIN	C	C10	Yes	Yes	VO	1	0	0
40	FORMOTEROL AND BECLOMETASONE	R	R03	Yes	Yes	IN	0	0	0
40	GLUCOSE 50%	B	B05	Yes	Yes	EV	0	0	0
40	METAMIZOLE	N	N02	Yes	Yes	EV	1	1	0
41	ONDANSETRON	A	A04	Yes	Yes	EV	0	0	0
41	NALBUPHINE	N	N02	Yes	Yes	EV	0	0	0
41	OMEPRAZOLE	A	A02	Yes	Yes	EV	0	0	0
41	METAMIZOLE	N	N02	Yes	Yes	EV	1	0	1
41	CAPTOPRIL	C	C09	Yes	Yes	VO	0	0	0
41	ELECTROLYTES	B	B05	Yes		EV	0	0	0
41	TENOXICAM	M	M01	Yes	Yes	EV	1	0	0
42	SODIUM CHLORIDE	B	B05	Yes	Yes	EV	0	0	0
42	ONDANSETRON	A	A04	Yes	Yes	EV	0	0	0
42	TRAMADOL	N	N02	Yes	Yes	EV	1	0	0
42	GLUCOSE 50%	B	B05		Yes	EV	0	0	0
42	INSULIN	A	A10		Yes	SC	0	0	0
42	METAMIZOLE	N	N02	Yes	Yes	EV	0	0	0
42	OMEPRAZOLE	A	A02	Yes	Yes	EV	0	0	0
42	MORPHINE	N	NO2	Yes	Yes	EV	0	1	0
43	INSULIN	A	A10	Yes	Yes	SC	0	0	0
43	ENALAPRIL	C	C09	Yes	Yes	VO	1	0	0
43	ATENOLOL	C	C07	Yes	Yes	VO	2	0	0
43	NALBUPHINE	N	N02		Yes	EV	0	0	0
43	ELECTROLYTES	B	B05		Yes	EV	0	0	0
43	CLINDAMYCIN	J	J01		Yes	EV	0	0	0
43	ELECTROLYTES	B	B05	Yes	Yes	EV	0	0	0
43	METAMIZOLE	N	N02	Yes	Yes	EV	1	0	1
43	TENOXICAM	M	M01		Yes	EV	1	0	0
43	GLUCOSE 50%	B	B05	Yes	Yes	EV	0	0	0
43	CIPROFLOXACIN	J	J01		Yes	EV	4	1	0
43	ONDANSETRON	A	A04	Yes	Yes	EV	0	0	0
44	METOCLOPRAMIDE	A	A03	Yes	Yes	EV	0	0	0
44	METAMIZOLE	N	N02	Yes	Yes	EV	0	0	0
44	VALPROIC ACID	N	N03	Yes	Yes	VO	0	0	0
44	GLUCOSE 50%	B	B05	Yes	Yes	EV	0	0	0
44	LOSARTAN	C	C09	Yes	Yes	VO	0	0	0
44	HYDROCHLOROTHIAZIDE	C	C03	Yes	Yes	VO	1	0	0
44	INSULIN	A	A10	Yes	Yes	SC	0	0	0
45	CAPTOPRIL	C	C09	Yes	Yes	VO	2	1	0
45	BECLOMETASONE	R	R03	Yes	Yes	EV	0	0	0
45	LOSARTAN	C	C09	Yes	Yes	VO	1	0	0
45	METRONIDAZOLE	P	P01		Yes	EV	0	0	0
45	SIMETHICONE	A	A03		Yes	VO	0	0	0
45	HYDROCHLOROTHIAZIDE	C	C03	Yes	Yes	VO	3	0	0
45	METAMIZOLE	N	N02	Yes	Yes	VO	3	0	0
45	AMLODIPINE	C	C08	Yes	Yes	VO	0	0	0
45	METOCLOPRAMIDE	A	A03	Yes	Yes	EV	1	0	0
45	CIPROFLOXACIN	J	J01		Yes	EV	6	0	0
45	NALBUPHINE	N	N02		Yes	EV	0	0	0
45	SALBUTAMOL	R	R03	Yes	Yes	VO	0	0	0
45	OMEPRAZOLE	A	A02	Yes	Yes	VO	0	0	0
46	METOCLOPRAMIDE	A	A03	Yes	Yes	EV	0	0	0
46	METAMIZOLE	N	N02	Yes	Yes	EV	0	0	0
46	AMLODIPINE	C	C08	Yes	Yes	VO	0	0	0
46	HYDRALAZINE	C	C02	Yes	Yes	VO	1	0	0
46	POLYSTYRENE SULFONATE	V	V03	Yes	Yes	VO	0	0	0
46	CLONIDINE	C	C02	Yes	Yes	VO	0	0	0
46	FENOTEROL	R	R03	Yes	Yes	IN	1	0	0
46	FOLIC ACID	B	B03	Yes	Yes	VO	0	0	0
46	FUROSEMIDE	C	C03	Yes	Yes	VO	0	1	0
46	RANITIDINE	A	A02	Yes	Yes	VO	0	0	0
46	VITAMIN B-COMPLEX, PLAIN	A	A11	Yes	Yes	VO	0	0	0
46	SEVELAMER	V	V03	Yes	Yes	VO	0	0	0
47	METRONIDAZOLE	P	P01	Yes	Yes	EV	0	0	0
47	CARVEDILOL	C	C07	Yes	Yes	VO	6	0	0
47	ACETYLSALICYLIC ACID	N	N02	Yes	Yes	VO	1	0	0
47	CEFTRIAXONE	J	J01	Yes	Yes	EV	0	0	0
47	ISOSORBIDE	C	C01	Yes	Yes	VO	3	0	0
47	INSULIN	A	A10	Yes	Yes	SC	2	0	0
47	DEXAMETHASONE	H	H02	Yes	Yes	EV	0	0	0
47	FUROSEMIDE	C	C03	Yes	Yes	EV	3	0	0
47	DIGOXIN	C	C01	Yes	Yes	VO	4	0	0
47	OXACILLIN	J	J01	Yes	Yes	EV	0	0	0
47	RANITIDINE	A	A02	Yes	Yes	EV	0	0	0
47	ENALAPRIL	C	C09	Yes	Yes	VO	5	0	0
47	ELECTROLYTES	B	B05	Yes	Yes	EV	0	1	0
47	METAMIZOLE	N	N02	Yes	Yes	EV	0	0	0
47	MORPHINE	N	NO2	Yes	Yes	EV	0	0	0
47	SODIUM CHLORIDE	B	B05		Yes	EV	0	0	0
47	ONDANSETRON	A	A04	Yes	Yes	EV	1	0	0	FUROSEMIDA
47	GLUCOSE 50%	B	B05	Yes	Yes	EV	0	0	0
47	DIAZEPAM	N	N05	Yes	Yes	VO	0	1	0
48	METAMIZOLE	N	N02	Yes	Yes	EV	0	0	0
48	METOCLOPRAMIDE	A	A03	Yes	Yes	EV	1	0	0
48	TRAMADOL	N	N02	Yes	Yes	EV	0	0	0
48	SODIUM CHLORIDE	B	B05	Yes	Yes	EV	0	0	0
48	DEXAMETHASONE	H	H02	Yes	Yes	EV	0	0	0
49	CAPTOPRIL	C	C09	Yes	Yes	VO	0	0	0
49	PHENYTOIN	N	N03	Yes	Yes	VO	2	0	0
49	METAMIZOLE	N	N02	Yes	Yes	VO	1	0	0
49	METOCLOPRAMIDE	A	A03	Yes	Yes	EV	0	0	0
49	CEFAZOLIN	J	J01		Yes	EV	0	0	0
49	RANITIDINE	A	A02	Yes	Yes	VO	0	0	0
50	NALBUPHINE	N	N02		Yes	EV	0	2	0	PANTOPRAZOL
50	CLONAZEPAM	N	N03	Yes	Yes	VO	1	2	0
50	ENOXAPARIN	B	B01	Yes	Yes	SC	2	0	0
50	INSULIN	A	A10	Yes	Yes	SC	1	0	0
50	PANTOPRAZOLE	A	A02		Yes	EV	0	0	0	CLORPROMAZINA, DROPERIDOL
50	CHLORPROMAZINE	N	N05		Yes	EV	0	0	0
50	LOSARTAN	C	C09	Yes	Yes	VO	1	0	0
50	LEVOTHYROXINE	H	H03	Yes	Yes	VO	0	0	0
50	ONDANSETRON	A	A04	Yes	Yes	EV	0	2	0	PANTOPRAZOL
50	SIMVASTATIN	C	C10	Yes	Yes	VO	1	0	0
50	GLUCOSE 50%	B	B05	Yes	Yes	EV	0	0	0
50	INSULIN	A	A10	Yes	Yes	SC	0	0	0
50	CAPTOPRIL	C	C09	Yes	Yes	VO	1	1	0
50	ELECTROLYTES	B	B05		Yes	EV	0	0	0
50	METAMIZOLE	N	N02	Yes	Yes	EV	0	0	0
50	DROPERIDOL	N	N05		Yes	EV	0	1	0
51	METAMIZOLE	N	N02	Yes	Yes	VO	2	0	0
51	METOCLOPRAMIDE	A	A03	Yes	Yes	EV	0	0	0
51	ACETYLSALICYLIC ACID	N	N02	Yes	Yes	VO	0	1	0
51	GLUCOSE 50%	B	B05	Yes	Yes	EV	0	0	0
51	CAPTOPRIL	C	C09	Yes	Yes	VO	0	0	0
51	HYDROCHLOROTHIAZIDE	C	C03	Yes	Yes	VO	0	0	0
51	DONEPEZIL	N	N06	Yes	Yes	VO	0	0	0
51	AMIODARONE	C	C01	Yes	Yes	VO	3	2	0
51	INSULIN	A	A10	Yes	Yes	SC	3	0	0
51	AMLODIPINE	C	C08	Yes	Yes	VO	0	0	0
52	DEXAMETHASONE	H	H02	Yes	Yes	EV	0	0	0
52	METAMIZOLE	N	N02	Yes		EV	0	0	0
52	TRAMADOL	N	N02	Yes	Yes	EV	0	0	0
52	METOCLOPRAMIDE	A	A03	Yes	Yes	EV	1	0	0
52	OMEPRAZOLE	A	A02	Yes	Yes	EV	0	0	0
52	METAMIZOLE	N	N02	Yes	Yes	EV	0	0	0
53	VANCOMYCIN	J	J01		Yes	EV	1	0	0
53	FOLIC ACID	B	B03	Yes	Yes	VO	0	0	0
53	METAMIZOLE	N	N02	Yes	Yes	VO	1	0	0
53	METOCLOPRAMIDE	A	A03		Yes	VO	1	0	0
53	LOSARTAN	C	C09	Yes	Yes	VO	1	0	0
53	AMLODIPINE	C	C08	Yes	Yes	VO	0	0	0
53	VITAMIN B-COMPLEX, PLAIN	A	A11	Yes	Yes	VO	0	0	0
53	HYDROXYZINE	N	NO5	Yes	Yes	VO	0	0	0
53	OMEPRAZOLE	A	A02	Yes	Yes	VO	0	0	0
54	VALPROIC ACID	N	N03	Yes	Yes	VO	0	1	0
54	LOSARTAN	C	C09	Yes	Yes	VO	0	0	0
54	RISPERIDONE	N	N05	Yes	Yes	VO	7	0	0
54	LAMOTRIGINE	N	N03	Yes	Yes	VO	4	0	0
54	METFORMIN	A	A10	Yes	Yes	VO	3	0	0
54	SIMVASTATIN	C	C10	Yes	Yes	VO	0	1	0
54	METOPROLOL	C	C07	Yes	Yes	VO	2	0	0
54	GLIBENCLAMIDE	A	A10	Yes	Yes	VO	4	0	0
54	CLONAZEPAM	N	N03	Yes	Yes	VO	6	0	0
54	SPIRONOLACTONE	C	C03	Yes	Yes	VO	1	0	0
54	VERAPAMIL	C	C08	Yes	Yes	VO	0	0	0
54	HALOPERIDOL	N	N05	Yes	Yes	IM	5	0	0
54	PROMETHAZINE	R	R06	Yes	Yes	IM	0	0	0
54	TOPIRAMATE	N	N03	Yes	Yes	VO	2	0	0
55	METOCLOPRAMIDE	A	A03	Yes	Yes	EV	1	0	0
55	TRAMADOL	N	N02		Yes	EV	0	1	0
55	TENOXICAM	M	M01		Yes	EV	1	0	0
55	CAPTOPRIL	C	C09	Yes	Yes	VO	0	0	0
55	CEFTRIAXONE	J	J01	Yes	Yes	EV	0	0	0
55	SODIUM CHLORIDE	B	B05	Yes	Yes	EV	0	0	0
55	METAMIZOLE	N	N02	Yes	Yes	EV	1	0	1
55	SIMETHICONE	A	A03	Yes	Yes	VO	0	0	0
55	DIAZEPAM	N	N05	Yes	Yes	VO	0	0	0
56	SODIUM CHLORIDE	B	B05	Yes	Yes	EV	0	0	0
56	TENOXICAM	M	M01	Yes	Yes	EV	1	0	0
56	OMEPRAZOLE	A	A02	Yes	Yes	EV	0	0	0
56	TRAMADOL	N	N02	Yes	Yes	EV	0	0	0
56	PARACETAMOL	N	N02	Yes	Yes	VO	0	0	0
56	ONDANSETRON	A	A04	Yes	Yes	EV	0	0	0
57	FOLIC ACID	B	B03	Yes	Yes	VO	0	0	0
57	DONEPEZIL	N	N06	Yes	Yes	VO	0	0	0
57	VITAMIN B-COMPLEX, PLAIN	A	A11	Yes	Yes	VO	0	0	0
57	RISPERIDONE	N	N05	Yes	Yes	VO	3	0	0
57	LOSARTAN	C	C09		Yes	VO	0	0	0
57	LORAZEPAM	N	N05	Yes	Yes	VO	2	0	0
57	HALOPERIDOL	N	N05	Yes	Yes	IM	4	0	0
57	METFORMIN	A	A10	Yes	Yes	VO	2	0	0
57	ACETYLSALICYLIC ACID	N	N02		Yes	VO	0	0	0
57	INSULIN	A	A10		Yes	SC	3	0	0
57	VITAMIN B-COMPLEX, PLAIN	A	A11	Yes	Yes	EV	0	0	0
57	PROMETHAZINE	R	R06		Yes	IM	2	0	0
57	SIMVASTATIN	C	C10		Yes	VO	1	0	0
58	FONDAPARINUX	B	B01		Yes	SC	5	0	0
58	INSULIN	A	A10	Yes		SC	3	0	0
58	ACETYLSALICYLIC ACID	B	B01	Yes	Yes	VO	2	1	0
58	METAMIZOLE	N	N02	Yes	Yes	EV	1	0	0
58	METOCLOPRAMIDE	A	A03	Yes	Yes	EV	0	0	0
58	ENALAPRIL	C	C09	Yes	Yes	VO	1	0	0
58	PROPATYLNITRATE	C	C01	Yes		VO	0	0	0
58	GLUCOSE 50%	B	B05	Yes		EV	0	0	0
58	ATENOLOL	C	C07	Yes		VO	2	0	0
58	ISOSORBIDE	C	C01		Yes	VO	3	0	0
58	SIMVASTATIN	C	C10	Yes	Yes	VO	0	0	0
58	CLOPIDOGREL	B	B01	Yes	Yes	VO	1	0	0
58	CARVEDILOL	C	C07		Yes	VO	1	0	0
59	TENOXICAM	M	M01	Yes	Yes	EV	0	0	0
59	METAMIZOLE	N	N02	Yes	Yes	EV	0	0	1
59	ONDANSETRON	A	A04	Yes	Yes	EV	0	0	0
60	METOPROLOL	C	C07	Yes	Yes	VO	0	0	0
60	LOSARTAN	C	C09	Yes	Yes	VO	0	0	0
60	NALBUPHINE	N	N02	Yes	Yes	EV	0	0	0
60	SIMVASTATIN	C	C10	Yes	Yes	VO	0	0	0
60	METAMIZOLE	N	N02	Yes	Yes	EV	0	0	0
60	SODIUM CHLORIDE	B	B05	Yes	Yes	EV	0	0	0
60	ONDANSETRON	A	A04	Yes	Yes	EV	0	0	0
61	TRAMADOL	N	N02		Yes	EV	3	1	0
61	CEFAZOLIN	J	J01		Yes	EV	1	0	0
61	LEVOMEPROMAZINE	N	N05	Yes	Yes	VO	0	0	0
61	METAMIZOLE	N	N02	Yes	Yes	VO	0	0	0
61	OMEPRAZOLE	A	A02		Yes	EV	1	0	0
61	ONDANSETRON	A	A04		Yes	EV	1	1	0
61	ACETAZOLAMIDE	S	S01	Yes	Yes	VO	0	0	0
61	RANITIDINE	A	A02	Yes		VO	0	0	0
61	PHENYTOIN	N	N03	Yes	Yes	VO	2	0	0
61	METOCLOPRAMIDE	A	A03	Yes	Yes	EV	0	0	0
62	NALBUPHINE	N	N02	Yes	Yes	EV	0	0	0	PANTOPRAZOL
62	PANTOPRAZOLE	A	A02	Yes	Yes	EV	0	0	0	ONDANSETRONA
62	CAPTOPRIL	C	C09	Yes	Yes	VO	0	0	0
62	ELECTROLYTES	B	B05	Yes	Yes	EV	0	0	0
62	ONDANSETRON	A	A04	Yes	Yes	EV	0	0	0
62	METAMIZOLE	N	N02	Yes	Yes	EV	1	0	0
62	GLUCOSE 50%	B	B05	Yes	Yes	EV	0	0	0
63	ELECTROLYTES	B	B05	Yes		EV	0	0	0
63	METOCLOPRAMIDE	A	A03	Yes	Yes	EV	1	0	0
63	HYDROCHLOROTHIAZIDE	C	C03	Yes	Yes	VO	1	0	0
63	TRAMADOL	N	N02	Yes		EV	0	0	0
63	OMEPRAZOLE	A	A02		Yes	VO	0	0	0
63	PARACETAMOL	N	N02		Yes	VO	0	0	0
63	SODIUM CHLORIDE	B	B05	Yes		EV	0	0	0
63	OMEPRAZOLE	A	A02	Yes		EV	0	0	0
64	SODIUM CHLORIDE	B	B05	Yes	Yes	EV	0	0	0
64	METAMIZOLE	N	N02	Yes	Yes	EV	0	0	0
64	CEFTRIAXONE	J	J01	Yes	Yes	EV	0	0	0	ONDANSETRONA
64	OMEPRAZOLE	A	A02	Yes	Yes	EV	0	0	0
64	ONDANSETRON	A	A04	Yes	Yes	EV	0	0	0	CEFTRIAXONA
64	CAPTOPRIL	C	C09	Yes	Yes	VO	1	0	0
65	METOCLOPRAMIDE	A	A03	Yes	Yes	EV	0	0	0
65	OMEPRAZOLE	A	A02	Yes	Yes	EV	0	0	0
65	TENOXICAM	M	M01	Yes	Yes	EV	0	0	0
65	TRAMADOL	N	N02	Yes	Yes	EV	1	0	0
65	METAMIZOLE	N	N02	Yes	Yes	EV	0	0	1
66	METOCLOPRAMIDE	A	A03	Yes	Yes	EV	1	0	0
66	OMEPRAZOLE	A	A02	Yes	Yes	EV	0	0	0
66	MORPHINE	N	NO2	Yes	Yes	EV	0	0	0
67	ENALAPRIL	C	C09	Yes	Yes	VO	0	0	0
67	SIMVASTATIN	C	C10	Yes	Yes	VO	1	0	0
67	METOCLOPRAMIDE	A	A03	Yes	Yes	EV	0	0	0
67	CARVEDILOL	C	C07	Yes	Yes	VO	0	1	0
67	AMLODIPINE	C	C08	Yes	Yes	VO	0	1	0
67	CIPROFLOXACIN	J	J01	Yes	Yes	EV	3	0	0
67	METAMIZOLE	N	N02	Yes	Yes	EV	1	0	0
68	AMANTADINE	N	N04	Yes	Yes	VO	0	1	0
68	QUETIAPINE	N	N05	Yes	Yes	VO	0	1	0
68	LEVODOPA AND DECARBOXYLASE INHIBITOR	N	N04	Yes	Yes	VO	1	1	0
68	CLONAZEPAM	N	N03	Yes	Yes	VO	1	0	0
68	LEVODOPA AND DECARBOXYLASE INHIBITOR	N	N04	Yes	Yes	VO	0	0	0
68	PRAMIPEXOLE	N	N04	Yes	Yes	VO	1	1	0
68	SIMVASTATIN	C	C10	Yes	Yes	VO	0	0	0
69	METAMIZOLE	N	N02	Yes	Yes	EV	0	0	1
69	SODIUM CHLORIDE	B	B05	Yes	Yes	EV	0	0	0
69	TENOXICAM	M	M01	Yes	Yes	EV	0	0	0
69	METOCLOPRAMIDE	A	A03	Yes	Yes	EV	1	0	0
69	TRAMADOL	N	N02	Yes	Yes	EV	0	0	0
69	OMEPRAZOLE	A	A02	Yes	Yes	EV	0	0	0
70	CEFAZOLIN	J	J01		Yes	EV	0	0	0
70	TENOXICAM	M	M01		Yes	EV	1	0	0
70	TRAMADOL	N	N02		Yes	EV	1	0	0
70	METAMIZOLE	N	N02		Yes	EV	0	0	0
70	METAMIZOLE	N	N02	Yes		VO	1	0	1
70	ELECTROLYTES	B	B05		Yes	EV	0	0	0
70	ONDANSETRON	A	A04		Yes	EV	1	0	0
70	RANITIDINE	A	A02		Yes	EV	0	0	0
70	HYDROCORTISONE	H	H02		Yes	EV	0	1	0
71	METOCLOPRAMIDE	A	A03	Yes	Yes	EV	0	0	0
71	METAMIZOLE	N	N02	Yes	Yes	EV	0	0	0
71	CEFAZOLIN	J	J01	Yes	Yes	EV	0	0	0
71	DEXAMETHASONE	H	H02	Yes	Yes	EV	1	0	0
71	SODIUM CHLORIDE	B	B05	Yes	Yes	EV	0	0	0
72	BISACODYL	A	A06	Yes		VO	0	0	0
72	POTASSIUM PHOSPHATE, INCL. COMBINATIONS WITH OTHER POTASSIUM SALTS	B	B05	Yes		VR	0	0	0
72	METOCLOPRAMIDE	A	A03	Yes	Yes	EV	0	0	0
72	METAMIZOLE	N	N02	Yes	Yes	EV	0	0	0
72	GLUCOSE 50%	B	B05	Yes	Yes	EV	0	0	0
72	INSULIN	A	A10	Yes	Yes	SC	0	0	0
72	ELECTROLYTES	B	B05	Yes	Yes	EV	0	0	0
72	CAPTOPRIL	C	C09	Yes	Yes	VO	1	0	0
72	MANNITOL	B	B05	Yes		VO	0	0	0
72	SIMETHICONE	A	A03	Yes	Yes	VO	0	0	0
73	METOCLOPRAMIDE	A	A03	Yes	Yes	EV	1	0	0
73	OMEPRAZOLE	A	A02	Yes		VO	0	0	0
73	AMITRIPTYLINE	N	N06	Yes	Yes	VO	3	1	0
73	PANTOPRAZOLE	A	A02		Yes	VO	0	0	0
73	LEVOFLOXACIN	J	J01		Yes	EV	1	0	0	FUROSEMIDA
73	METAMIZOLE	N	N02	Yes	Yes	EV	0	0	0
73	FUROSEMIDE	C	C03	Yes	Yes	EV	1	1	0	LEVOFLOXACINA
73	GLUCOSE 50%	B	B05	Yes	Yes	EV	0	0	0
73	SPIRONOLACTONE	C	C03		Yes	VO	1	0	0
73	INSULIN	A	A10	Yes	Yes	SC	2	0	0
73	LOSARTAN	C	C09	Yes	Yes	VO	3	0	0
73	CLONAZEPAM	N	N03	Yes	Yes	VO	0	0	0
73	INSULIN	A	A10	Yes	Yes	SC	2	0	0
74	METAMIZOLE	N	N02	Yes	Yes	EV	1	0	1
74	ELECTROLYTES	B	B05		Yes	EV	0	0	0
74	NALBUPHINE	N	N02		Yes	EV	0	1	0
74	DROPERIDOL	N	N05		Yes	EV	0	1	0	PANTOPRAZOL
74	ENALAPRIL	C	C09	Yes		VO	1	0	0
74	TENOXICAM	M	M01		Yes	EV	1	0	0
74	ONDANSETRON	A	A04		Yes	EV	0	0	0	PANTOPRAZOL
74	INSULIN	A	A10	Yes		SC	0	0	0
74	PANTOPRAZOLE	A	A02		Yes	EV	0	0	0
74	ENOXAPARIN	B	B01	Yes	Yes	SC	5	0	0
75	GLUCOSE 50%	B	B05	Yes	Yes	EV	0	0	0
75	FERRIC HYDROXIDE	B	B03	Yes	Yes	EV	0	0	0
75	FOLIC ACID	B	B03	Yes	Yes	VO	0	0	0
75	METAMIZOLE	N	N02	Yes	Yes	EV	0	0	0
75	SODIUM CHLORIDE	B	B05	Yes	Yes	EV	0	0	0
75	ONDANSETRON	A	A04	Yes	Yes	EV	0	0	0
75	CALCIUM CARBONATE	A	A12	Yes	Yes	VO	1	0	0
75	METAMIZOLE	N	N02	Yes	Yes	EV	0	0	0
75	INSULIN	A	A10	Yes	Yes	SC	0	0	0
75	MULTIVITAMINS, PLAIN	A	A11	Yes	Yes	VO	0	0	0
75	PYRIDOXINE (VIT B6)	A	A11	Yes	Yes	VO	0	0	0
75	VITAMIN D	A	A11	Yes	Yes	VO	0	0	0
75	OMEPRAZOLE	A	A02	Yes	Yes	EV	0	0	0
76	METOCLOPRAMIDE	A	A03	Yes		EV	1	0	0
76	ENOXAPARIN	B	B01	Yes	Yes	SC	4	0	0
76	CILOSTAZOL	B	B01	Yes	Yes	VO	2	1	0
76	CLOPIDOGREL	B	B01	Yes	Yes	VO	2	1	0
76	GLUCOSE 50%	B	B05	Yes	Yes	EV	0	0	0
76	INSULIN	A	A10	Yes	Yes	SC	2	0	0
76	METAMIZOLE	N	N02	Yes	Yes	EV	2	0	0
76	OMEPRAZOLE	A	A02	Yes	Yes	EV	0	0	0
76	CLINDAMYCIN	J	J01	Yes	Yes	EV	0	0	0
76	LOSARTAN	C	C09	Yes	Yes	VO	2	0	0
76	CAPTOPRIL	C	C09	Yes	Yes	VO	2	1	0
76	CEFEPIME	J	J01	Yes	Yes	EV	0	0	0	METOCLOPRAMIDA
76	ONDANSETRON	A	A04	Yes	Yes	EV	1	0	0	CEFEPIMA
76	ACETYLSALICYLIC ACID	B	B01	Yes	Yes	VO	2	1	0
76	INSULIN	A	A10	Yes	Yes	EV	1	0	0
76	SIMVASTATIN	C	C10	Yes	Yes	VO	1	1	0
76	AMLODIPINE	C	C08	Yes	Yes	VO	0	0	0
76	TRAMADOL	N	N02	Yes	Yes	EV	1	0	0
76	ELECTROLYTES	B	B05	Yes	Yes	EV	0	0	0
77	FUROSEMIDE	C	C03	Yes	Yes	EV	1	1	0
77	HEPARIN	B	B01	Yes	Yes	SC	3	0	0
77	ACETYLSALICYLIC ACID	B	B01	Yes	Yes	VO	0	1	0
77	METOCLOPRAMIDE	A	A03	Yes	Yes	EV	0	0	0
77	LOSARTAN	C	C09	Yes	Yes	VO	1	0	0
77	SIMVASTATIN	C	C10	Yes	Yes	VO	1	0	0
77	CARVEDILOL	C	C07	Yes	Yes	VO	2	0	0
77	INSULIN	A	A10	Yes	Yes	SC	3	0	0
77	METAMIZOLE	N	N02	Yes	Yes	VO	1	0	0
77	GLUCOSE 50%	B	B05	Yes	Yes	EV	0	0	0
77	SPIRONOLACTONE	C	C03	Yes	Yes	VO	3	0	0
77	PANTOPRAZOLE	A	A02	Yes	Yes	EV	0	0	0
78	TRAMADOL	N	N02		Yes	EV	0	0	0
78	CAPTOPRIL	C	C09	Yes	Yes	VO	0	0	0
78	SIMVASTATIN	C	C10	Yes	Yes	VO	0	1	0
78	INSULIN	A	A10	Yes	Yes	SC	0	0	0
78	ATENOLOL	C	C07	Yes	Yes	VO	2	0	0
78	METAMIZOLE	N	N02	Yes	Yes	EV	1	0	0
78	METOCLOPRAMIDE	A	A03	Yes	Yes	EV	1	0	0
78	AMLODIPINE	C	C08	Yes	Yes	VO	0	0	0
79	SODIUM CHLORIDE	B	B05		Yes	EV	0	0	0
79	INSULIN	A	A10		Yes	SC	0	0	0
79	SIMETHICONE	A	A03	Yes		VO	0	0	0
79	ELECTROLYTES	B	B05	Yes		EV	0	0	0
79	METOCLOPRAMIDE	A	A03	Yes	Yes	EV	0	0	0
79	POTASSIUM PHOSPHATE, INCL. COMBINATIONS WITH OTHER POTASSIUM SALTS	B	B05	Yes		VR	0	0	0
79	ERYTHROMYCIN	J	J01	Yes		VO	1	0	0
79	BISACODYL	A	A06	Yes		VO	0	0	0
79	METAMIZOLE	N	N02	Yes	Yes	EV	0	0	0
79	MANNITOL	B	B05	Yes		VO	0	1	0
79	GLUCOSE 50%	B	B05		Yes	EV	0	0	0
80	PARACETAMOL	N	N02	Yes	Yes	VO	0	0	0
80	TRAMADOL	N	N02	Yes	Yes	EV	1	0	0
80	CEFAZOLIN	J	J01	Yes	Yes	EV	0	0	0
80	METOCLOPRAMIDE	A	A03		Yes	EV	2	0	0
80	ONDANSETRON	A	A04	Yes	Yes	EV	1	0	0
80	RANITIDINE	A	A02	Yes	Yes	VO	0	0	0
81	METOCLOPRAMIDE	A	A03	Yes	Yes	EV	0	0	0
81	SODIUM CHLORIDE	B	B05	Yes	Yes	EV	1	0	0
81	TRAMADOL	N	N02	Yes	Yes	EV	0	0	0
81	CAPTOPRIL	C	C09	Yes	Yes	VO	0	0	0
81	METAMIZOLE	N	N02	Yes	Yes	EV	1	0	0
81	PARACETAMOL	N	N02	Yes	Yes	VO	0	0	0
82	ONDANSETRON	A	A04	Yes	Yes	EV	0	0	0
82	SODIUM CHLORIDE	B	B05	Yes	Yes	EV	0	0	0
82	CLONAZEPAM	N	N03	Yes	Yes	VO	0	0	0
82	TRAMADOL	N	N02	Yes	Yes	EV	1	1	0
82	METAMIZOLE	N	N02	Yes	Yes	EV	1	0	0
82	CAPTOPRIL	C	C09	Yes	Yes	VO	0	0	0
82	RANITIDINE	A	A02	Yes	Yes	EV	0	0	0
83	FENOTEROL	R	R03	Yes		IN	0	0	0
83	AZATHIOPRINE	L	L04	Yes	Yes	VO	0	0	0
83	LEVOFLOXACIN	J	J01	Yes	Yes	EV	2	0	0	FUROSEMIDA
83	SIMVASTATIN	C	C10	Yes	Yes	VO	0	0	0
83	SODIUM CHLORIDE	B	B05	Yes	Yes	VT	0	0	0
83	PARACETAMOL	N	N02	Yes	Yes	VO	0	0	0
83	ACETYLCYSTEINE	R	R05	Yes	Yes	VO	0	0	0
83	HYDROCORTISONE	H	H02	Yes	Yes	EV	0	0	0
83	METOCLOPRAMIDE	A	A03	Yes	Yes	EV	0	0	0
83	PANTOPRAZOLE	A	A02	Yes	Yes	VO	0	0	0
83	CEFTRIAXONE	J	J01	Yes	Yes	EV	0	0	0
83	IPRATROPIUM BROMIDE	R	R03	Yes	Yes	IN	0	0	0
83	GLUCOSE 50%	B	B05	Yes	Yes	EV	0	0	0
83	FUROSEMIDE	C	C03		Yes	EV	0	0	0
83	INSULIN	A	A10	Yes	Yes	SC	2	0	0
84	ACETYLSALICYLIC ACID	N	N02	Yes	Yes	VO	2	1	0
84	CLOPIDOGREL	B	B01	Yes	Yes	VO	1	1	0
84	CIPROFIBRATE	C	C10	Yes	Yes	VO	0	0	0
84	VALSARTAN	C	C09		Yes	VO	1	1	0
84	CAPTOPRIL	C	C09	Yes	Yes	VO	2	0	0
84	PANTOPRAZOLE	A	A02	Yes	Yes	VO	0	0	0
84	INDAPAMIDE	C	C03	Yes	Yes	VO	1	0	0
84	ALLOPURINOL	M	M04	Yes	Yes	VO	1	1	0
84	METAMIZOLE	N	N02	Yes	Yes	VO	0	0	0
85	ELECTROLYTES	B	B05		Yes	EV	0	0	0
85	NALBUPHINE	N	N02		Yes	EV	0	0	0	PANTOPRAZOL
85	ONDANSETRON	A	A04	Yes	Yes	EV	0	0	0	PANTOPRAZOL
85	PANTOPRAZOLE	A	A02		Yes	EV	0	0	0
85	DROPERIDOL	N	N05		Yes	EV	0	2	0	PANTOPRAZOL
85	METAMIZOLE	N	N02		Yes	EV	0	0	0
85	CHLORPROMAZINE	N	N05		Yes	EV	0	3	0	PANTOPRAZOL
85	METAMIZOLE	N	N02	Yes		VO	1	0	0
85	ENOXAPARIN	B	B01	Yes	Yes	SC	0	0	0
85	CAPTOPRIL	C	C09	Yes		VO	2	0	0
86	GLUCOSE 50%	B	B05	Yes	Yes	EV	0	0	0
86	METOCLOPRAMIDE	A	A03	Yes	Yes	VO	0	0	0
86	METAMIZOLE	N	N02	Yes	Yes	VO	0	0	0
86	HYDROCHLOROTHIAZIDE	C	C03	Yes	Yes	VO	2	0	0
86	INSULIN	A	A10	Yes	Yes	SC	0	0	0
87	TRAMADOL	N	N02		Yes	EV	0	0	0
87	ONDANSETRON	A	A04	Yes	Yes	EV	1	0	0
87	SIMETHICONE	A	A03	Yes	Yes	VO	0	0	0
87	TENOXICAM	M	M01		Yes	EV	0	0	0
87	METAMIZOLE	N	N02	Yes	Yes	EV	0	0	0
87	CAPTOPRIL	C	C09	Yes	Yes	VO	2	1	0
87	CLONAZEPAM	N	N03	Yes		VO	0	1	0
87	LOSARTAN	C	C09	Yes	Yes	VO	3	0	0
87	OMEPRAZOLE	A	A02	Yes	Yes	EV	0	0	0
88	ONDANSETRON	A	A04	Yes	Yes	EV	0	0	0
88	SODIUM CHLORIDE	B	B05	Yes	Yes	EV	0	0	0
88	METAMIZOLE	N	N02	Yes	Yes	EV	0	0	0
89	FUROSEMIDE	C	C03	Yes	Yes	EV	0	0	0
89	METAMIZOLE	N	N02	Yes	Yes	EV	0	0	0
89	HYDROCORTISONE	H	H02	Yes	Yes	EV	1	0	0
89	ELECTROLYTES	B	B05	Yes	Yes	EV	0	0	0
89	ONDANSETRON	A	A04	Yes	Yes	EV	0	0	0	FUROSEMIDA
89	SCOPOLAMINE	A	A03	Yes	Yes	EV	0	0	0
89	METRONIDAZOLE	P	P01	Yes	Yes	EV	2	0	0
89	CIPROFLOXACIN	J	J01	Yes	Yes	EV	1	1	0	FUROSEMIDA
89	GLUCOSE 50%	B	B05	Yes	Yes	EV	0	0	0
90	PARACETAMOL	N	N02	Yes		VO	0	0	0
90	ONDANSETRON	A	A04		Yes	EV	0	0	0
90	RANITIDINE	A	A02		Yes	EV	0	0	0
90	CEFAZOLIN	J	J01		Yes	EV	0	0	0
90	HYDROCORTISONE	H	H02		Yes	EV	0	0	0
90	CLONAZEPAM	N	N03	Yes	Yes	VO	0	0	0
90	METAMIZOLE	N	N02		Yes	EV	3	0	1
90	LOSARTAN	C	C09	Yes	Yes	VO	0	0	0
90	TRAMADOL	N	N02		Yes	EV	1	1	0
90	TENOXICAM	M	M01		Yes	EV	3	0	0
90	HYDROCHLOROTHIAZIDE	C	C03	Yes	Yes	VO	2	0	0
91	NALBUPHINE	N	N02	Yes		EV	0	0	0
91	METAMIZOLE	N	N02		Yes	VO	0	0	0
91	METAMIZOLE	N	N02	Yes	Yes	VO	0	0	0
91	INSULIN	A	A10	Yes		SC	0	0	0
91	CAPTOPRIL	C	C09	Yes		VO	0	1	0
91	METAMIZOLE	N	N02	Yes		EV	0	0	1
91	ELECTROLYTES	B	B05	Yes		EV	0	0	0
91	TENOXICAM	M	M01	Yes		EV	0	0	0
91	ONDANSETRON	A	A04	Yes		EV	0	0	0
91	PANTOPRAZOLE	A	A02	Yes		VO	0	0	0
91	ONDANSETRON	A	A04	Yes	Yes	EV	0	0	0
91	OMEPRAZOLE	A	A02	Yes		EV	0	0	0
91	METOCLOPRAMIDE	A	A03		Yes	VO	2	0	0
91	LOSARTAN	C	C09	Yes	Yes	VO	3	0	0
91	LOSARTAN	C	C09	Yes		VO	0	0	0
91	OMEPRAZOLE	A	A02		Yes	VO	0	0	0
91	TENOXICAM	M	M01		Yes	VO	0	0	0
91	GLUCOSE 50%	B	B05	Yes		EV	0	0	0
92	DROPERIDOL	N	N05	Yes	Yes	EV	1	0	0
92	ENOXAPARIN	B	B01	Yes	Yes	SC	1	0	0
92	METRONIDAZOLE	P	P01	Yes	Yes	EV	0	0	0
92	CEFEPIME	J	J01	Yes	Yes	EV	0	0	0	CLORPROMAZINA
92	ONDANSETRON	A	A04	Yes	Yes	EV	1	2	0	CEFEPIMA
92	NALBUPHINE	N	N02	Yes	Yes	EV	0	2	0	CEFEPIMA
92	CHLORPROMAZINE	N	N05	Yes	Yes	EV	1	1	0
92	ELECTROLYTES	B	B05	Yes	Yes	EV	0	0	0
92	METAMIZOLE	N	N02	Yes	Yes	EV	0	0	0
92	GLUCOSE 50%	B	B05	Yes	Yes	EV	0	0	0
93	AMLODIPINE	C	C08	Yes	Yes	VO	0	0	0
93	METAMIZOLE	N	N02	Yes	Yes	EV	0	0	0
93	TAMSULOSIN AND DUTASTERIDE	G	G04	Yes		VO	0	0	0
93	GLUCOSE 50%	B	B05	Yes		EV	0	0	0
93	LOSARTAN	C	C09	Yes	Yes	VO	0	0	0
93	ONDANSETRON	A	A04	Yes	Yes	EV	1	0	0
93	TRAMADOL	N	N02	Yes	Yes	EV	0	0	0
93	ELECTROLYTES	B	B05	Yes	Yes	EV	0	0	0
94	SIMETHICONE	A	A03	Yes	Yes	VO	0	0	0
94	ONDANSETRON	A	A04	Yes	Yes	EV	0	0	0
94	NALBUPHINE	N	N02	Yes	Yes	EV	0	0	0
94	SODIUM CHLORIDE	B	B05	Yes	Yes	EV	0	0	0
94	CAPTOPRIL	C	C09	Yes	Yes	VO	1	0	0
94	METAMIZOLE	N	N02	Yes	Yes	EV	0	0	0
95	SODIUM CHLORIDE	B	B05	Yes	Yes	EV	0	0	0
95	GLUCOSE 50%	B	B05	Yes	Yes	EV	0	0	0
95	ONDANSETRON	A	A04	Yes	Yes	EV	1	0	0
95	METAMIZOLE	N	N02	Yes	Yes	EV	0	0	0
95	METOCLOPRAMIDE	A	A03	Yes	Yes	EV	0	0	0
95	TENOXICAM	M	M01	Yes	Yes	EV	0	0	1
95	TRAMADOL	N	N02	Yes	Yes	EV	2	0	0
96	CAPTOPRIL	C	C09	Yes	Yes	VO	0	0	0
96	METAMIZOLE	N	N02	Yes	Yes	VO	2	0	0
96	CIPROFLOXACIN	J	J01	Yes	Yes	VO	0	0	0
96	ROSUVASTATIN	C	C10	Yes	Yes	VO	1	1	0
96	GLUCOSE 50%	B	B05	Yes	Yes	EV	0	0	0
96	ENALAPRIL	C	C09	Yes	Yes	VO	0	0	0
96	METFORMIN	A	A10	Yes	Yes	VO	3	0	0
96	METOCLOPRAMIDE	A	A03	Yes	Yes	VO	0	0	0
96	OMEPRAZOLE	A	A02		Yes	EV	0	0	0
96	SIMETHICONE	A	A03	Yes	Yes	VO	0	0	0
96	INSULIN	A	A10	Yes	Yes	SC	0	0	0
96	GLICAZIDE	A	A10	Yes	Yes	VO	4	0	0
96	NIFEDIPINE	C	C08	Yes	Yes	VO	0	0	0
97	METOCLOPRAMIDE	A	A03	Yes	Yes	VO	2	0	1
97	HYDROXYZINE	N	NO5		Yes	VO	0	0	0
97	METAMIZOLE	N	N02	Yes	Yes	VO	0	0	0
97	ONDANSETRON	A	A04	Yes	Yes	EV	2	0	0
97	COLESTYRAMINE	C	C10		Yes	VO	0	0	0
97	PHYTOMENADIONE	B	B02	Yes	Yes	EV	0	0	0
97	PROMETHAZINE	R	R06	Yes	Yes	VO	1	0	0
98	ONDANSETRON	A	A04	Yes	Yes	EV	2	0	0
98	HYDROXYZINE	N	NO5	Yes	Yes	VO	0	0	0
98	CEFTRIAXONE	J	J01	Yes	Yes	EV	0	0	0
98	METRONIDAZOLE	P	P01	Yes	Yes	EV	0	0	0
98	CAPTOPRIL	C	C09	Yes	Yes	VO	0	1	0
98	OMEPRAZOLE	A	A02	Yes	Yes	EV	0	0	0
98	GLUCOSE 50%	B	B05	Yes	Yes	EV	0	0	0
98	METAMIZOLE	N	N02	Yes	Yes	EV	1	0	0
98	LOSARTAN	C	C09	Yes	Yes	VO	2	0	0
98	ELECTROLYTES	B	B05	Yes	Yes	EV	0	0	0	CEFTRIAXONA
99	AMLODIPINE	C	C08	Yes	Yes	VO	0	0	0
99	INSULIN	A	A10	Yes	Yes	SC	0	0	0
99	HYDROCHLOROTHIAZIDE	C	C03	Yes	Yes	VO	3	0	0
99	METAMIZOLE	N	N02	Yes	Yes	EV	0	0	0
99	ONDANSETRON	A	A04	Yes	Yes	EV	0	0	0
99	GLUCOSE 50%	B	B05	Yes	Yes	EV	0	0	0
100	ELECTROLYTES	B	B05	Yes	Yes	EV	0	0	0
100	METAMIZOLE	N	N02	Yes	Yes	EV	3	0	0
100	AMLODIPINE	C	C08	Yes	Yes	VO	0	0	0
100	ENALAPRIL	C	C09	Yes	Yes	VO	1	0	0
100	TRAMADOL	N	N02	Yes	Yes	EV	0	0	0
100	PREDNISONE	H	H02	Yes	Yes	VO	0	0	0
100	OMEPRAZOLE	A	A02	Yes	Yes	EV	0	0	0
100	METOCLOPRAMIDE	A	A03	Yes	Yes	EV	1	0	0
100	SPIRONOLACTONE	C	C03	Yes	Yes	VO	2	0	0
100	CEFTRIAXONE	J	J01	Yes	Yes	EV	0	1	0
100	CAPTOPRIL	C	C09	Yes	Yes	VO	1	0	0
101	METAMIZOLE	N	N02	Yes	Yes	VO	0	0	0
102	ATENOLOL	C	C07	Yes	Yes	VO	1	0	0
102	ELECTROLYTES	B	B05	Yes	Yes	EV	0	0	0
102	CAPTOPRIL	C	C09	Yes	Yes	VO	1	0	0
102	METAMIZOLE	N	N02	Yes	Yes	EV	0	0	0
102	CLOPIDOGREL	B	B01	Yes	Yes	VO	1	0	0
102	ACETYLSALICYLIC ACID	B	B01	Yes	Yes	VO	2	1	0
102	METOCLOPRAMIDE	A	A03	Yes	Yes	EV	0	0	0
103	DEXAMETHASONE	H	H02		Yes	EV	0	0	0
103	SODIUM CHLORIDE	B	B05		Yes	EV	0	0	0
103	TRAMADOL	N	N02		Yes	EV	0	0	0
103	ONDANSETRON	A	A04	Yes	Yes	EV	1	0	0
103	CEFTRIAXONE	J	J01	Yes	Yes	EV	0	0	0
103	OMEPRAZOLE	A	A02	Yes	Yes	EV	0	0	0
103	ELECTROLYTES	B	B05	Yes	Yes	EV	0	0	0
103	METAMIZOLE	N	N02	Yes	Yes	EV	1	0	0
104	OMEPRAZOLE	A	A02	Yes		VO	1	0	0
104	LOSARTAN	C	C09	Yes	Yes	VO	1	0	0
104	SIMVASTATIN	C	C10	Yes	Yes	VO	0	0	0
104	TRAMADOL	N	N02		Yes	EV	0	0	0
104	CIPROFLOXACIN	J	J01	Yes	Yes	EV	4	0	0
104	METOCLOPRAMIDE	A	A03	Yes	Yes	EV	0	0	0
104	ATENOLOL	C	C07	Yes	Yes	VO	2	0	0
104	METAMIZOLE	N	N02	Yes		VO	1	0	0
104	METAMIZOLE	N	N02		Yes	EV	0	0	0
104	TRAMADOL	N	N02	Yes		VO	0	0	0
104	GLUCOSE 50%	B	B05	Yes	Yes	EV	0	0	0
104	INSULIN	A	A10	Yes	Yes	SC	0	0	0
104	AMLODIPINE	C	C08	Yes	Yes	VO	0	1	0
104	METOCLOPRAMIDE	A	A03	Yes		VO	1	0	0
104	OMEPRAZOLE	A	A02		Yes	EV	0	0	0
104	CLINDAMYCIN	J	J01	Yes	Yes	EV	0	0	0
105	TENOXICAM	M	M01	Yes	Yes	EV	1	0	0
105	CEFAZOLIN	J	J01	Yes	Yes	EV	0	0	0
105	METAMIZOLE	N	N02	Yes	Yes	EV	1	0	1
105	ONDANSETRON	A	A04	Yes	Yes	EV	1	0	0
105	METAMIZOLE	N	N02	Yes		VO	0	0	0
105	TRAMADOL	N	N02	Yes	Yes	EV	1	0	0
105	RANITIDINE	A	A02	Yes	Yes	EV	0	0	0
105	ELECTROLYTES	B	B05	Yes	Yes	EV	0	0	0
105	HYDROCHLOROTHIAZIDE	C	C03	Yes	Yes	EV	0	0	0
106	AMINOCAPROIC ACID	B	B02	Yes	Yes	EV	0	0	0
106	METOCLOPRAMIDE	A	A03	Yes	Yes	EV	0	0	0
106	DEXAMETHASONE	H	H02	Yes	Yes	EV	0	0	0
106	CEFAZOLIN	J	J01	Yes		EV	0	0	0
106	SODIUM CHLORIDE	B	B05	Yes	Yes	EV	0	0	0
106	AMOXICILLIN AND BETA-LACTAMASE INHIBITOR	J	J01		Yes	VO	0	0	0
106	HYDROCHLOROTHIAZIDE	C	C03	Yes	Yes	VO	2	0	0
106	METAMIZOLE	N	N02	Yes	Yes	EV	2	0	0
106	LOSARTAN	C	C09	Yes	Yes	VO	0	0	0
107	TRAMADOL	N	N02	Yes	Yes	EV	1	0	0
107	LEVOTHYROXINE	H	H03	Yes	Yes	VO	0	0	0
107	ANASTROZOLE	L	L02	Yes	Yes	VO	0	0	0
107	METAMIZOLE	N	N02	Yes	Yes	VO	2	0	0
107	CAPTOPRIL	C	C09	Yes	Yes	VO	0	0	0
107	ONDANSETRON	A	A04	Yes	Yes	EV	1	0	0
107	AMITRIPTYLINE	N	N06	Yes	Yes	VO	2	0	0
108	ONDANSETRON	A	A04	Yes	Yes	EV	1	0	0
108	INSULIN	A	A10	Yes	Yes	SC	0	0	0
108	TRAMADOL	N	N02	Yes	Yes	EV	0	0	0
108	TENOXICAM	M	M01	Yes	Yes	EV	0	0	0
108	GLUCOSE 50%	B	B05	Yes	Yes	EV	0	0	0
108	ELECTROLYTES	B	B05	Yes		EV	0	0	0
108	METAMIZOLE	N	N02	Yes	Yes	EV	0	0	0
109	TENOXICAM	M	M01	Yes	Yes	EV	0	0	0
109	LOSARTAN	C	C09	Yes	Yes	VO	1	0	0
109	TRAMADOL	N	N02	Yes	Yes	EV	0	0	0
109	METOCLOPRAMIDE	A	A03	Yes	Yes	EV	1	0	0
109	METAMIZOLE	N	N02	Yes	Yes	EV	0	0	0
109	SODIUM CHLORIDE	B	B05	Yes	Yes	EV	0	0	0
110	METOCLOPRAMIDE	A	A03	Yes	Yes	VO	1	0	0
110	ONDANSETRON	A	A04	Yes	Yes	EV	0	0	0
110	FOLIC ACID	B	B03	Yes	Yes	VO	0	0	0
110	SEVELAMER	V	V03	Yes	Yes	VO	0	0	0
110	VITAMIN B-COMPLEX, PLAIN	A	A11	Yes	Yes	VO	0	0	0
110	CARVEDILOL	C	C07	Yes	Yes	VO	2	0	0
110	AMITRIPTYLINE	N	N06	Yes	Yes	VO	3	1	0
110	METAMIZOLE	N	N02	Yes	Yes	VO	0	0	0
111	CAPTOPRIL	C	C09	Yes	Yes	VO	1	0	0
111	TRAMADOL	N	N02	Yes	Yes	EV	0	0	0
111	OMEPRAZOLE	A	A02	Yes	Yes	EV	0	0	0
111	METOCLOPRAMIDE	A	A03	Yes	Yes	EV	1	0	0
111	INSULIN	A	A10	Yes	Yes	SC	1	0	0
111	METAMIZOLE	N	N02	Yes	Yes	EV	0	0	0
111	ELECTROLYTES	B	B05	Yes		EV	0	0	0
111	HYDROCHLOROTHIAZIDE	C	C03	Yes	Yes	VO	1	0	0
112	LITHIUM	N	N05	Yes	Yes	VO	0	0	0
112	QUETIAPINE	N	N05	Yes	Yes	VO	1	0	0
112	BUPROPION	N	N06	Yes	Yes	VO	0	0	0
112	LEVOTHYROXINE	H	H03	Yes	Yes	VO	0	0	0
112	METFORMIN	A	A10	Yes	Yes	VO	2	0	0
113	GLUCOSE 50%	B	B05	Yes	Yes	EV	0	0	0
113	ENOXAPARIN	B	B01	Yes	Yes	SC	4	0	0
113	SODIUM CHLORIDE	B	B05	Yes	Yes	EV	0	0	0
113	HYDROCHLOROTHIAZIDE	C	C03		Yes	VO	0	0	0
113	TENOXICAM	M	M01	Yes	Yes	EV	0	0	0
113	METOCLOPRAMIDE	A	A03	Yes	Yes	EV	1	0	0
113	TRAMADOL	N	N02	Yes	Yes	EV	0	0	0
113	DIOSMIN	C	C05		Yes	VO	0	0	0
113	METAMIZOLE	N	N02	Yes	Yes	EV	0	0	1
114	ELECTROLYTES	B	B05		Yes	EV	0	0	0
114	CEFAZOLIN	J	J01		Yes	EV	0	0	0
114	TRAMADOL	N	N02		Yes	EV	0	0	0
114	METAMIZOLE	N	N02	Yes	Yes	VO	0	0	0
114	METOCLOPRAMIDE	A	A03	Yes	Yes	VO	1	0	0
115	CAPTOPRIL	C	C09	Yes	Yes	VO	0	0	0
115	TRAMADOL	N	N02	Yes	Yes	EV	1	0	0
115	TENOXICAM	M	M01	Yes	Yes	EV	1	0	0
115	ELECTROLYTES	B	B05	Yes	Yes	EV	0	0	0
115	ONDANSETRON	A	A04	Yes	Yes	EV	0	0	0
116	ONDANSETRON	A	A04	Yes	Yes	EV	0	0	0
116	SODIUM CHLORIDE	B	B05	Yes		EV	0	0	0
116	METAMIZOLE	N	N02	Yes	Yes	EV	0	0	0
116	OMEPRAZOLE	A	A02	Yes	Yes	EV	0	0	0
116	GLUCOSE 50%	B	B05	Yes		EV	0	0	0
117	METOCLOPRAMIDE	A	A03	Yes	Yes	VO	0	0	0
117	SEVELAMER	V	V03	Yes	Yes	VO	0	0	0
117	PARACETAMOL	N	N02	Yes	Yes	VO	0	0	0
117	ERYTHROPOIETIN	B	B03	Yes	Yes	SC	0	0	0
117	FOLIC ACID	B	B03	Yes	Yes	VO	0	0	0
117	VITAMIN B-COMPLEX, PLAIN	A	A11	Yes	Yes	VO	0	0	0
118	GANCICLOVIR	J	J05	Yes	Yes	EV	0	0	0
118	ONDANSETRON	A	A04			EV	1	0	0
118	RANITIDINE	A	A02	Yes	Yes	EV	0	0	0
118	METAMIZOLE	N	N02	Yes	Yes	EV	1	0	0
118	GLUCOSE 50%	B	B05	Yes	Yes	EV	0	0	0
118	PANTOPRAZOLE	A	A02	Yes	Yes	VO	0	0	0
118	TACROLIMUS	L	L04	Yes	Yes	VO	0	0	1
118	SCOPOLAMINE	A	A03	Yes	Yes	EV	0	0	0
118	EVEROLIMUS	L	L04	Yes	Yes	VO	0	0	1
118	PREDNISONE	H	H02	Yes	Yes	VO	0	0	0
119	CAPTOPRIL	C	C09	Yes	Yes	VO	1	0	0
119	METAMIZOLE	N	N02	Yes	Yes	EV	0	0	0
119	ONDANSETRON	A	A04	Yes	Yes	EV	0	0	0
119	ELECTROLYTES	B	B05	Yes		EV	0	0	0
119	NALBUPHINE	N	N02	Yes	Yes	EV	0	0	0
120	METAMIZOLE	N	N02	Yes	Yes	EV	0	0	1
120	ELECTROLYTES	B	B05	Yes	Yes	EV	0	0	0
120	AMLODIPINE	C	C08	Yes	Yes	VO	0	0	0
120	TENOXICAM	M	M01	Yes	Yes	EV	0	0	0
120	METOCLOPRAMIDE	A	A03	Yes	Yes	EV	1	0	0
120	NALBUPHINE	N	N02	Yes	Yes	EV	0	0	0
121	PANTOPRAZOLE	A	A02	Yes	Yes	VO	0	0	0
121	METOCLOPRAMIDE	A	A03	Yes	Yes	VO	0	0	0
121	METAMIZOLE	N	N02	Yes	Yes	VO	1	0	0
121	NALBUPHINE	N	N02		Yes	EV	1	0	0
121	CAPTOPRIL	C	C09	Yes	Yes	VO	0	0	0
121	SODIUM CHLORIDE	B	B05		Yes	EV	0	0	0
121	SIMETHICONE	A	A03		Yes	VO	0	0	0
122	GLUCOSE 50%	B	B05	Yes	Yes	EV	0	0	0
122	CEFTRIAXONE	J	J01		Yes	EV	0	0	0
122	SIMVASTATIN	C	C10	Yes	Yes	VO	2	0	0
122	ONDANSETRON	A	A04	Yes	Yes	EV	1	0	0
122	PANTOPRAZOLE	A	A02	Yes	Yes	EV	0	0	0
122	METAMIZOLE	N	N02	Yes	Yes	EV	1	0	0
122	AMITRIPTYLINE	N	N06	Yes	Yes	VO	1	0	0
122	AZITHROMYCIN	J	J01		Yes	VO	1	1	0
122	ENOXAPARIN	B	B01	Yes	Yes	SC	2	0	0
123	METAMIZOLE	N	N02		Yes	EV	0	0	0
123	PETROLATUM	B	B02		Yes	VO	0	0	0
123	THIAMINE (VIT B1)	A	A11		Yes	VO	0	0	0
123	CARVEDILOL	C	C07	Yes	Yes	VO	3	0	0
123	IVERMECTIN	P	P02		Yes	VO	0	0	0
123	OXACILLIN	J	J01		Yes	EV	0	0	0
123	DEXAMETHASONE	H	H02		Yes	EV	0	0	0
123	TRAMADOL	N	N02		Yes	VO	0	0	0
123	GLUCOSE 50%	B	B05	Yes	Yes	EV	0	0	0
123	CEFALEXIN	J	J01	Yes		VO	0	0	0
123	ALBENDAZOLE	P	P02		Yes	VO	0	0	0
123	GLYCERIN	A	A06		Yes	VR	0	0	0
123	ENALAPRIL	C	C09	Yes	Yes	VO	1	0	0
123	SIMVASTATIN	C	C10	Yes	Yes	VO	0	0	0
123	FUROSEMIDE	C	C03	Yes	Yes	EV	5	0	0
123	ACETYLSALICYLIC ACID	B	B01	Yes	Yes	VO	4	0	0
123	RANITIDINE	A	A02	Yes	Yes	VO	0	0	0
123	INSULIN	A	A10	Yes	Yes	SC	2	0	0
123	ENOXAPARIN	B	B01		Yes	SC	0	0	0
124	OMEPRAZOLE	A	A02	Yes	Yes	EV	0	0	0
124	INSULIN	A	A10	Yes	Yes	SC	0	0	0
124	GLUCOSE 50%	B	B05	Yes	Yes	EV	0	0	0
124	METAMIZOLE	N	N02	Yes	Yes	EV	0	0	0
124	PHYTOMENADIONE	B	B02	Yes	Yes	EV	0	0	0
124	TRAMADOL	N	N02	Yes	Yes	EV	0	0	0
124	ELECTROLYTES	B	B05	Yes	Yes	EV	0	0	0
124	CAPTOPRIL	C	C09	Yes	Yes	VO	1	0	0
125	NALBUPHINE	N	N02		Yes	EV	0	0	0
125	TENOXICAM	M	M01		Yes	EV	2	0	0
125	CAPTOPRIL	C	C09	Yes	Yes	VO	0	1	0
125	ONDANSETRON	A	A04		Yes	EV	1	0	0
125	METOCLOPRAMIDE	A	A03	Yes	Yes	EV	1	0	0
125	LEVOTHYROXINE	H	H03	Yes	Yes	VO	0	0	0
125	CEFALOTIN	J	J01		Yes	EV	2	0	0
125	ELECTROLYTES	B	B05		Yes	EV	0	0	0
125	LOSARTAN	C	C09	Yes	Yes	VO	0	0	0
125	METAMIZOLE	N	N02	Yes	Yes	EV	2	0	1
126	INSULIN	A	A10	Yes	Yes	SC	1	0	0
126	ACETYLSALICYLIC ACID	B	B01	Yes	Yes	VO	2	0	0
126	ATENOLOL	C	C07	Yes	Yes	VO	0	0	0
126	SIMVASTATIN	C	C10	Yes	Yes	VO	0	0	0
126	RANITIDINE	A	A02	Yes	Yes	EV	0	0	0
126	CLOPIDOGREL	B	B01	Yes	Yes	VO	0	0	0
127	LEVOTHYROXINE	H	H03	Yes	Yes	VS	1	0	0
127	PARACETAMOL	N	N02	Yes	Yes	VS	0	0	0
127	CARBAMAZEPINE	N	N03	Yes	Yes	VS	1	0	0
127	PHENOBARBITAL	N	N03	Yes	Yes	VS	1	1	0
127	ACETYLCYSTEINE	R	R05	Yes	Yes	VS	0	0	0
127	CEFAZOLIN	J	J01		Yes	EV	0	0	0
127	ENOXAPARIN	B	B01	Yes	Yes	SC	0	0	0
128	SIMVASTATIN	C	C10	Yes	Yes	VO	0	0	0
128	METOCLOPRAMIDE	A	A03	Yes	Yes	EV	0	0	0
128	CARVEDILOL	C	C07	Yes	Yes	VO	3	0	0
128	AMLODIPINE	C	C08	Yes	Yes	VO	1	1	0
128	TIROFIBAN	B	B01	Yes		EV	0	0	0
128	RANITIDINE	A	A02	Yes	Yes	VO	0	0	0
128	INSULIN	A	A10	Yes	Yes	SC	0	0	0
128	ACETYLSALICYLIC ACID	B	B01	Yes	Yes	VO	5	1	0
128	GLUCOSE 50%	B	B05	Yes	Yes	EV	0	0	0
128	ENOXAPARIN	B	B01	Yes	Yes	SC	2	0	0
128	CAPTOPRIL	C	C09	Yes	Yes	VO	3	0	0
128	CLOPIDOGREL	B	B01	Yes	Yes	VO	3	0	0
128	METAMIZOLE	N	N02	Yes	Yes	EV	1	0	0
128	HYDROCHLOROTHIAZIDE	C	C03	Yes		VO	2	0	0
129	CHLORPROMAZINE	N	N05		Yes	EV	1	2	0	PANTOPRAZOL
129	NALBUPHINE	N	N02		Yes	EV	0	2	0
129	DROPERIDOL	N	N05		Yes	EV	0	1	0	PANTOPRAZOL
129	TENOXICAM	M	M01		Yes	EV	0	0	0
129	ONDANSETRON	A	A04		Yes	EV	0	0	0
129	ENOXAPARIN	B	B01	Yes	Yes	SC	1	0	0
129	ELECTROLYTES	B	B05		Yes	EV	0	0	0
129	LEVOTHYROXINE	H	H03	Yes	Yes	VO	0	0	0
129	ATENOLOL	C	C07	Yes	Yes	VO	1	0	0
129	PANTOPRAZOLE	A	A02		Yes	EV	0	0	0	NALBUFINA, ONDANSETRONA
130	CAPTOPRIL	C	C09	Yes	Yes	VO	0	0	0
130	CEFTRIAXONE	J	J01	Yes	Yes	EV	0	0	0
130	OMEPRAZOLE	A	A02	Yes	Yes	EV	0	0	0
130	ONDANSETRON	A	A04	Yes	Yes	EV	0	0	0
130	METAMIZOLE	N	N02	Yes	Yes	EV	1	0	0
130	SODIUM CHLORIDE	B	B05	Yes	Yes	EV	0	0	0
131	SIMVASTATIN	C	C10	Yes	Yes	VO	0	0	0
131	DIMENHYDRINATE	R	R06	Yes	Yes	EV	0	0	0
131	LOSARTAN	C	C09	Yes	Yes	VO	1	0	0
131	ACETYLSALICYLIC ACID	B	B01	Yes	Yes	VO	5	0	0
131	METFORMIN	A	A10	Yes	Yes	VO	1	0	0
131	CLOPIDOGREL	B	B01	Yes	Yes	VO	1	0	0
131	EMPAGLIFLOZIN	A	A10	Yes	Yes	VO	0	1	0
131	ENOXAPARIN	B	B01	Yes	Yes	SC	0	0	0
131	BISOPROLOL	C	C07	Yes	Yes	VO	1	0	0
131	GLUCOSE 50%	B	B05	Yes	Yes	EV	0	0	0
131	RANITIDINE	A	A02	Yes	Yes	VO	0	0	0
131	INSULIN	A	A10	Yes	Yes	SC	0	0	0
131	METAMIZOLE	N	N02	Yes	Yes	EV	0	0	0
132	DIAZEPAM	N	N05	Yes		VO	0	0	0
132	PROMETHAZINE	R	R06	Yes	Yes	IM	2	0	0
132	ZOLPIDEM	N	N05	Yes	Yes	VO	0	5	0
132	PROPRANOLOL AND THIAZIDES	C	C07	Yes	Yes	VO	0	0	0
132	PREGABALIN	N	N03	Yes	Yes	VO	4	0	0
132	HALOPERIDOL	N	N05	Yes	Yes	IM	3	0	0
132	RANITIDINE	A	A02	Yes	Yes	VO	0	0	0
132	PARACETAMOL	N	N02	Yes	Yes	VO	0	0	0
132	CLONAZEPAM	N	N03	Yes	Yes	VO	3	0	0
133	ENALAPRIL	C	C09	Yes	Yes	VO	0	0	0
133	ACETYLSALICYLIC ACID	B	B01	Yes	Yes	VO	2	0	0
133	PROPATYLNITRATE	C	C01	Yes	Yes	VO	0	0	0
133	CARVEDILOL	C	C07	Yes	Yes	VO	0	0	0
133	CLOPIDOGREL	B	B01	Yes	Yes	VO	0	0	0
133	SODIUM CHLORIDE	B	B05	Yes	Yes	EV	0	0	0
133	RANITIDINE	A	A02	Yes	Yes	EV	1	0	0
133	SIMVASTATIN	C	C10	Yes	Yes	VO	0	0	0
134	TRAMADOL	N	N02	Yes	Yes	EV	1	0	0
134	ELECTROLYTES	B	B05	Yes		EV	0	0	0
134	PARACETAMOL	N	N02	Yes	Yes	VO	0	0	0
134	ONDANSETRON	A	A04	Yes	Yes	EV	0	0	0
135	CEFAZOLIN	J	J01		Yes	EV	0	0	0
135	METFORMIN	A	A10	Yes		VO	0	0	0
135	ONDANSETRON	A	A04		Yes	EV	0	0	0
135	RANITIDINE	A	A02		Yes	EV	0	0	0
135	TRAMADOL	N	N02		Yes	EV	1	0	0
135	SIMVASTATIN	C	C10	Yes		VO	0	0	0
135	HYDROCORTISONE	H	H02		Yes	EV	0	0	0
135	METAMIZOLE	N	N02	Yes	Yes	EV	1	0	0
135	TENOXICAM	M	M01		Yes	EV	1	0	1
136	PHYTOMENADIONE	B	B02	Yes	Yes	EV	0	0	0
136	TRAMADOL	N	N02	Yes	Yes	EV	0	0	0
136	CIPROFLOXACIN	J	J01	Yes	Yes	EV	3	0	0
136	CAPTOPRIL	C	C09	Yes	Yes	VO	0	0	0
136	METOCLOPRAMIDE	A	A03	Yes	Yes	VO	1	0	0
136	METAMIZOLE	N	N02	Yes	Yes	VO	1	0	0
137	OMEPRAZOLE	A	A02	Yes	Yes	EV	0	0	0
137	CEFTRIAXONE	J	J01	Yes	Yes	EV	0	0	0
137	SODIUM CHLORIDE	B	B05	Yes	Yes	EV	0	0	0
137	CAPTOPRIL	C	C09	Yes	Yes	VO	0	0	0
137	METAMIZOLE	N	N02	Yes	Yes	EV	1	0	0
137	ONDANSETRON	A	A04	Yes	Yes	EV	0	0	0
138	ONDANSETRON	A	A04	Yes	Yes	EV	0	1	0	PANTOPRAZOL
138	CEFAZOLIN	J	J01	Yes	Yes	EV	0	0	0
138	METAMIZOLE	N	N02	Yes	Yes	EV	1	0	1
138	LOSARTAN	C	C09	Yes	Yes	VO	0	0	0
138	INSULIN	A	A10	Yes	Yes	SC	0	0	0
138	NALBUPHINE	N	N02	Yes	Yes	EV	0	1	0	PANTOPRAZOL
138	PANTOPRAZOLE	A	A02	Yes	Yes	EV	0	0	0	DROPERIDOL
138	TENOXICAM	M	M01	Yes	Yes	EV	1	0	0
138	DROPERIDOL	N	N05	Yes	Yes	EV	0	0	0
139	RANITIDINE	A	A02	Yes	Yes	VO	0	0	0
139	GLUCOSE 50%	B	B05	Yes	Yes	EV	0	0	0
139	AMLODIPINE	C	C08	Yes	Yes	VO	0	0	0
139	METAMIZOLE	N	N02	Yes	Yes	VO	1	0	0
139	LOSARTAN	C	C09	Yes	Yes	VO	1	0	0
139	INSULIN	A	A10	Yes	Yes	SC	0	0	0
139	ENOXAPARIN	B	B01	Yes	Yes	SC	2	0	0
139	METOCLOPRAMIDE	A	A03	Yes	Yes	VO	0	0	0
140	BISACODYL	A	A06	Yes	Yes	VO	0	0	0
140	HYDROCHLOROTHIAZIDE	C	C03	Yes	Yes	VO	0	0	0
140	SIMETHICONE	A	A03	Yes	Yes	VO	0	0	0
140	ONDANSETRON	A	A04	Yes	Yes	EV	1	0	0
140	ELECTROLYTES	B	B05	Yes	Yes	EV	0	0	0
140	METAMIZOLE	N	N02	Yes	Yes	EV	2	0	0
140	CLONAZEPAM	N	N03	Yes	Yes	VO	0	0	0
140	METOCLOPRAMIDE	A	A03	Yes	Yes	EV	0	0	0
140	MANNITOL	B	B05	Yes	Yes	VO	0	0	0
140	LOSARTAN	C	C09	Yes	Yes	VO	0	0	0
141	PIPERACILLIN AND BETA-LACTAMASE INHIBITOR	J	J01	Yes	Yes	EV	1	0	0
141	INSULIN	A	A10	Yes	Yes	SC	0	0	0
141	METOCLOPRAMIDE	A	A03	Yes	Yes	EV	0	0	1
141	PHYTOMENADIONE	B	B02	Yes	Yes	EV	0	0	0
141	LACTULOSE	A	A06	Yes	Yes	VO	0	0	0
141	METAMIZOLE	N	N02	Yes	Yes	EV	0	0	0
141	SODIUM CHLORIDE	B	B05	Yes	Yes	EV	0	0	0
141	PANTOPRAZOLE	A	A02	Yes	Yes	EV	0	0	0
141	VANCOMYCIN	J	J01	Yes	Yes	EV	1	0	0	ALBUMINA
141	ALBUMIN	B	B05	Yes	Yes	EV	0	0	0
141	HALOPERIDOL	N	N05	Yes	Yes	VO	1	0	0
141	NOREPINEPHRINE	C	C01	Yes	Yes	EV	0	0	0
142	ONDANSETRON	A	A04	Yes	Yes	EV	1	0	0
142	CALCIUM CARBONATE	A	A12	Yes	Yes	VO	0	0	0
142	ENOXAPARIN	B	B01	Yes	Yes	SC	2	0	0
142	PARACETAMOL	N	N02		Yes	VO	0	0	0
142	NIFEDIPINE	C	C08	Yes	Yes	VO	2	0	0
142	METAMIZOLE	N	N02	Yes		EV	0	0	0
142	SILDENAFIL	G	G04	Yes	Yes	VO	0	0	0
142	CEFTRIAXONE	J	J01	Yes	Yes	EV	0	0	0
142	SODIUM CHLORIDE	B	B05	Yes	Yes	EV	0	0	0
142	OMEPRAZOLE	A	A02	Yes	Yes	VO	0	0	0
142	PREDNISONE	H	H02	Yes	Yes	VO	0	0	0
142	METRONIDAZOLE	P	P01	Yes	Yes	EV	0	1	0
143	DEXAMETHASONE	H	H02	Yes	Yes	EV	0	0	0
143	METOCLOPRAMIDE	A	A03	Yes	Yes	EV	0	0	0
143	METAMIZOLE	N	N02	Yes	Yes	EV	1	0	0
143	CEFAZOLIN	J	J01	Yes	Yes	EV	0	0	0
144	METOCLOPRAMIDE	A	A03		Yes	VO	1	0	0
144	NALBUPHINE	N	N02	Yes	Yes	EV	0	0	0
144	SODIUM CHLORIDE	B	B05	Yes		EV	0	0	0
144	PANTOPRAZOLE	A	A02		Yes	VO	0	0	0
144	OMEPRAZOLE	A	A02	Yes		EV	0	0	0
144	ONDANSETRON	A	A04	Yes		EV	1	0	0
144	METAMIZOLE	N	N02	Yes	Yes	EV	0	0	0
145	ELECTROLYTES	B	B05	Yes	Yes	EV	0	0	0
145	METAMIZOLE	N	N02	Yes	Yes	EV	0	0	0
145	ONDANSETRON	A	A04	Yes	Yes	EV	0	0	0
145	PHYTOMENADIONE	B	B02	Yes	Yes	IM	0	0	0
146	CLOPIDOGREL	B	B01	Yes	Yes	VO	2	0	0
146	HYDROCHLOROTHIAZIDE	C	C03	Yes	Yes	VO	0	0	0
146	AMLODIPINE	C	C08	Yes	Yes	VO	0	1	0
146	LOSARTAN	C	C09	Yes	Yes	VO	1	0	0
146	SODIUM CHLORIDE	B	B05	Yes	Yes	EV	0	0	0
146	RANITIDINE	A	A02	Yes		EV	0	0	0
146	ATENOLOL	C	C07		Yes	VO	0	0	0
146	SIMVASTATIN	C	C10	Yes	Yes	VO	0	0	0
146	ACETYLSALICYLIC ACID	B	B01	Yes	Yes	VO	2	0	0
146	HEPARIN	B	B01		Yes	SC	0	0	0
146	RANITIDINE	A	A02		Yes	VO	0	0	0
147	GENTAMICIN	J	J01	Yes	Yes	EV	0	0	0
147	METOCLOPRAMIDE	A	A03	Yes	Yes	EV	0	0	0
147	SODIUM CHLORIDE	B	B05	Yes	Yes	EV	0	0	0
147	METAMIZOLE	N	N02	Yes	Yes	EV	0	0	0
148	ENOXAPARIN	B	B01	Yes	Yes	SC	0	0	0
148	ACETYLSALICYLIC ACID	B	B01	Yes	Yes	VO	2	0	0
148	LOSARTAN	C	C09	Yes		VO	2	0	0
148	SIMVASTATIN	C	C10	Yes	Yes	VO	0	1	0
148	AMLODIPINE	C	C08		Yes	VO	0	0	0
148	SODIUM CHLORIDE	B	B05	Yes		EV	0	0	0
148	CARVEDILOL	C	C07	Yes	Yes	VO	0	0	0
148	CLOPIDOGREL	B	B01	Yes	Yes	VO	2	0	0
148	ISOSORBIDE	C	C01	Yes	Yes	VO	0	0	0
149	ONDANSETRON	A	A04	Yes	Yes	EV	0	0	0
149	METAMIZOLE	N	N02	Yes	Yes	EV	0	0	0
149	TRAMADOL	N	N02	Yes	Yes	EV	2	0	0
149	METOCLOPRAMIDE	A	A03	Yes		EV	1	0	0
149	OMEPRAZOLE	A	A02		Yes	EV	0	0	0
149	TENOXICAM	M	M01	Yes	Yes	EV	0	0	0
150	CLOPIDOGREL	B	B01	Yes	Yes	VO	1	1	0
150	LOSARTAN	C	C09	Yes	Yes	VO	1	0	0
150	CARVEDILOL	C	C07	Yes	Yes	VO	2	0	0
150	ENOXAPARIN	B	B01	Yes	Yes	SC	3	0	0
150	METAMIZOLE	N	N02	Yes	Yes	VO	1	0	0
150	INSULIN	A	A10	Yes	Yes	SC	3	0	0
150	GLUCOSE 50%	B	B05	Yes	Yes	EV	0	0	0
150	PANTOPRAZOLE	A	A02	Yes	Yes	VO	0	0	0
150	FUROSEMIDE	C	C03	Yes	Yes	VO	1	1	0
150	METOCLOPRAMIDE	A	A03	Yes	Yes	EV	0	0	0
150	SPIRONOLACTONE	C	C03	Yes	Yes	VO	3	0	0
150	SIMVASTATIN	C	C10	Yes	Yes	VO	1	0	0
150	ACETYLSALICYLIC ACID	B	B01	Yes	Yes	VO	1	1	0
151	ENOXAPARIN	B	B01	Yes	Yes	SC	3	0	0
151	ELECTROLYTES	B	B05	Yes	Yes	EV	0	0	0
151	METOCLOPRAMIDE	A	A03	Yes	Yes	EV	1	0	0
151	GABAPENTIN	N	N03	Yes	Yes	VO	0	0	0
151	MIRTAZAPINE	N	N06	Yes	Yes	VO	3	0	0
151	DEXCHLORPHENIRAMINE	R	R06	Yes	Yes	VO	0	0	0
151	TRAMADOL	N	N02	Yes	Yes	EV	1	4	0
151	IMMUNOGLOBULIN	J	J06	Yes	Yes	EV	0	0	0
151	LOSARTAN	C	C09	Yes	Yes	VO	2	0	0
151	SODIUM CHLORIDE	B	B05	Yes	Yes	EV	0	0	0
151	OMEPRAZOLE	A	A02	Yes	Yes	VO	0	0	0
151	METOPROLOL	C	C07	Yes	Yes	VO	1	0	0
151	CLONAZEPAM	N	N03	Yes	Yes	VO	1	0	0
151	CLONAZEPAM	N	N03	Yes	Yes	VO	2	0	0
151	METAMIZOLE	N	N02	Yes	Yes	EV	1	1	0
151	METAMIZOLE	N	N02	Yes	Yes	EV	1	1	0
151	IMMUNOGLOBULIN	J	J06	Yes	Yes	EV	0	0	0
151	LOSARTAN	C	C09	Yes	Yes	VO	1	0	0
151	OMEPRAZOLE	A	A02	Yes	Yes	VO	0	0	0
151	DIMENHYDRINATE	R	R06	Yes	Yes	EV	1	0	0
151	ESCITALOPRAM	N	N06	Yes	Yes	VO	3	2	0
151	ESCITALOPRAM	N	N06	Yes	Yes	VO	2	2	0
151	METOPROLOL	C	C07	Yes	Yes	VO	1	0	0
151	GABAPENTIN	N	N03	Yes	Yes	VO	0	0	0
152	CAPTOPRIL	C	C09	Yes	Yes	VO	0	1	0
152	TENOXICAM	M	M01		Yes	EV	1	0	0
152	LOSARTAN	C	C09	Yes	Yes	VO	0	0	0
152	CEFAZOLIN	J	J01		Yes	EV	0	0	0
152	INSULIN	A	A10	Yes	Yes	SC	0	0	0
152	METAMIZOLE	N	N02	Yes	Yes	EV	2	0	1
152	INSULIN	A	A10		Yes	SC	0	0	0
152	TRAMADOL	N	N02		Yes	EV	1	0	0
152	METOCLOPRAMIDE	A	A03	Yes	Yes	EV	1	0	0
152	SODIUM CHLORIDE	B	B05		Yes	EV	0	0	0
153	AMLODIPINE	C	C08	Yes	Yes	VO	0	0	0
153	ONDANSETRON	A	A04		Yes	EV	1	0	0
153	LOSARTAN	C	C09	Yes	Yes	VO	1	0	0
153	ATENOLOL	C	C07	Yes	Yes	VO	2	0	0
153	TENOXICAM	M	M01		Yes	EV	1	0	0
153	ENOXAPARIN	B	B01	Yes	Yes	SC	2	0	0
153	ELECTROLYTES	B	B05		Yes	EV	0	0	0
153	METOCLOPRAMIDE	A	A03	Yes		VO	1	0	1
153	METAMIZOLE	N	N02	Yes		VO	0	0	0
153	DROPERIDOL	N	N05		Yes	EV	0	2	0	PANTOPRAZOL
153	METAMIZOLE	N	N02		Yes	EV	1	0	1
153	PANTOPRAZOLE	A	A02		Yes	EV	0	0	0	NALBUFINA/ONDANSETRONA
153	NALBUPHINE	N	N02		Yes	EV	0	0	0	ONDANSETRONA
154	METOCLOPRAMIDE	A	A03	Yes	Yes	VO	0	0	0
154	FLUOXETIN	N	N06	Yes	Yes	VO	1	1	0
154	HALOPERIDOL	N	N05	Yes	Yes	VO	3	0	2
154	DIAZEPAM	N	N05	Yes	Yes	VO	2	0	0
154	AMITRIPTYLINE	N	N06	Yes	Yes	VO	3	2	0
154	METAMIZOLE	N	N02	Yes	Yes	VO	1	1	0
154	PANTOPRAZOLE	A	A02	Yes	Yes	VO	0	0	0
155	METOCLOPRAMIDE	A	A03	Yes		EV	0	0	0
155	HEPARIN	B	B01		Yes	SC	2	0	0
155	CEFTRIAXONE	J	J01	Yes		EV	0	0	0
155	PANTOPRAZOLE	A	A02		Yes	VO	0	0	0
155	METAMIZOLE	N	N02	Yes		EV	0	0	0
155	AMLODIPINE	C	C08		Yes	VO	0	1	0
155	CARBAMAZEPINE	N	N03	Yes		VO	0	0	1
156	ONDANSETRON	A	A04		Yes	EV	1	1	0	PANTOPRAZOL/FENITOINA
156	ACETAZOLAMIDE	S	S01	Yes		VO	1	0	0
156	ATORVASTATIN	C	C10	Yes		VO	1	1	0
156	METOCLOPRAMIDE	A	A03	Yes		VO	2	0	0
156	GLUCOSE 50%	B	B05	Yes	Yes	EV	0	0	0
156	METAMIZOLE	N	N02		Yes	EV	0	0	0
156	PHENYTOIN	N	N03		Yes	EV	1	1	0
156	METAMIZOLE	N	N02	Yes		VO	0	0	0
156	PANTOPRAZOLE	A	A02		Yes	EV	0	0	0	FENITOINA
156	DEXAMETHASONE	H	H02		Yes	EV	0	0	0	PANTOPRAZOL/FENITOINA
156	TRAMADOL	N	N02		Yes	EV	1	4	0
156	SODIUM CHLORIDE	B	B05		Yes	EV	0	0	0
156	CEFAZOLIN	J	J01		Yes	EV	0	0	0	FENITOINA
156	OLMESARTAN MEDOXOMIL	C	C09	Yes	Yes	VO	0	0	0
156	ALPRAZOLAM	N	N05	Yes		VO	1	1	0
156	DIMENHYDRINATE	R	R06	Yes		VO	1	0	0
156	INSULIN	A	A10	Yes	Yes	SC	1	0	0
157	PHYTOMENADIONE	B	B02		Yes	EV	0	0	0
157	METOCLOPRAMIDE	A	A03	Yes	Yes	EV	0	0	1
157	VITAMIN B-COMPLEX, PLAIN	A	A11	Yes	Yes	EV	0	0	0	METILPREDNISOLONA
157	LACTULOSE	A	A06		Yes	VO	0	0	0
157	METAMIZOLE	N	N02	Yes	Yes	EV	0	0	0
157	HALOPERIDOL	N	N05	Yes	Yes	IM	1	0	0
157	METHYLPREDNISOLONE	H	H02	Yes	Yes	EV	0	0	0	SULFATO DE MAGN�SIO
157	GLUCOSE 50%	B	B05	Yes	Yes	EV	0	0	0
157	FOLIC ACID	B	B03		Yes	VO	0	0	0
157	SODIUM CHLORIDE	B	B05	Yes	Yes	EV	0	0	0
157	LORAZEPAM	N	N05	Yes	Yes	VO	2	0	0
157	MAGNESIUM SULFATE	B	B05		Yes	EV	0	0	0	FITOMENADIONA
157	INSULIN	A	A10	Yes	Yes	SC	1	0	0
158	AMLODIPINE	C	C08	Yes	Yes	VO	0	0	0
158	OMEPRAZOLE	A	A02	Yes	Yes	EV	0	0	0
158	TRAMADOL	N	N02	Yes	Yes	EV	1	1	0
158	IPRATROPIUM BROMIDE	R	R03	Yes	Yes	IN	0	0	0
158	CLONAZEPAM	N	N03	Yes	Yes	VO	0	0	0
158	SALMETEROL AND FLUTICASONE	R	R03	Yes	Yes	IN	0	0	0
158	ONDANSETRON	A	A04	Yes	Yes	EV	3	0	0
158	FORMOTEROL AND BUDESONIDE	R	R03	Yes	Yes	IN	0	0	1
158	GLUCOSE 50%	B	B05	Yes	Yes	EV	0	0	0
158	METAMIZOLE	N	N02	Yes	Yes	EV	0	0	0
158	ELECTROLYTES	B	B05	Yes	Yes	EV	0	0	0
159	METAMIZOLE	N	N02	Yes	Yes	EV	1	0	0
159	CEFTRIAXONE	J	J01	Yes	Yes	EV	0	0	0
159	OMEPRAZOLE	A	A02	Yes	Yes	VO	0	0	0
159	HYDROXYCHLOROQUINE	P	P01	Yes	Yes	VO	0	0	0
159	SODIUM CHLORIDE	B	B05	Yes	Yes	EV	0	0	0
159	METOCLOPRAMIDE	A	A03	Yes	Yes	EV	0	0	0
159	PREDNISONE	H	H02	Yes	Yes	VO	0	0	0
160	AMINOCAPROIC ACID	B	B02	Yes	Yes	EV	0	0	0
160	TRAMADOL	N	N02	Yes	Yes	EV	0	0	0
160	METOCLOPRAMIDE	A	A03	Yes	Yes	EV	1	0	0
160	SODIUM CHLORIDE	B	B05	Yes	Yes	EV	0	0	0
160	METAMIZOLE	N	N02	Yes	Yes	EV	0	0	0
160	DEXAMETHASONE	H	H02	Yes	Yes	EV	1	0	0
161	ENOXAPARIN	B	B01	Yes		SC	2	0	0
161	OMEPRAZOLE	A	A02	Yes		EV	0	0	0
161	METAMIZOLE	N	N02	Yes		EV	0	0	0
161	METAMIZOLE	N	N02		Yes	VO	0	0	0
161	ONDANSETRON	A	A04	Yes		EV	0	0	0	OMEPRAZOL
161	CLINDAMYCIN	J	J01	Yes		EV	0	0	0
161	TRAMADOL	N	N02	Yes		EV	1	0	0
161	OMEPRAZOLE	A	A02		Yes	VO	0	0	0	ONDANSETRONA
162	CEFAZOLIN	J	J01		Yes	EV	0	0	0
162	METAMIZOLE	N	N02		Yes	EV	0	0	1
162	METAMIZOLE	N	N02	Yes	Yes	VO	0	0	0
162	RANITIDINE	A	A02		Yes	EV	0	0	0
162	ELECTROLYTES	B	B05		Yes	EV	0	0	0
162	HYDROCORTISONE	H	H02		Yes	EV	2	0	0
162	TRAMADOL	N	N02		Yes	EV	0	0	0
162	TENOXICAM	M	M01		Yes	EV	0	0	0
163	ONDANSETRON	A	A04	Yes	Yes	EV	1	0	0
163	TENOXICAM	M	M01	Yes		EV	0	0	0
163	TRAMADOL	N	N02	Yes	Yes	EV	0	0	0
163	OMEPRAZOLE	A	A02	Yes	Yes	EV	0	0	0
163	ELECTROLYTES	B	B05	Yes	Yes	EV	0	0	0
163	METAMIZOLE	N	N02	Yes	Yes	EV	0	0	1
164	SIMVASTATIN	C	C10	Yes	Yes	VO	0	0	0
164	INSULIN	A	A10	Yes	Yes	SC	0	0	0
164	CEFAZOLIN	J	J01	Yes		EV	0	0	0
164	ISOSORBIDE	C	C01	Yes	Yes	VO	0	0	0
164	ACETYLSALICYLIC ACID	B	B01	Yes	Yes	VO	2	1	0
164	HYDRALAZINE	C	C02	Yes	Yes	VO	0	0	0
164	METAMIZOLE	N	N02	Yes	Yes	EV	1	1	0
164	CARVEDILOL	C	C07	Yes	Yes	VO	2	0	0
164	FUROSEMIDE	C	C03	Yes	Yes	VO	1	0	0
165	METAMIZOLE	N	N02	Yes	Yes	EV	0	0	0
165	ONDANSETRON	A	A04	Yes	Yes	EV	0	0	0
165	ACETYLSALICYLIC ACID	N	N02	Yes	Yes	VO	0	1	0
165	LEVODOPA AND DECARBOXYLASE INHIBITOR	N	N04	Yes	Yes	VO	0	0	0
165	WARFARIN	B	B01	Yes	Yes	VO	0	2	0
166	METAMIZOLE	N	N02	Yes	Yes	EV	2	0	0
166	METRONIDAZOLE	P	P01		Yes	EV	0	0	0
166	SIMETHICONE	A	A03	Yes	Yes	VO	0	0	0
166	ENOXAPARIN	B	B01		Yes	SC	0	0	0
166	ONDANSETRON	A	A04	Yes	Yes	EV	2	0	0
166	MORPHINE	N	NO2	Yes	Yes	EV	0	0	0
166	PANTOPRAZOLE	A	A02	Yes	Yes	EV	0	0	0	METRONIDAZOL/ONDANSETRONA
166	TRAMADOL	N	N02	Yes	Yes	EV	0	1	0
166	SODIUM CHLORIDE	B	B05	Yes	Yes	EV	0	0	0
166	AMIKACIN	J	J01	Yes	Yes	EV	0	0	0
167	AMLODIPINE	C	C08	Yes	Yes	VO	0	0	0
167	ACETYLSALICYLIC ACID	B	B01	Yes	Yes	VO	0	0	0
167	INSULIN	A	A10	Yes	Yes	SC	4	0	0
167	GLUCOSE 50%	B	B05	Yes	Yes	EV	0	0	0
167	ATENOLOL	C	C07	Yes	Yes	VO	0	0	0
167	ISOSORBIDE	C	C01	Yes	Yes	VO	0	0	0
167	ENOXAPARIN	B	B01	Yes	Yes	SC	2	0	0
167	HYDROCHLOROTHIAZIDE	C	C03	Yes	Yes	VO	0	0	0
167	SIMVASTATIN	C	C10	Yes	Yes	VO	1	1	0
167	LOSARTAN	C	C09	Yes	Yes	VO	1	0	0
167	PANTOPRAZOLE	A	A02	Yes	Yes	VO	0	0	0
168	METOCLOPRAMIDE	A	A03	Yes	Yes	VO	1	0	0
168	TRAMADOL	N	N02	Yes	Yes	VO	0	0	0
168	METAMIZOLE	N	N02	Yes	Yes	VO	0	0	1
169	METAMIZOLE	N	N02	Yes	Yes	VO	0	0	0
169	PANTOPRAZOLE	A	A02	Yes	Yes	VO	0	0	0
169	PHENYTOIN	N	N03	Yes		VO	1	1	0
169	METOCLOPRAMIDE	A	A03	Yes	Yes	VO	0	0	0
169	PHENOBARBITAL	N	N03	Yes	Yes	VO	0	0	0
170	ONDANSETRON	A	A04	Yes	Yes	EV	0	0	0
170	METAMIZOLE	N	N02	Yes	Yes	EV	2	0	0
170	CAPTOPRIL	C	C09	Yes	Yes	VO	1	0	0
170	ENOXAPARIN	B	B01	Yes	Yes	SC	0	0	0
170	DIMENHYDRINATE	R	R06	Yes	Yes	EV	0	0	0
171	DIGOXIN	C	C01	Yes	Yes	VO	0	0	0
171	WARFARIN	B	B01	Yes	Yes	VO	2	1	0
171	PANTOPRAZOLE	A	A02		Yes	VO	0	0	0
171	SPIRONOLACTONE	C	C03	Yes	Yes	VO	2	0	0
171	METAMIZOLE	N	N02	Yes	Yes	EV	1	0	0
171	WARFARIN	B	B01	Yes		VO	1	1	0
171	SPIRONOLACTONE	C	C03		Yes	VO	1	0	0
171	ONDANSETRON	A	A04	Yes	Yes	EV	0	0	0	FUROSEMIDA
171	ATENOLOL	C	C07	Yes	Yes	VO	3	0	0
171	DILTIAZEM	C	C08	Yes	Yes	VO	0	0	0
171	LEVODROPROPIZINE	R	R05		Yes	VO	0	0	0
171	DESLANOSIDE	C	C01	Yes	Yes	EV	0	0	0
171	GLUCOSE 50%	B	B05	Yes	Yes	EV	0	0	0
171	FUROSEMIDE	C	C03	Yes	Yes	EV	0	1	0
171	DIGOXIN	C	C01		Yes	VO	4	0	0
171	DIAZEPAM	N	N05	Yes	Yes	VO	2	0	0
171	INSULIN	A	A10	Yes	Yes	SC	2	0	0
171	FUROSEMIDE	C	C03	Yes	Yes	EV	0	1	0
171	AMITRIPTYLINE	N	N06	Yes	Yes	VO	1	1	0
171	FERRIC HYDROXIDE	B	B03		Yes	EV	0	0	0
171	METOCLOPRAMIDE	A	A03	Yes	Yes	EV	0	0	0
171	OMEPRAZOLE	A	A02	Yes	Yes	VO	0	0	0
171	ATENOLOL	C	C07	Yes	Yes	VO	2	0	0
171	ENOXAPARIN	B	B01		Yes	SC	1	0	0
171	METAMIZOLE	N	N02	Yes	Yes	EV	0	0	0
172	CAPTOPRIL	C	C09	Yes	Yes	VO	0	0	0
172	ONDANSETRON	A	A04	Yes	Yes	EV	0	0	0
172	NALBUPHINE	N	N02	Yes	Yes	EV	0	2	0
172	RANITIDINE	A	A02	Yes	Yes	EV	0	0	0
172	LEVOTHYROXINE	H	H03		Yes	VO	0	0	0
172	SODIUM CHLORIDE	B	B05	Yes	Yes	EV	0	0	0
172	METAMIZOLE	N	N02	Yes	Yes	EV	1	0	0
172	GENTAMICIN	J	J01	Yes	Yes	EV	1	0	0
172	CLONAZEPAM	N	N03		Yes	VO	1	0	0
172	METAMIZOLE	N	N02		Yes	VO	0	0	0
172	OMEPRAZOLE	A	A02		Yes	VO	0	0	0
172	HALOPERIDOL	N	N05		Yes	VO	0	1	0
173	METAMIZOLE	N	N02	Yes	Yes	EV	0	0	0
173	METOCLOPRAMIDE	A	A03	Yes	Yes	EV	0	0	0
173	SODIUM CHLORIDE	B	B05	Yes	Yes	EV	0	0	0
173	DEXAMETHASONE	H	H02	Yes	Yes	EV	1	0	0
174	TENOXICAM	M	M01		Yes	EV	0	0	0
174	METAMIZOLE	N	N02		Yes	EV	0	0	0
174	TRAMADOL	N	N02		Yes	EV	0	0	0
174	METOCLOPRAMIDE	A	A03	Yes		VO	0	0	0
174	METOCLOPRAMIDE	A	A03		Yes	EV	0	0	0
174	METAMIZOLE	N	N02	Yes		VO	0	0	0
174	METAMIZOLE	N	N02	Yes		VO	0	0	1
174	METOCLOPRAMIDE	A	A03	Yes		VO	1	0	0
174	OMEPRAZOLE	A	A02		Yes	EV	0	0	0
175	METAMIZOLE	N	N02	Yes	Yes	EV	0	0	0
175	TRAMADOL	N	N02	Yes	Yes	EV	1	0	0
175	CEFAZOLIN	J	J01	Yes		EV	0	0	0
175	METOCLOPRAMIDE	A	A03	Yes	Yes	EV	0	0	0
175	LOSARTAN	C	C09	Yes	Yes	VO	0	0	0
176	METAMIZOLE	N	N02	Yes		VO	0	0	0
176	LOSARTAN	C	C09	Yes	Yes	VO	0	0	0
176	LEVOTHYROXINE	H	H03	Yes	Yes	VO	0	0	0
176	METAMIZOLE	N	N02		Yes	EV	0	0	0
176	AMLODIPINE	C	C08	Yes	Yes	VO	0	0	0
176	NALBUPHINE	N	N02		Yes	EV	0	0	0
176	SODIUM CHLORIDE	B	B05		Yes	EV	0	0	0
176	CAPTOPRIL	C	C09	Yes		VO	1	1	0
176	ONDANSETRON	A	A04	Yes	Yes	EV	0	0	0
176	HYDROCHLOROTHIAZIDE	C	C03	Yes	Yes	VO	1	0	0
176	PANTOPRAZOLE	A	A02		Yes	VO	0	0	0
177	SPIRONOLACTONE	C	C03	Yes	Yes	VO	2	0	0
177	FUROSEMIDE	C	C03	Yes	Yes	EV	0	1	0
177	CARVEDILOL	C	C07	Yes	Yes	VO	2	0	0
177	LOSARTAN	C	C09	Yes	Yes	VO	0	0	0
177	METOCLOPRAMIDE	A	A03	Yes	Yes	EV	0	0	0
177	WARFARIN	B	B01	Yes	Yes	VO	1	1	0
177	METAMIZOLE	N	N02	Yes	Yes	VO	1	0	0
178	VITAMIN B-COMPLEX, PLAIN	A	A11	Yes	Yes	VO	0	0	0
178	ONDANSETRON	A	A04	Yes	Yes	EV	0	0	0
178	METAMIZOLE	N	N02	Yes	Yes	VO	0	0	0
178	ATENOLOL	C	C07	Yes	Yes	VO	1	0	0
178	SULFAMETHOXAZOLE AND TRIMETHOPRIM	J	J01		Yes	VO	1	0	0
178	RISPERIDONE	N	N05	Yes	Yes	VO	5	0	0
178	SPIRONOLACTONE	C	C03	Yes	Yes	VO	3	0	0
178	PANTOPRAZOLE	A	A02	Yes	Yes	VO	0	0	0
178	PREGABALIN	N	N03	Yes	Yes	VO	0	0	0
178	FOLIC ACID	B	B03	Yes	Yes	VO	0	0	0
178	FUROSEMIDE	C	C03	Yes	Yes	VO	0	2	0
178	TAMSULOSIN	G	G04	Yes	Yes	VO	2	0	0
179	METAMIZOLE	N	N02		Yes	EV	0	0	0
179	METAMIZOLE	N	N02	Yes		VO	0	0	0
179	CAPTOPRIL	C	C09	Yes	Yes	VO	0	0	0
179	ELECTROLYTES	B	B05		Yes	EV	0	0	0
179	ONDANSETRON	A	A04		Yes	EV	0	0	0
179	NALBUPHINE	N	N02		Yes	EV	0	0	0
179	ONDANSETRON	A	A04	Yes		EV	0	0	0
180	TENOXICAM	M	M01	Yes	Yes	EV	0	0	0
180	METAMIZOLE	N	N02	Yes	Yes	EV	0	0	0
180	OMEPRAZOLE	A	A02	Yes	Yes	VO	0	0	0
180	LEVOTHYROXINE	H	H03	Yes	Yes	VO	0	0	0
180	TRAMADOL	N	N02	Yes	Yes	EV	1	0	0
180	ONDANSETRON	A	A04	Yes	Yes	EV	0	0	0
181	ENOXAPARIN	B	B01		Yes	SC	2	0	0
181	TENOXICAM	M	M01		Yes	EV	0	0	0
181	ELECTROLYTES	B	B05	Yes	Yes	EV	0	0	0
181	PANTOPRAZOLE	A	A02	Yes	Yes	EV	0	0	0
181	DROPERIDOL	N	N05		Yes	EV	0	0	0	PANTOPRAZOL
181	CLONAZEPAM	N	N03	Yes		VO	0	0	0
181	ONDANSETRON	A	A04	Yes		EV	0	0	0	PANTOPRAZOL
181	GLUCOSE 50%	B	B05	Yes	Yes	EV	0	0	0
181	METAMIZOLE	N	N02	Yes	Yes	EV	0	0	1
181	INSULIN	A	A10	Yes	Yes	SC	0	0	0
181	NALBUPHINE	N	N02	Yes	Yes	EV	0	2	0	PANTOPRAZOL
182	METAMIZOLE	N	N02	Yes	Yes	EV	1	0	0
182	CAPTOPRIL	C	C09	Yes	Yes	VO	0	0	0
182	HALOPERIDOL	N	N05		Yes	VO	1	1	0
182	SIMETHICONE	A	A03	Yes	Yes	VO	0	0	0
182	NALBUPHINE	N	N02	Yes	Yes	EV	0	1	0
182	SODIUM CHLORIDE	B	B05	Yes	Yes	EV	0	0	0
182	INSULIN	A	A10	Yes	Yes	SC	0	0	0
182	ONDANSETRON	A	A04	Yes	Yes	EV	0	0	0
183	GLUCOSE 50%	B	B05	Yes	Yes	EV	0	0	0
183	CEFOXITIN	J	J01		Yes	EV	0	0	0
183	INSULIN	A	A10	Yes	Yes	SC	0	0	0
183	ERYTHROMYCIN	J	J01	Yes		VO	1	1	0
183	BISACODYL	A	A06	Yes		VO	0	0	0
183	NALBUPHINE	N	N02		Yes	EV	0	0	0	PANTOPRAZOL
183	POTASSIUM PHOSPHATE, INCL. COMBINATIONS WITH OTHER POTASSIUM SALTS	B	B05	Yes		VR	0	0	0
183	METOCLOPRAMIDE	A	A03	Yes	Yes	EV	2	0	0
183	SIMETHICONE	A	A03	Yes		VO	0	0	0
183	MANNITOL	B	B05	Yes		EV	1	0	0
183	METAMIZOLE	N	N02	Yes	Yes	EV	0	0	0
183	PANTOPRAZOLE	A	A02		Yes	EV	0	0	0
183	ELECTROLYTES	B	B05	Yes	Yes	EV	0	0	0
183	ONDANSETRON	A	A04		Yes	EV	0	0	0	PANTOPRAZOL
184	METAMIZOLE	N	N02		Yes	EV	0	0	0
184	HYDROCHLOROTHIAZIDE	C	C03	Yes	Yes	VO	0	0	0
184	METOCLOPRAMIDE	A	A03	Yes	Yes	EV	0	0	0
184	LOSARTAN	C	C09	Yes	Yes	VO	0	0	0
184	METAMIZOLE	N	N02	Yes		VO	0	0	0
185	AMANTADINE	N	N04	Yes	Yes	VO	2	0	0
185	ESCITALOPRAM	N	N06	Yes	Yes	VO	0	2	0
185	BIPERIDEN	N	N04	Yes	Yes	VO	0	0	0
185	INSULIN	A	A10	Yes	Yes	SC	1	0	0
185	LEVODOPA AND DECARBOXYLASE INHIBITOR	N	N04	Yes	Yes	VO	2	0	0
185	METOCLOPRAMIDE	A	A03	Yes	Yes	VO	1	0	0
185	METAMIZOLE	N	N02	Yes	Yes	VO	0	0	0
186	CAPTOPRIL	C	C09	Yes	Yes	VO	1	1	0
186	SODIUM CHLORIDE	B	B05		Yes	EV	0	0	0
186	METOCLOPRAMIDE	A	A03	Yes	Yes	VO	0	0	0
186	METAMIZOLE	N	N02	Yes	Yes	VO	3	0	0
186	LOSARTAN	C	C09	Yes	Yes	VO	0	0	0
186	HYDROCHLOROTHIAZIDE	C	C03	Yes	Yes	VO	0	0	0
187	NALBUPHINE	N	N02		Yes	EV	1	0	0
187	METOCLOPRAMIDE	A	A03	Yes	Yes	EV	0	0	0
187	METAMIZOLE	N	N02	Yes	Yes	EV	0	0	0
188	ELECTROLYTES	B	B05	Yes	Yes	EV	0	0	0
188	ATENOLOL	C	C07	Yes	Yes	VO	1	0	0
188	SIMETHICONE	A	A03	Yes	Yes	VO	0	0	0
188	CAPTOPRIL	C	C09	Yes	Yes	VO	0	0	0
188	GLUCOSE 50%	B	B05	Yes	Yes	EV	0	0	0
188	METAMIZOLE	N	N02	Yes	Yes	EV	1	0	0
188	BISACODYL	A	A06	Yes	Yes	VO	0	0	0
188	INSULIN	A	A10	Yes	Yes	SC	1	0	0
188	METOCLOPRAMIDE	A	A03	Yes	Yes	EV	0	0	0
188	MANNITOL	B	B05	Yes	Yes	VO	0	0	0
189	ONDANSETRON	A	A04		Yes	EV	0	0	0
189	TRAMADOL	N	N02	Yes	Yes	EV	1	0	0
189	METAMIZOLE	N	N02	Yes	Yes	EV	0	0	1
189	ACETAZOLAMIDE	S	S01	Yes	Yes	VO	0	0	0
189	TENOXICAM	M	M01	Yes	Yes	EV	0	0	0
190	SODIUM CHLORIDE	B	B05	Yes	Yes	EV	0	0	0
190	METOCLOPRAMIDE	A	A03	Yes	Yes	EV	0	0	0
190	DEXAMETHASONE	H	H02	Yes	Yes	EV	0	0	0
190	AMINOCAPROIC ACID	B	B02	Yes	Yes	EV	0	0	0
190	CEFTRIAXONE	J	J01	Yes	Yes	EV	0	0	0
190	SIMVASTATIN	C	C10		Yes	VO	0	0	0
190	METAMIZOLE	N	N02	Yes	Yes	EV	1	0	0
191	HEPARIN	B	B01	Yes	Yes	SC	0	0	0
191	HYDRALAZINE	C	C02	Yes	Yes	VO	0	0	0
191	FERROUS SULFATE	B	B03	Yes	Yes	VO	0	0	0
191	CLINDAMYCIN	J	J01		Yes	VO	0	0	0
191	VITAMIN B-COMPLEX, PLAIN	A	A11	Yes	Yes	VO	0	0	0
191	FUROSEMIDE	C	C03	Yes	Yes	EV	1	0	0	ONDANSETRONA
191	CALCITRIOL	A	A11	Yes	Yes	VO	0	0	1
191	ONDANSETRON	A	A04	Yes	Yes	EV	0	0	0	PANTOPRAZOL
191	NITROPRUSSIDE	C	C02	Yes	Yes	EV	0	0	0
191	METAMIZOLE	N	N02	Yes	Yes	EV	0	0	0
191	LEVOTHYROXINE	H	H03	Yes	Yes	VO	0	1	0
191	GLUCOSE 50%	B	B05	Yes	Yes	EV	0	0	0
191	COLECALCIFEROL	A	A11	Yes	Yes	VO	0	0	0
191	ATORVASTATIN	C	C10	Yes	Yes	VO	1	0	0
191	INSULIN	A	A10	Yes	Yes	SC	0	0	0
191	PANTOPRAZOLE	A	A02	Yes	Yes	EV	0	0	0
192	ONDANSETRON	A	A04	Yes	Yes	EV	2	0	0
192	DESLORATADINE	R	R06		Yes	VO	1	0	0
192	NALBUPHINE	N	N02	Yes	Yes	IM	0	2	2
192	GLUCOSE 50%	B	B05	Yes	Yes	EV	0	0	0
192	TRAMADOL	N	N02	Yes		EV	1	2	0
192	PARACETAMOL	N	N02		Yes	VO	0	0	0
192	HYDROCORTISONE	H	H02	Yes	Yes	EV	0	0	0
192	CODEINE	N	N02		Yes	VO	0	3	0
192	INSULIN	A	A10	Yes	Yes	SC	1	0	0
192	CEFAZOLIN	J	J01	Yes		EV	0	0	0
192	PROMETHAZINE	R	R06	Yes	Yes	IM	0	0	0
193	PROPATYLNITRATE	C	C01	Yes	Yes	VO	0	0	0
193	INSULIN	A	A10	Yes	Yes	SC	2	0	0
193	ACETYLSALICYLIC ACID	B	B01	Yes	Yes	VO	2	1	0
193	RANITIDINE	A	A02	Yes	Yes	VO	0	0	0
193	SIMVASTATIN	C	C10	Yes	Yes	VO	0	1	0
193	CLONAZEPAM	N	N03	Yes	Yes	VO	0	0	0
193	ATENOLOL	C	C07	Yes	Yes	VO	1	0	0
193	CLOPIDOGREL	B	B01	Yes	Yes	VO	2	0	0
193	ENALAPRIL	C	C09	Yes	Yes	VO	2	0	0
193	ENOXAPARIN	B	B01	Yes	Yes	SC	5	0	0
193	GLUCOSE 50%	B	B05	Yes	Yes	EV	0	0	0
193	AMLODIPINE	C	C08	Yes	Yes	VO	0	0	0
193	ACETYLSALICYLIC ACID	B	B01	Yes	Yes	VO	0	0	0
193	TRIMETAZIDINE	C	C01	Yes	Yes	VO	0	0	1
193	METAMIZOLE	N	N02	Yes	Yes	EV	1	0	0
193	METOCLOPRAMIDE	A	A03	Yes	Yes	EV	0	0	0
194	LOSARTAN	C	C09	Yes	Yes	VO	2	0	0
194	SODIUM CHLORIDE	B	B05	Yes	Yes	EV	0	0	0
194	TENOXICAM	M	M01	Yes	Yes	EV	0	0	1
194	TRAMADOL	N	N02	Yes	Yes	EV	1	0	0
194	HYDROCHLOROTHIAZIDE	C	C03	Yes	Yes	VO	3	0	0
194	METAMIZOLE	N	N02	Yes	Yes	EV	0	0	0
194	METOCLOPRAMIDE	A	A03	Yes	Yes	EV	0	0	0
195	METAMIZOLE	N	N02	Yes	Yes	EV	0	0	1
195	NALBUPHINE	N	N02	Yes	Yes	EV	0	0	0
195	METOCLOPRAMIDE	A	A03	Yes	Yes	EV	1	0	0
195	TENOXICAM	M	M01	Yes	Yes	EV	0	0	0
195	LOSARTAN	C	C09	Yes	Yes	VO	0	0	0
196	ELECTROLYTES	B	B05	Yes	Yes	EV	0	0	0
196	CIPROFLOXACIN	J	J01	Yes	Yes	EV	1	1	0
196	METAMIZOLE	N	N02	Yes	Yes	EV	0	0	0
196	OMEPRAZOLE	A	A02	Yes	Yes	EV	0	0	0
196	ONDANSETRON	A	A04	Yes	Yes	EV	0	0	0
197	METOCLOPRAMIDE	A	A03	Yes	Yes	VO	0	0	0
197	FOLIC ACID	B	B03	Yes	Yes	VO	0	0	0
197	METAMIZOLE	N	N02	Yes	Yes	VO	1	0	0
197	PANTOPRAZOLE	A	A02	Yes	Yes	VO	0	0	0
197	VITAMIN B-COMPLEX, PLAIN	A	A11	Yes	Yes	VO	0	0	0
197	SIMVASTATIN	C	C10	Yes	Yes	VO	1	0	0
197	ACETYLSALICYLIC ACID	N	N02	Yes	Yes	VO	0	1	0
197	SEVELAMER	V	V03	Yes	Yes	VO	0	0	0
197	CARVEDILOL	C	C07	Yes	Yes	VO	2	0	0
197	LOSARTAN	C	C09	Yes	Yes	VO	0	0	0
198	LOSARTAN	C	C09	Yes	Yes	VO	0	0	0
198	INSULIN	A	A10	Yes	Yes	SC	0	0	0
198	METOCLOPRAMIDE	A	A03	Yes	Yes	EV	0	0	0
198	SODIUM CHLORIDE	B	B05	Yes	Yes	EV	0	0	0
198	LACTULOSE	A	A06	Yes	Yes	VO	0	0	0
198	VITAMIN B-COMPLEX, PLAIN	A	A11	Yes	Yes	VO	0	0	0
198	METAMIZOLE	N	N02	Yes	Yes	EV	1	0	0
198	FOLIC ACID	B	B03	Yes	Yes	VO	0	0	0
198	GLUCOSE 50%	B	B05	Yes	Yes	EV	0	0	0
199	CARVEDILOL	C	C07	Yes	Yes	VO	0	0	0
199	ACETYLSALICYLIC ACID	B	B01	Yes	Yes	VO	0	0	0
199	FUROSEMIDE	C	C03	Yes	Yes	EV	1	0	0
199	ENALAPRIL	C	C09	Yes	Yes	VO	3	0	0
199	OMEPRAZOLE	A	A02	Yes	Yes	VO	0	0	0
199	INSULIN	A	A10	Yes	Yes	SC	4	1	0
199	METFORMIN	A	A10	Yes	Yes	VO	3	0	0
199	SIMVASTATIN	C	C10	Yes	Yes	VO	0	0	0
199	ALOGLIPTIN	A	A10	Yes	Yes	VO	2	0	0
200	ENALAPRIL	C	C09	Yes	Yes	VO	0	0	0
200	METAMIZOLE	N	N02	Yes	Yes	VO	0	0	0
200	OMEPRAZOLE	A	A02	Yes	Yes	VO	0	0	0
200	METOCLOPRAMIDE	A	A03	Yes	Yes	VO	0	0	0
200	ATENOLOL	C	C07	Yes	Yes	VO	0	0	0
201	CIPROFLOXACIN	J	J01	Yes	Yes	EV	2	0	0
201	SODIUM CHLORIDE	B	B05	Yes	Yes	EV	0	0	0
201	SIMETHICONE	A	A03	Yes	Yes	VO	0	0	0
201	METAMIZOLE	N	N02	Yes		EV	0	0	0
201	GLUCOSE 50%	B	B05		Yes	EV	0	0	0
201	METOCLOPRAMIDE	A	A03	Yes	Yes	EV	0	0	0
201	RANITIDINE	A	A02	Yes	Yes	EV	0	0	0
202	HYDROCHLOROTHIAZIDE	C	C03	Yes	Yes	VO	3	0	0
202	METOCLOPRAMIDE	A	A03	Yes		VO	0	0	0
202	ELECTROLYTES	B	B05		Yes	EV	0	0	0
202	CAPTOPRIL	C	C09	Yes	Yes	VO	0	1	0
202	TRAMADOL	N	N02		Yes	EV	2	0	0
202	ONDANSETRON	A	A04		Yes	EV	1	0	0
202	LOSARTAN	C	C09	Yes	Yes	VO	0	0	0
202	METAMIZOLE	N	N02	Yes		VO	2	0	0
202	METAMIZOLE	N	N02		Yes	EV	0	0	0
203	ELECTROLYTES	B	B05		Yes	EV	0	0	0
203	TENOXICAM	M	M01		Yes	EV	2	0	0
203	ONDANSETRON	A	A04		Yes	EV	1	0	0
203	METOCLOPRAMIDE	A	A03	Yes		VO	1	0	0
203	NALBUPHINE	N	N02		Yes	EV	0	0	0
203	CAPTOPRIL	C	C09	Yes	Yes	VO	0	1	0
203	METAMIZOLE	N	N02	Yes	Yes	VO	2	0	1
203	CEFTRIAXONE	J	J01	Yes		EV	0	0	0
203	LOSARTAN	C	C09	Yes	Yes	VO	0	0	0
204	VITAMIN B-COMPLEX, PLAIN	A	A11	Yes	Yes	VO	0	0	0
204	ONDANSETRON	A	A04	Yes	Yes	EV	0	0	0
204	CARVEDILOL	C	C07	Yes	Yes	VO	4	1	0
204	METHYLDOPA	C	C02	Yes	Yes	VO	0	0	0
204	FOLIC ACID	B	B03	Yes	Yes	VO	0	0	0
204	GLUCOSE 50%	B	B05	Yes	Yes	EV	0	0	0
204	METAMIZOLE	N	N02	Yes	Yes	VO	0	0	0
204	NIFEDIPINE	C	C08	Yes	Yes	VO	0	0	0
204	PANTOPRAZOLE	A	A02	Yes	Yes	VO	0	0	0
204	LOSARTAN	C	C09	Yes	Yes	VO	1	0	0
205	SODIUM CHLORIDE	B	B05		Yes	EV	0	0	0
205	METAMIZOLE	N	N02	Yes	Yes	VO	3	0	0
205	SIMETHICONE	A	A03	Yes	Yes	VO	0	0	0
205	DIAZEPAM	N	N05	Yes	Yes	VO	0	0	0
205	CEFTRIAXONE	J	J01	Yes	Yes	EV	0	0	0
205	HYDROCHLOROTHIAZIDE	C	C03	Yes	Yes	VO	0	0	0
205	ENALAPRIL	C	C09	Yes	Yes	VO	1	0	0
205	CAPTOPRIL	C	C09	Yes	Yes	VO	1	0	0
205	METOCLOPRAMIDE	A	A03	Yes	Yes	EV	0	0	0
206	DEXAMETHASONE	H	H02	Yes	Yes	EV	0	0	0
206	RANITIDINE	A	A02	Yes	Yes	EV	0	0	0
206	SODIUM CHLORIDE	B	B05	Yes	Yes	EV	0	0	0
206	TRANEXAMIC ACID	B	B02	Yes	Yes	EV	0	0	0
206	METAMIZOLE	N	N02	Yes	Yes	EV	1	0	0
206	METOCLOPRAMIDE	A	A03	Yes	Yes	EV	0	0	0
206	CEFAZOLIN	J	J01	Yes		EV	0	0	0
206	LEVODROPROPIZINE	R	R05	Yes	Yes	VO	0	0	0
207	METAMIZOLE	N	N02	Yes	Yes	EV	1	0	0
207	NITAZOXANIDE	P	P01	Yes	Yes	IN	2	1	0
207	NALBUPHINE	N	N02		Yes	EV	0	1	0
207	CARVEDILOL	C	C07	Yes	Yes	VO	4	0	1
207	AMLODIPINE	C	C08	Yes	Yes	VO	1	0	0
207	INDAPAMIDE	C	C03	Yes	Yes	VO	2	1	0
207	VALSARTAN	C	C09	Yes	Yes	VO	0	0	0
207	CIPROFLOXACIN	J	J01	Yes	Yes	EV	4	1	1
207	QUETIAPINE	N	N05	Yes	Yes	VO	1	0	0
207	TENOXICAM	M	M01		Yes	EV	4	0	1
207	ONDANSETRON	A	A04	Yes	Yes	EV	0	0	1
207	ELECTROLYTES	B	B05		Yes	EV	1	0	0
208	IMMUNOGLOBULIN	J	J06		Yes	EV	0	0	0
208	METAMIZOLE	N	N02	Yes	Yes	VO	2	0	0
208	OMEPRAZOLE	A	A02	Yes	Yes	VO	0	0	0
208	VITAMIN D	A	A11	Yes	Yes	VO	1	1	0
208	NIFEDIPINE	C	C08	Yes	Yes	VO	0	0	0
208	CALCIUM CARBONATE	A	A12	Yes	Yes	VO	1	1	0
208	PREDNISONE	H	H02	Yes	Yes	VO	0	0	0
208	BROMOPRIDE	A	A03	Yes	Yes	VO	0	0	0
208	MULTIVITAMINS, PLAIN	A	A11	Yes	Yes	VO	0	0	0
208	THIAMINE (VIT B1)	A	A11	Yes	Yes	VO	0	0	0
208	HYDROCORTISONE	H	H02		Yes	EV	0	0	0
209	METAMIZOLE	N	N02	Yes	Yes	EV	0	0	0
209	CIPROFLOXACIN	J	J01	Yes		EV	2	1	0
209	METAMIZOLE	N	N02	Yes	Yes	EV	0	0	0
209	ELECTROLYTES	B	B05	Yes	Yes	EV	0	0	0
209	PHYTOMENADIONE	B	B02	Yes	Yes	EV	0	0	0
209	CEFTRIAXONE	J	J01		Yes	EV	0	0	0	CLINDAMICINA
209	ONDANSETRON	A	A04	Yes	Yes	EV	1	0	0
209	METOCLOPRAMIDE	A	A03	Yes	Yes	VO	2	0	0
209	TRAMADOL	N	N02	Yes	Yes	EV	1	0	0
209	ONDANSETRON	A	A04	Yes	Yes	EV	0	0	0
209	PHYTOMENADIONE	B	B02	Yes	Yes	EV	0	0	0
209	METRONIDAZOLE	P	P01	Yes	Yes	EV	0	0	0
209	CLINDAMYCIN	J	J01		Yes	EV	0	0	0
209	CEFTRIAXONE	J	J01	Yes	Yes	EV	0	0	0
209	SODIUM CHLORIDE	B	B05	Yes	Yes	EV	0	0	0
210	FOLIC ACID	B	B03	Yes	Yes	VO	0	0	0
210	INSULIN	A	A10	Yes	Yes	SC	1	0	0
210	ACETYLSALICYLIC ACID	N	N02	Yes	Yes	VO	2	0	0
210	TRAMADOL	N	N02	Yes	Yes	EV	1	0	0
210	CIPROFLOXACIN	J	J01	Yes	Yes	EV	4	0	0
210	PARACETAMOL	N	N02	Yes	Yes	VO	0	0	0
210	VITAMIN B-COMPLEX, PLAIN	A	A11	Yes	Yes	VO	0	0	0
210	HYDROCHLOROTHIAZIDE	C	C03	Yes	Yes	VO	3	0	0
210	METOCLOPRAMIDE	A	A03	Yes	Yes	EV	0	0	0
210	SIMVASTATIN	C	C10	Yes	Yes	VO	0	0	0
210	ENALAPRIL	C	C09	Yes	Yes	VO	2	0	0
210	INSULIN	A	A10	Yes	Yes	SC	0	0	0
211	ONDANSETRON	A	A04	Yes	Yes	EV	0	0	0
211	GLUCOSE 50%	B	B05	Yes		EV	0	0	0
211	CAPTOPRIL	C	C09	Yes	Yes	VO	1	0	0
211	ELECTROLYTES	B	B05	Yes		EV	0	0	0
211	METAMIZOLE	N	N02	Yes	Yes	EV	0	0	0
211	NALBUPHINE	N	N02	Yes	Yes	EV	0	0	0
212	DEXAMETHASONE	H	H02	Yes	Yes	EV	0	0	0
212	METAMIZOLE	N	N02	Yes	Yes	EV	0	0	0
212	SODIUM CHLORIDE	B	B05	Yes	Yes	EV	0	0	0
212	AMINOCAPROIC ACID	B	B02	Yes	Yes	EV	0	0	0
212	METOCLOPRAMIDE	A	A03	Yes	Yes	EV	0	0	0
212	TRAMADOL	N	N02	Yes	Yes	EV	1	0	0
212	CEFAZOLIN	J	J01	Yes	Yes	EV	0	0	0
213	TENOXICAM	M	M01	Yes	Yes	EV	0	0	0
213	SIMETHICONE	A	A03	Yes	Yes	VO	0	0	0
213	NALBUPHINE	N	N02	Yes	Yes	EV	0	0	0
213	ONDANSETRON	A	A04	Yes	Yes	IM	0	0	0
213	ELECTROLYTES	B	B05	Yes	Yes	EV	0	0	0
213	METAMIZOLE	N	N02	Yes	Yes	EV	0	0	1
214	ATENOLOL	C	C07	Yes	Yes	VO	0	0	0
214	METAMIZOLE	N	N02	Yes	Yes	VO	0	0	0
214	SODIUM CHLORIDE	B	B05	Yes	Yes	EV	0	0	0
214	RANITIDINE	A	A02	Yes	Yes	EV	0	0	0
214	AMLODIPINE	C	C08		Yes	VO	1	0	0
214	DIMENHYDRINATE	R	R06	Yes	Yes	EV	0	0	0
214	ACETYLSALICYLIC ACID	B	B01	Yes	Yes	VO	2	0	0
214	CLOPIDOGREL	B	B01	Yes	Yes	VO	0	0	0
214	SIMVASTATIN	C	C10	Yes	Yes	VO	0	1	0
214	ENALAPRIL	C	C09	Yes		VO	0	0	0
215	ONDANSETRON	A	A04	Yes	Yes	EV	0	0	0
215	SIMETHICONE	A	A03	Yes	Yes	VO	0	0	0
215	NALBUPHINE	N	N02	Yes	Yes	EV	0	0	0
215	ATENOLOL	C	C07	Yes	Yes	VO	1	0	0
215	OMEPRAZOLE	A	A02	Yes	Yes	VO	0	0	0
215	METAMIZOLE	N	N02	Yes	Yes	EV	0	0	0
215	SODIUM CHLORIDE	B	B05	Yes		EV	0	0	0
216	DIAZEPAM	N	N05	Yes	Yes	VO	2	0	0
216	CAPTOPRIL	C	C09	Yes	Yes	VO	2	0	0
216	VITAMIN B-COMPLEX, PLAIN	A	A11	Yes	Yes	EV	0	0	0
216	FOLIC ACID	B	B03	Yes	Yes	VO	0	0	0
216	SERTRALINE	N	N06	Yes	Yes	VO	0	0	0
216	HALOPERIDOL	N	N05	Yes	Yes	IM	1	0	0
216	PROMETHAZINE	R	R06	Yes	Yes	IM	3	0	0
217	HYDROCORTISONE	H	H02	Yes	Yes	EV	0	0	0
217	INSULIN	A	A10	Yes	Yes	SC	1	0	0
217	NALBUPHINE	N	N02	Yes	Yes	EV	0	0	0
217	CEFTRIAXONE	J	J01	Yes	Yes	EV	0	0	0	CLINDAMICINA
217	METAMIZOLE	N	N02	Yes	Yes	EV	2	0	0
217	CLINDAMYCIN	J	J01	Yes	Yes	EV	0	0	0
217	CAPTOPRIL	C	C09	Yes	Yes	VO	0	0	0
217	ONDANSETRON	A	A04	Yes	Yes	EV	0	0	0
217	OMEPRAZOLE	A	A02	Yes	Yes	EV	0	0	0
217	SODIUM CHLORIDE	B	B05	Yes	Yes	EV	0	0	0
218	LOSARTAN	C	C09	Yes	Yes	VO	0	0	0
218	HYDROCHLOROTHIAZIDE	C	C03	Yes	Yes	VO	0	0	0
218	SODIUM CHLORIDE	B	B05		Yes	EV	0	0	0
218	OMEPRAZOLE	A	A02		Yes	EV	0	0	0
218	TRAMADOL	N	N02		Yes	EV	0	0	0
218	METAMIZOLE	N	N02	Yes	Yes	EV	2	0	0
218	LEVOTHYROXINE	H	H03	Yes	Yes	VO	1	1	0
218	SIMETHICONE	A	A03	Yes	Yes	VO	0	0	0
218	ONDANSETRON	A	A04	Yes	Yes	EV	0	1	0
218	RIFAMPICIN AND ISONIAZID	J	J04	Yes	Yes	VO	0	0	0
219	TRAMADOL	N	N02	Yes	Yes	EV	1	0	0
219	METOCLOPRAMIDE	A	A03	Yes	Yes	EV	0	0	0
219	METAMIZOLE	N	N02	Yes	Yes	EV	0	0	0
219	SIMETHICONE	A	A03		Yes	VO	0	0	0
219	TENOXICAM	M	M01	Yes	Yes	EV	0	0	1
219	OMEPRAZOLE	A	A02		Yes	VO	0	0	0
220	ONDANSETRON	A	A04		Yes	IM	0	0	0
220	METAMIZOLE	N	N02	Yes	Yes	EV	1	0	0
220	CAPTOPRIL	C	C09	Yes	Yes	VO	0	0	0
220	METOCLOPRAMIDE	A	A03	Yes	Yes	EV	2	0	0
220	SODIUM CHLORIDE	B	B05	Yes	Yes	EV	0	0	0
220	ELECTROLYTES	B	B05		Yes	EV	0	0	0
220	NALBUPHINE	N	N02		Yes	EV	0	0	0
220	CLONAZEPAM	N	N03	Yes	Yes	VO	0	1	0
221	METOCLOPRAMIDE	A	A03	Yes	Yes	VO	0	0	0
221	INSULIN	A	A10	Yes	Yes	SC	0	0	0
221	METAMIZOLE	N	N02	Yes	Yes	VO	0	0	0
222	ATENOLOL	C	C07	Yes	Yes	VO	1	0	0
222	CAPTOPRIL	C	C09	Yes	Yes	VO	0	0	0
222	ELECTROLYTES	B	B05	Yes	Yes	EV	0	0	0
222	METAMIZOLE	N	N02	Yes	Yes	EV	2	0	0
222	ENALAPRIL	C	C09	Yes	Yes	VO	0	0	0
222	OMEPRAZOLE	A	A02	Yes	Yes	EV	0	0	0
222	PHYTOMENADIONE	B	B02	Yes	Yes	EV	0	0	0
222	METOCLOPRAMIDE	A	A03	Yes	Yes	EV	0	0	0
223	ENOXAPARIN	B	B01	Yes	Yes	SC	0	0	0
223	TRAMADOL	N	N02	Yes	Yes	EV	0	4	0
223	INSULIN	A	A10	Yes	Yes	SC	0	0	0
223	LACTULOSE	A	A06		Yes	VO	0	0	0
223	SIMETHICONE	A	A03	Yes	Yes	VO	0	0	0
223	DAPSONE	J	J04	Yes	Yes	VO	0	0	0
223	INSULIN	A	A10	Yes	Yes	SC	2	0	0
223	AMLODIPINE	C	C08	Yes	Yes	VO	1	0	0
223	PREDNISONE	H	H02	Yes	Yes	VO	4	0	0
223	PANTOPRAZOLE	A	A02	Yes	Yes	EV	0	0	0
223	CLONAZEPAM	N	N03	Yes	Yes	VO	3	0	0
223	SCOPOLAMINE	A	A03		Yes	EV	2	0	0
223	FOLIC ACID	B	B03	Yes	Yes	VO	0	0	0
223	DEXCHLORPHENIRAMINE	R	R06	Yes	Yes	VO	3	0	0
223	GLUCOSE 50%	B	B05	Yes	Yes	EV	0	0	0
223	METAMIZOLE	N	N02	Yes	Yes	EV	1	0	0
223	METOCLOPRAMIDE	A	A03	Yes	Yes	EV	1	0	0
223	WARFARIN	B	B01	Yes	Yes	VO	3	1	0
223	CARVEDILOL	C	C07	Yes	Yes	VO	5	0	0
223	QUETIAPINE	N	N05	Yes	Yes	VO	1	0	1
223	BUPROPION	N	N06	Yes	Yes	VO	2	0	0
223	SODIUM CHLORIDE	B	B05	Yes	Yes	EV	0	0	0
224	METAMIZOLE	N	N02	Yes	Yes	VO	1	0	0
224	CALCIUM GLUCONATE	A	A12		Yes	EV	0	0	0
224	INSULIN	A	A10	Yes	Yes	SC	0	0	0
224	CAPTOPRIL	C	C09		Yes	VO	0	0	0
224	ONDANSETRON	A	A04		Yes	EV	0	0	0
225	RANITIDINE	A	A02	Yes	Yes	EV	0	0	0
225	PARACETAMOL	N	N02	Yes	Yes	VO	0	0	2
225	TRAMADOL	N	N02	Yes	Yes	EV	1	0	0
225	CEFTRIAXONE	J	J01	Yes	Yes	EV	0	0	0
225	GLUCOSE 50%	B	B05	Yes	Yes	EV	0	0	0
225	SODIUM CHLORIDE	B	B05	Yes	Yes	EV	0	0	0
225	ONDANSETRON	A	A04	Yes	Yes	EV	0	0	0
226	METAMIZOLE	N	N02		Yes	EV	1	0	0
226	GLUCOSE 50%	B	B05		Yes	EV	0	0	0
226	CLINDAMYCIN	J	J01	Yes		VO	0	0	0
226	CAPTOPRIL	C	C09	Yes	Yes	VO	2	0	0
226	ACETYLSALICYLIC ACID	B	B01	Yes	Yes	VO	2	1	0
226	CIPROFLOXACIN	J	J01	Yes		VO	5	0	0
226	CLOPIDOGREL	B	B01	Yes	Yes	VO	1	0	0
226	SIMVASTATIN	C	C10	Yes	Yes	VO	0	0	0
226	CARVEDILOL	C	C07	Yes	Yes	VO	1	0	0
226	SODIUM CHLORIDE	B	B05	Yes		EV	0	0	0
226	SPIRONOLACTONE	C	C03	Yes	Yes	VO	1	0	0
226	INSULIN	A	A10		Yes	SC	3	0	0
226	METOCLOPRAMIDE	A	A03		Yes	EV	0	0	0
227	CEFAZOLIN	J	J01	Yes	Yes	EV	0	0	0
227	METAMIZOLE	N	N02	Yes	Yes	EV	0	0	0
227	DEXAMETHASONE	H	H02	Yes	Yes	EV	0	0	0
227	SODIUM CHLORIDE	B	B05	Yes	Yes	EV	0	0	0
227	METOCLOPRAMIDE	A	A03	Yes	Yes	EV	0	0	0
228	CEFTRIAXONE	J	J01	Yes	Yes	EV	0	0	0
228	SIMVASTATIN	C	C10	Yes	Yes	VO	1	1	0
228	AMLODIPINE	C	C08	Yes	Yes	VO	0	0	0
228	METAMIZOLE	N	N02		Yes	VO	3	0	0
228	INSULIN	A	A10	Yes	Yes	SC	3	0	0
228	HYDROCHLOROTHIAZIDE	C	C03	Yes	Yes	VO	4	0	0
228	PREDNISONE	H	H02	Yes	Yes	VO	0	0	0
228	LOSARTAN	C	C09	Yes	Yes	VO	0	0	0
228	ATENOLOL	C	C07	Yes	Yes	VO	0	0	0
228	INSULIN	A	A10	Yes	Yes	SC	2	0	0
228	FOLIC ACID	B	B03	Yes	Yes	VO	0	0	0
228	OMEPRAZOLE	A	A02	Yes	Yes	VO	2	0	0
[truncated: 12,515 more rows]

## Sheet: Drug related problems
patient_id	Problem	Cause	Intervention	Outcome
1
2
3
4
5
6
7	P1.2	C3.3	I3.4	O3.2
8
9
10
11	P3.1	C4.2	I1.1	O1.0
11	P3.1	C4.2	I1.1	O1.0
11	P4.2	C6.2	I1.1	O1.0
11	P1.2	C5.1	I3.4	O1.0
11	P1.2	C3.2	I3.2	O1.0
11	P1.2	C5.1	I3.4	O1.0
11	P4.2	C6.2	I1.1	O1.0
11	P1.2	C6.2	I1.1	O1.0
11	P1.2	C3.3	I3.4	O1.0
11	P3.1	C4.2	I1.1	O1.0
11	P1.2	C6.2	I1.1	O1.0
12
13
14
15
16
17
18
19
20
21
22
23
24	P1.1	C6.1	I1.1	O3.2
25
26
27
28
29
30
31
32
33	P1.2	C5.1	I3.4	O3.2
33	P1.2	C5.1	I3.4	O1.0
33	P1.2	C3.3	I3.4	O1.0
33	P1.2	C2.1	I2.1	O3.2
34
35
36
37	P1.1	C6.1	I1.1	O1.0
37	P1.3	C1.1	I1.1	O1.0
37	P1.2	C6.2	I1.1	O0.0
37	P1.2	C3.3	I3.4	O1.0
37	P1.3	C1.1	I1.1	O1.0
37	P1.2	C1.3	I3.1	O0.0
37	P1.1	C6.1	I1.1	O3.2
37	P3.1	C4.2	I1.1	O1.0
38
39
40
41
42
43
44
45	P1.2	C3.3	I3.4	O0.0
46
47	P3.1	C4.2	I1.1	O1.0
47	P4.2	C6.2	I1.1	O1.0
47	P1.1	C6.1	I1.1	O3.2
48
49	P1.3	C1.1	I1.1	O1.0
50
51
52
53
54
55
56
57	P1.2	C5.1	I3.4	O1.0
58
59
60
61
62
63	P1.2	C3.2	I3.2	O3.2
64
65
66	P1.2	C3.2	I3.2	O3.2
66	P1.2	C5.1	I3.4	O3.2
67
68
69
70
71
72
73
74
75	P1.2	C5.1	I3.4	O3.2
76
77
78
79
80
81
82
83
84
85
86
87
88
89
90
91	P4.2	C6.2	I1.1	O3.2
92
93	P1.2	C3.2	I3.2	O0.0
94
95
96
97
98
99
100
101
102
103
104
105
106
107
108	P4.2	C6.2	I1.1	O0.0
109
110
111
112
113
114
115
116
117
118
119
120
121
122	P3.1	C4.2	I1.1	O3.2
123	P3.1	C4.2	I1.1	O3.2
124
125
126
127	P1.2	C5.1	I3.4	O1.0
128
129	P1.2	C3.2	I3.2	O3.2
129	P1.2	C5.1	I3.4	O3.2
130
131
132
133
134
135
136	P4.2	C6.2	I1.1	O3.2
137
138
139
140	P1.2	C6.2	I1.1	O3.2
140	P4.2	C6.2	I1.1	O3.2
141
142	P1.1	C6.1	I1.1	O1.0
142	P3.1	C4.2	I1.1	O1.0
142	P3.1	C4.2	I1.1	O1.0
143	P1.2	C3.2	I3.2	O0.0
144
145
146
147
148
149
150
151
152
153
154
155
156	P1.2	C6.2	I1.1	O0.0
156	P1.2	C6.2	I1.1	O0.0
157	P1.2	C3.2	I3.2	O1.0
158
159	P1.2	C3.3	I3.4	O1.0
159	P1.1	C6.1	I1.1	O1.0
160
161	P1.1	C6.1	I1.1	O1.0
162
163
164
165
166	P3.1	C4.2	I1.1	O3.2
166	P4.2	C6.2	I1.1	O3.2
167
168
169
170
171
172	P1.2	C5.1	I3.4	O3.2
173	P1.2	C3.2	I3.2	O0.0
174
175
176
177
178
179
180
181
182
183	P3.1	C4.2	I1.1	O1.0
184
185
186
187	P1.2	C5.1	I3.4	O1.0
188
189
190
191
192
193	P1.2	C3.2	I3.2	O1.0
194	P1.2	C5.1	I3.4	O1.0
195	P1.2	C3.2	I3.2	O0.0
196
197
198
199
200
201	P1.2	C3.2	I3.2	O3.2
202
203
204
205
206
207
208
209	P3.1	C4.2	I1.1	O1.0
209	P3.1	C4.2	I1.1	O1.0
210	P1.2	C3.3	I3.4	O0.0
210	P1.2	C3.2	I3.2	O1.0
210	P1.2	C6.2	I1.1	O1.0
211
212
213
214
215
216
217
218	P1.2	C5.1	I3.4	O0.0
219
220	P1.2	C5.1	I3.4	O3.2
221
222
223
224	P4.2	C6.2	I1.1	O0.0
225
226
227
228
229
230
231
232	P1.2	C5.1	I3.4	O3.2
233
234
235
236
237
238
239
240
241
242
243	P1.2	C3.2	I3.2	O3.2
244
245
246
247
248
249
250
251
252
253
254
255
256
257
258
259	P3.1	C4.2	I1.1	O1.0
259	P3.1	C4.2	I1.1	O1.0
260
261
262
263	P3.1	C4.2	I1.1	O1.0
263	P3.1	C4.2	I1.1	O1.0
263	P3.1	C4.2	I1.1	O1.0
263	P1.2	C5.1	I3.4	O3.2
263	P3.1	C4.2	I1.1	O1.0
263	P1.2	C3.2	I3.2	O0.0
264
265
266
267
268
269	P1.1	C6.1	I1.1	O1.0
270
271
272
273
274
275
276
277
278
279
280
281
282
283
284
285	P4.2	C6.2	I1.1	O3.2
285	P4.2	C6.2	I1.1	O1.0
286
287
288
289
290
291
292
293
294
295
296	P3.1	C4.2	I1.1	O1.0
296	P1.1	C6.1	I1.1	O1.0
296	P3.1	C4.2	I1.1	O1.0
297
298	P3.1	C4.2	I1.1	O0.0
299
300	P1.2	C6.2	I1.1	O0.0
300	P1.2	C6.2	I1.1	O0.0
301
302	P1.2	C5.1	I3.4	O0.0
303
304
305
306
307	P1.2	C3.2	I3.2	O3.2
308
309	P1.2	C3.2	I3.2	O0.0
309	P3.1	C4.2	I1.1	O3.2
309	P3.1	C4.2	I1.1	O3.2
310
311
312	P4.2	C6.2	I1.1	O3.2
313
314
315
316
317
318
319	P1.2	C6.2	I1.1	O0.0
320	P1.2	C3.2	I3.2	O0.0
320	P1.2	C3.3	I3.4	O0.0
321
322
323
324	P1.1	C6.1	I1.1	O1.0
325
326	P3.1	C4.2	I1.1	O1.0
327
328	P1.1	C6.1	I1.1	O1.0
328	P1.2	C6.2	I1.1	O0.0
329
330
331
332	P1.2	C5.1	I3.4	O1.0
333
334
335
336
337
338	P1.2	C3.2	I3.2	O0.0
339
340	P1.2	C6.2	I1.1	O3.2
340	P1.2	C6.2	I1.1	O3.2
341
342
343
344
345
346
347
348	P3.1	C4.2	I1.1	O1.0
348	P3.1	C4.2	I1.1	O1.0
348	P1.1	C1.2	I1.1	O0.0
349
350
351
352
353
354	P1.2	C3.2	I3.2	O1.0
355
356
357	P1.2	C6.2	I1.1	O1.0
357	P1.2	C3.3	I3.4	O3.2
358
359	P1.2	C3.2	I3.2	O3.2
360
361
362
363
364
365
366
367
368
369
370	P1.1	C1.2	I1.1	O3.2
371	P1.1	C6.1	I1.1	O3.2
372
373
374	P1.2	C5.1	I3.4	O0.0
375
376
377
378
379
380
381
382
383
384
385
386
387
388
389
390
391
392
393	P3.1	C4.2	I1.1	O1.0
394
395
396
397
398
399
400
401
402	P3.1	C4.2	I1.1	O1.0
403	P1.2	C6.2	I1.1	O3.2
403	P3.1	C4.2	I1.1	O1.0
403	P3.1	C4.2	I1.1	O1.0
404
405
406
407
408
409
410
411
412
413
414
415
416
417
418
419
420
421
422
423
424
425
426	P1.2	C3.3	I3.4	O3.2
426	P1.1	C6.1	I1.1	O1.0
426	P1.2	C5.1	I3.4	O3.2
426	P1.2	C6.2	I1.1	O1.0
426	P1.2	C6.2	I1.1	O1.0
427
428
429
430	P1.2	C5.1	I3.4	O3.2
430	P4.2	C6.2	I1.1	O3.2
430	P4.2	C6.2	I1.1	O3.2
430	P4.2	C6.2	I1.1	O3.2
431	P3.1	C4.2	I1.1	O1.0
431	P3.1	C4.2	I1.1	O1.0
431	P1.2	C5.1	I3.4	O3.2
432	P1.2	C3.3	I3.4	O1.0
432	P1.2	C5.1	I3.4	O1.0
432	P1.1	C6.1	I1.1	O1.0
432	P3.1	C4.2	I1.1	O1.0
432	P1.2	C1.3	I3.1	O1.0
432	P1.2	C1.3	I3.1	O1.0
432	P1.2	C5.1	I3.4	O1.0
432	P3.1	C4.2	I1.1	O1.0
433
434
435
436
437
438
439
440	P3.1	C4.2	I1.1	O1.0
440	P3.1	C4.2	I1.1	O1.0
440	P3.1	C4.2	I1.1	O1.0
440	P3.1	C4.2	I1.1	O1.0
440	P1.2	C6.2	I1.1	O1.0
440	P3.1	C4.2	I1.1	O1.0
441
442
443
444
445
446
447
448
449	P1.2	C3.2	I3.2	O1.0
450
451
452	P1.2	C6.2	I1.1	O3.2
453
454
455
456	P3.1	C4.2	I1.1	O1.0
456	P1.2	C6.2	I1.1	O1.0
456	P4.2	C6.2	I1.1	O1.0
457
458
459
460
461
462
463
464
465
466
467
468	P1.2	C5.1	I3.4	O3.2
469
470
471
472
473
474
475
476
477
478
479
480	P3.1	C4.2	I1.1	O1.0
481
482
483
484	P3.1	C4.2	I1.1	O3.2
484	P1.2	C6.2	I1.1	O1.0
485
486	P1.2	C5.1	I3.4	O3.2
487
488
489
490
491
492	P1.1	C6.1	I1.1	O3.2
493
494	P3.1	C4.2	I1.1	O0.0
494	P3.1	C4.2	I1.1	O0.0
495	P3.1	C4.2	I1.1	O1.0
495	P3.1	C4.2	I1.1	O1.0
496
497
498
499
500
501
502
503
504
505
506
507
508
509
510
511
512
513
514
515
516
517
518
519
520
521
522
523
524
525
526
527
528	P3.1	C4.2	I1.1	O1.0
529
530
531
532
533	P4.2	C6.2	I1.1	O1.0
534
535
536
537	P1.2	C6.2	I1.1	O1.0
538
539
540
541
542
543
544
545
546
547
548
549	P1.2	C3.3	I3.4	O0.0
550
551	P1.2	C6.2	I1.1	O3.2
551	P4.2	C6.2	I1.1	O1.0
552
553
554
555
556
557
558
559	P3.1	C4.2	I1.1	O1.0
560
561
562
563
564	P1.2	C5.1	I3.4	O3.2
565
566
567	P3.1	C4.2	I1.1	O1.0
568
569
570
571
572
573
574	P3.1	C4.2	I1.1	O1.0
574	P3.1	C4.2	I1.1	O1.0
575
576
577	P1.2	C3.2	I3.2	O0.0
577	P1.2	C5.1	I3.4	O0.0
578	P1.2	C3.2	I3.2	O1.0
579	P4.2	C6.2	I1.1	O1.0
579	P1.2	C1.4	I1.1	O1.0
580
581
582
583
584	P4.2	C6.2	I1.1	O1.0
585	P1.2	C5.1	I3.4	O1.0
585				O1.0
585	P3.1	C4.2	I1.1	O1.0
585	P1.2	C8.1	I3.4	O1.0
586
587
588
589
590
591
592
593
594	P1.2	C5.1	I3.4	O1.0
594	P1.2	C5.1	I3.4	O1.0
595
596
597
598
599
600
601
602
603
604
605
606	P4.2	C6.2	I1.1	O3.2
607
608
609
610
611
612
613
614	P3.1	C4.2	I1.1	O1.0
614	P1.2	C3.3	I3.4	O3.2
614	P3.1	C4.2	I1.1	O1.0
614	P1.2	C3.3	I3.4	O3.2
615
616	P1.2	C3.2	I3.2	O1.0
616	P3.1	C4.2	I1.1	O1.0
617
618
619
620
621
622
623
624
625
626
627
628
629
630
631
632
633
634
635
636
637
638
639
640
641	P3.1	C4.2	I1.1	O1.0
641	P3.1	C4.2	I1.1	O1.0
641	P3.1	C4.2	I1.1	O1.0
641	P1.2	C3.2	I3.2	O1.0
642
643
644
645
646
647
648
649
650
651
652
653
654
655
656
657	P4.2	C6.2	I1.1	O3.2
658
659
660
661
662
663
664
665
666
667
668
669
670
671	P1.2	C5.1	I3.4	O3.2
672
673
674
675	P3.1	C4.2	I1.1	O1.0
675	P3.1	C4.2	I1.1	O1.0
675	P3.1	C4.2	I1.1	O3.2
676
677
678
679	P3.1	C4.2	I1.1	O1.0
680
681	P3.1	C4.2	I1.1	O1.0
682
683
684
685
686
687
688
689
690
691
692
693	P1.2	C3.2	I3.2	O3.2
693	P1.2	C3.2	I3.2	O3.2
694
695
696	P3.1	C4.2	I1.1	O1.0
697
698
699
700
701
702
703	P1.1	C6.1	I1.1	O1.0
703	P1.1	C6.1	I1.1	O3.2
703	P3.1	C4.2	I1.1	O1.0
703	P1.2	C3.3	I3.4	O1.0
704
705
706
707
708
709
710
711
712
713
714
715
716
717
718
719
720
721
722
723
724	P1.2	C5.1	I3.4	O1.0
724	P1.2	C6.2	I1.1	O1.0
724	P1.1	C6.1	I1.1	O0.0
724	P1.1	C6.1	I1.1	O1.0
724	P3.1	C4.2	I1.1	O1.0
724	P4.2	C6.2	I1.1	O0.0
724	P4.2	C6.2	I1.1	O0.0
724	P4.2	C6.2	I1.1	O0.0
724	P1.1	C6.1	I1.1	O0.0
725
726
727
728
729
730
731
732
733
734
735
736
737
738
739
740
741
742
743
744
745
746
747
748
749
750
751
752	P1.2	C6.2	I1.1	O1.0
753
754
755
756
757
758
759
760
761
762
763
764
765
766
767
768
769
770
771
772
773
774
775
776
777	P1.2	C3.2	I3.2	O0.0
778	P1.2	C5.1	I3.4	O3.2
778	P4.2	C6.2	I1.1	O3.2
779
780
781
782
783	P1.2	C5.1	I3.4	O1.0
783	P1.2	C3.3	I3.4	O1.0
784
785
786
787
788
789
790	P3.1	C4.2	I1.1	O1.0
790	P3.1	C4.2	I1.1	O1.0
791	P1.2	C6.2	I1.1	O0.0
791	P3.1	C4.2	I1.1	O1.0
791	P1.2	C6.2	I1.1	O0.0
792	P3.1	C4.2	I1.1	O1.0
792	P1.2	C5.1	I3.4	O1.0
792	P1.2	C5.1	I3.4	O1.0
793	P1.2	C6.2	I1.1	O3.2
793	P3.1	C4.2	I1.1	O1.0
794
795
796
797
798	P3.1	C4.2	I1.1	O1.0
798	P1.1	C6.1	I1.1	O3.2
799
800
801
802
803	P3.1	C4.2	I1.1	O1.0
804	P1.2	C6.2	I1.1	O0.0
805
806
807
808
809
810	P1.2	C5.1	I3.4	O3.2
811
812
813
814
815
816
817
818
819
820
821
822
823
824
825	P1.2	C5.1	I3.4	O3.2
826
827
828
829
830
831
832
833
834
835
836
837
838	P1.2	C5.1	I3.4	O3.2
839	P1.1	C6.1	I1.1	O3.2
840
841
842
843
844
845
846
847
848
849
850
851
852
853
854
855	P1.2	C3.3	I3.4	O1.0
855	P3.1	C4.2	I1.1	O1.0
856	P1.2	C6.2	I1.1	O3.2
856	P1.2	C6.2	I1.1	O3.2
856	P1.2	C5.1	I3.4	O1.0
857
858
859	P4.2	C6.2	I1.1	O0.0
860
861
862	P1.2	C5.1	I3.4	O3.2
862	P3.1	C4.2	I1.1	O3.2
863
864
865
866
867
868
869
870
871
872
873
874
875
876
877
878
879	P3.1	C1.7	I1.1	O3.2
880
881
882
883
884
885
886	P1.3	C1.1	I1.1	O3.2
887	P3.1	C4.2	I1.1	O1.0
887	P1.2	C6.2	I1.1	O1.0
888	P1.2	C3.3	I3.4	O3.2
889	P3.1	C4.2	I1.1	O1.0
890
891
892
893
894
895
896
897
898
899
900
901
902
903
904
905
906
907	P1.2	C3.3	I3.4	O1.0
908	P1.2	C5.1	I3.4	O0.0
909
910
911
912	P1.2	C5.1	I3.4	O1.0
912	P3.1	C4.2	I1.1	O1.0
912	P1.2	C5.1	I3.4	O1.0
912	P4.2	C6.2	I1.1	O3.2
913
914
915	P3.1	C4.2	I1.1	O1.0
915	P3.1	C4.2	I1.1	O1.0
916
917
918
919
920
921	P1.2	C3.2	I3.2	O1.0
922
923
924
925
926
927
928
929
930
931
932
933	P3.1	C4.2	I1.1	O3.2
934
935
936
937
938
939	P3.1	C4.2	I1.1	O0.0
940
941	P1.2	C5.1	I3.4	O2.0
942
943
944
945
946
947
948
949
950
951
952
953
954
955
956
957
958
959	P3.1	C4.2	I1.1	O1.0
959	P1.2	C3.2	I3.2	O3.2
959	P1.2	C5.1	I3.4	O1.0
959	P1.2	C5.1	I3.4	O1.0
959	P3.1	C4.2	I1.1	O1.0
960
961
962
963
964
965
966
967
968
969
970
971
972
973	P1.2	C3.2	I3.2	O3.2
973	P3.1	C4.2	I1.1	O1.0
973	P1.2	C6.2	I1.1	O1.0
974	P1.2	C1.4	I1.1	O1.0
974	P1.2	C5.1	I3.4	O3.2
974	P3.1	C4.2	I1.1	O3.2
975
976
977
978
979
980
981
982
983
984
985
986	P1.1	C6.1	I1.1	O1.0
987
988	P1.2	C8.1	I3.4	O1.0
988	P1.2	C5.1	I3.4	O1.0
989
990
991
992
993
994
995
996
997
998	P1.2	C3.3	I3.4	O1.0
999
1000
1001
1002	P3.1	C4.2	I1.1	O1.0
1002	P1.2	C5.1	I3.4	O1.0
1002	P1.2	C5.1	I3.4	O1.0
1003
1004
1005	P1.2	C5.1	I3.4	O3.2
1006
1007	P1.2	C3.3	I3.4	O0.0
1008
1009
1010
1011	P3.1	C4.2	I1.1	O1.0
1011	P1.2	C5.1	I3.4	O1.0
1011	P1.2	C3.2	I3.2	O1.0
1011	P1.2	C1.3	I3.4	O1.0
1012	P1.1	C6.1	I1.1	O1.0
1013
1014
1015	P3.1	C4.2	I1.1	O1.0
1015	P1.2	C5.1	I3.4	O1.0
1016
1017
1018
1019
1020	P1.2	C5.1	I3.4	O3.2
1021
1022
1023	P1.2	C5.1	I3.4	O3.2
1024
1025	P1.2	C3.2	I3.2	O0.0
1025	P1.2	C3.3	I3.4	O0.0
1026
1027	P1.2	C3.2	I3.2	O1.0
1028
1029
1030
1031	P1.1	C6.1	I1.1	O1.0
1032
1033
1034
1035
1036
1037	P1.1	C6.1	I1.1	O1.0
1037	P4.2	C6.2	I1.1	O0.0
1037	P1.2	C5.1	I3.4	O1.0
1038
1039
1040
1041	P1.2	C6.2	I1.1	O3.2
1041	P1.1	C1.2	I1.1	O3.2
1042
1043	P1.2	C5.1	I3.4	O3.2
1044
1045	P4.2	C6.2	I1.1	O1.0
1046
1047
1048
1049
1050
1051
1052
1053
1054
1055
1056
1057
1058
1059	P3.1	C4.2	I1.1	O3.2
1060
1061
1062	P4.2	C6.2	I1.1	O1.0
1063
1064
1065
1066	P1.1	C6.1	I1.1	O1.0
1067
1068	P1.2	C3.2	I3.2	O1.0
1069
1070
1071	P1.3	C1.1	I1.1	O1.0
1072
1073
1074
1075
1076
1077	P3.1	C4.2	I1.1	O1.0
1077	P4.2	C6.2	I1.1	O3.2
1077	P3.1	C4.2	I1.1	O1.0
1078
1079
1080	P3.1	C4.2	I1.1	O1.0
1080	P4.2	C6.2	I1.1	O1.0
1080	P1.2	C3.3	I3.4	O0.0
1081
1082
1083	P1.2	C5.1	I3.4	O1.0
1083	P3.1	C1.7	I1.1	O1.0
1084	P1.1	C6.1	I1.1	O1.0
1084	P1.2	C3.2	I3.2	O3.2
1085	P3.1	C4.2	I1.1	O1.0
1086
1087	P4.2	C6.2	I1.1	O0.0
1088
1089
1090
1091
1092	P3.1	C4.2	I1.1	O1.0
1092	P3.1	C4.2	I1.1	O1.0
1093
1094	P1.2	C6.2	I1.1	O1.0
1095
1096
1097
1098
1099
1100
1101
1102	P3.1	C4.2	I1.1	O1.0
1102	P3.1	C4.2	I1.1	O1.0
1103	P4.2	C6.2	I1.1	O0.0
1104
1105
1106
1107
1108
1109
1110
1111
1112
1113
1114
1115
1116
1117	P1.2	C3.2	I3.2	O1.0
1117	P1.2	C5.1	I3.4	O0.0
1117	P3.1	C4.2	I1.1	O1.0
1118	P1.2	C6.2	I1.1	O1.0
1118	P1.2	C6.2	I1.1	O1.0
1119	P1.2	C3.2	I3.2	O0.0
1120
1121
1122
1123
1124	P1.2	C6.2	I1.1	O0.0
1125
1126	P1.2	C5.1	I3.4	O1.0
1126	P1.2	C5.1	I3.4	O1.0
1126	P1.2	C3.2	I3.2	O3.2
1126	P4.2	C6.2	I1.1	O3.2
1127
1128
1129
1130
1131
1132	P1.2	C3.3	I3.4	O1.0
1132	P1.2	C5.1	I3.4	O1.0
1132	P1.2	C3.2	I3.2	O1.0
1133
1134	P3.1	C4.2	I1.1	O3.2
1134	P1.1	C6.1	I1.1	O3.2
1134	P3.1	C4.2	I1.1	O1.0
1134	P1.2	C3.2	I3.2	O3.2
1135
1136
1137	P1.2	C3.2	I3.2	O1.0
1138
1139	P3.1	C4.2	I1.1	O1.0
1139	P1.2	C1.4	I1.1	O3.2
1140
1141	P4.2	C6.2	I1.1	O3.2
1141	P1.2	C3.2	I3.2	O3.2
1142
1143
1144
1145
1146
1147
1148
1149	P1.2	C8.1	I3.4	O1.0
1149	P1.2	C5.1	I3.4	O1.0
1149	P1.2	C5.1	I3.4	O3.2
1149	P1.2	C5.1	I3.4	O1.0
1149	P1.2	C1.3	I3.1	O3.2
1150
1151
1152
1153
1154
1155
1156
1157
1158
1159
1160
1161	P3.1	C4.2	I1.1	O1.0
1161	P3.1	C4.2	I1.1	O1.0
1162
1163
1164
1165
1166
1167
1168
1169
1170
1171
1172	P3.1	C4.2	I1.1	O1.0
1172	P3.1	C4.2	I1.1	O1.0
1173
1174	P1.2	C3.2	I3.2	O1.0
1174	P1.2	C5.1	I3.4	O1.0
1174	P1.2	C8.1	I3.4	O1.0
1175
1176
1177
1178
1179
1180
1181
1182
1183
1184
1185
1186
1187
1188
1189
1190
1191
1192
1193
1194
1195
1196
1197
1198
1199
1200
1201
1202
1203
1204
1205
1206	P4.2	C6.2	I1.1	O3.2
1206	P3.1	C4.2	I1.1	O1.0
1206	P4.2	C6.2	I1.1	O3.2
1206	P1.2	C3.2	I3.2	O1.0
1206	P3.1	C4.2	I1.1	O1.0
1207	P3.1	C4.2	I1.1	O1.0
1207	P3.1	C4.2	I1.1	O1.0
1208
1209
1210
1211
1212
1213
1214
1215	P3.1	C4.2	I1.1	O1.0
1215	P1.2	C5.1	I3.4	O0.0
1216
1217	P1.2	C5.1	I3.4	O3.2
1217	P1.2	C6.2	I1.1	O1.0
1218
1219
1220
1221
1222
1223
1224	P3.1	C4.2	I1.1	O1.0
1224	P1.2	C6.2	I1.1	O1.0
1225
1226
1227	P3.1	C4.2	I1.1	O1.0
1228
1229
1230
1231
1232	P3.1	C4.2	I1.1	O1.0
1232	P1.1	C6.1	I1.1	O1.0
1233
1234	P4.2	C6.2	I1.1	O3.2
1235
1236
1237
1238	P1.2	C3.2	I3.2	O0.0
1239
1240
1241
1242
1243
1244
1245
1246	P1.1	C6.1	I1.1	O1.0
1247
1248
1249
1250
1251
1252	P1.2	C1.3	I3.1	O0.0
1252	P1.2	C1.3	I3.1	O0.0
1253	P1.2	C5.1	I3.4	O1.0
1253	P1.2	C3.3	I3.4	O1.0
1253	P1.1	C6.1	I1.1	O1.0
1254
1255	P1.1	C6.1	I1.1	O3.2
1256
1257
1258
1259	P1.2	C3.3	I3.4	O3.2
1260
1261	P3.1	C4.2	I1.1	O1.0
1261	P3.1	C4.2	I1.1	O1.0
1261	P3.1	C4.2	I1.1	O1.0
1262	P3.1	C4.2	I1.1	O1.0
1262	P3.1	C4.2	I1.1	O1.0
1262	P1.2	C3.3	I3.4	O3.2
1263
1264
1265
1266
1267
1268
1269	P1.2	C3.3	I3.4	O1.0
1269	P1.1	C6.1	I1.1	O0.0
1269	P4.2	C6.2	I1.1	O0.0
1269	P4.2	C6.2	I1.1	O1.0
1270
1271
1272
1273
1274
1275
1276
1277	P1.2	C6.2	I1.1	O1.0
1277	P1.2	C6.2	I1.1	O1.0
1278
1279
1280
1281
1282
1283
1284
1285
1286
1287
1288
1289
1290	P1.2	C3.2	I3.2	O1.0
1291
1292	P4.2	C6.2	I1.1	O0.0
1292	P4.2	C6.2	I1.1	O0.0
1293
1294
1295
1296
1297
1298
1299	P1.2	C5.1	I3.4	O2.0
1300
1301
1302
1303
1304
1305
1306
1307
1308
1309
1310
1311
1312
1313
1314
1315	P1.2	C3.2	I3.2	O1.0
1316
1317
1318
1319	P1.1	C1.2	I1.1	O1.0
1319	P1.2	C6.2	I1.1	O1.0
1319	P1.2	C6.2	I1.1	O1.0
1320
1321
1322
1323
1324
1325
1326
1327
1328	P3.1	C4.2	I1.1	O3.2
1329
1330
1331
1332
1333	P3.1	C4.2	I1.1	O1.0
1334
1335
1336
1337
1338
1339
1340
1341	P4.2	C6.2	I1.1	O3.2
1341	P4.2	C6.2	I1.1	O3.2
1342
1343
1344
1345
1346
1347
1348
1349
1350
1351	P1.2	C3.2	I3.2	O3.2
1352
1353	P1.1	C6.1	I1.1	O1.0
1353	P1.2	C3.3	I3.4	O1.0
1353	P1.2	C3.2	I3.2	O1.0
1354
1355
1356
1357
1358	P1.2	C3.2	I3.2	O3.2
1359
1360
1361
1362
1363
1364
1365
1366
1367
1368
1369	P4.2	C6.2	I1.1	O0.0
1370
1371
1372
1373
1374	P4.2	C6.2	I1.1	O3.2
1375
1376
1377	P1.2	C5.1	I3.4	O1.0
1377	P1.2	C3.2	I3.2	O1.0
1377	P1.2	C3.2	I3.2	O3.2
1378
1379
1380	P1.1	C6.1	I1.1	O3.2
1380	P1.2	C6.2	I1.1	O3.2
1381
1382
1383	P3.1	C4.2	I1.1	O1.0
1383	P3.1	C4.2	I1.1	O1.0
1384	P3.1	C4.2	I1.1	O1.0
1384	P3.1	C4.2	I1.1	O1.0
1384	P3.1	C4.2	I1.1	O1.0
1384	P1.2	C5.1	I3.4	O3.2
1384	P3.1	C4.2	I1.1	O1.0
1384	P3.1	C4.2	I1.1	O1.0
1384	P3.1	C4.2	I1.1	O3.2
1385
1386	P4.2	C6.2	I1.1	O3.2
1386	P4.2	C6.2	I1.1	O3.2
1386	P1.1	C6.1	I1.1	O1.0
1387
1388
1389
1390
1391
1392
1393	P1.2	C3.2	I3.2	O0.0
1394
1395	P3.1	C4.2	I1.1	O1.0
1396
1397
1398	P4.2	C6.2	I1.1	O0.0
1399	P3.1	C4.2	I1.1	O1.0
1399	P1.2	C3.2	I3.2	O1.0
1399	P1.2	C6.2	I1.1	O1.0
1399	P1.2	C6.2	I1.1	O1.0
1399	P3.1	C4.2	I1.1	O1.0
1400
1401
1402
1403
1404
1405
1406
1407
1408
1409
1410
1411
1412	P1.2	C6.2	I1.1	O3.2
1413	P3.1	C4.2	I1.1	O1.0
1413	P3.1	C4.2	I1.1	O1.0
1413	P3.1	C4.2	I1.1	O3.2
1414
1415
1416	P1.2	C6.2	I1.1	O3.2
1416	P1.2	C6.2	I1.1	O1.0
1417	P4.2	C6.2	I1.1	O3.2
1417	P1.2	C5.1	I3.4	O3.2
1418
1419
1420
1421
1422
1423
1424
1425	P3.1	C4.2	I1.1	O1.0
1426
1427
1428	P1.2	C3.3	I3.4	O0.0
1428	P3.1	C4.2	I1.1	O0.0
1428	P1.2	C5.1	I3.4	O3.2
1428	P4.2	C6.2	I1.1	O3.2
1429
1430	P1.2	C5.1	I3.4	O3.2
1431
1432
1433
1434	P1.2	C3.2	I3.2	O3.2
1434	P1.2	C3.2	I3.2	O1.0
1434	P4.2	C6.2	I1.1	O1.0
1434	P1.2	C3.2	I3.2	O3.2
1435
1436
1437
1438
1439	P3.1	C4.2	I1.1	O1.0
1439	P3.1	C4.2	I1.1	O1.0
1440	P4.2	C6.2	I1.1	O3.2
1441
1442
1443
1444
1445	P1.2	C6.2	I1.1	O1.0
1445	P4.2	C6.2	I1.1	O3.2
1446	P4.2	C6.2	I1.1	O2.0
1447	P1.2	C6.2	I1.1	O3.2
1447	P1.1	C6.1	I1.1	O1.0
1448	P1.2	C6.2	I1.1	O1.0
1448	P3.1	C4.2	I1.1	O1.0
1448	P1.2	C5.1	I3.4	O0.0
1448	P3.1	C4.2	I1.1	O1.0
1448	P1.2	C6.2	I1.1	O1.0
1449
1450	P1.1	C6.1	I1.1	O0.0
1451	P3.1	C4.2	I1.1	O1.0
1452
1453	P1.2	C3.2	I3.2	O3.2
1454
1455	P4.2	C6.2	I1.1	O3.2
1456
1457
1458
1459
1460
1461	P4.2	C6.2	I1.1	O3.2
1461	P1.2	C3.2	I3.2	O3.2
1462	P1.2	C5.1	I3.4	O2.0
1463
1464
1465
1466
1467
1468
1469
1470
1471
1472
1473
1474	P1.2	C5.1	I3.4	O2.0
1475
1476
1477
1478
1479
1480
1481
1482	P1.2	C5.1	I3.4	O3.2
1483
1484	P1.2	C3.2	I3.2	O3.2
1485
1486	P1.2	C5.1	I3.4	O3.2
1487	P3.1	C4.2	I1.1	O1.0
1487	P3.1	C4.2	I1.1	O1.0
1488
1489	P1.2	C5.1	I3.4	O0.0
1490
1491
1492
1493
1494
1495
1496
1497
1498
1499
1500
1501
1502
1503
1504
1505
1506
1507
1508
1509
1510
1511
1512	P3.1	C4.2	I1.1	O1.0
1513	P3.1	C4.2	I1.1	O1.0
1514
1515
1516
1517
1518	P1.2	C5.1	I3.4	O3.2
1519
1520
1521	P1.2	C6.2	I1.1	O3.2
1522
1523
1524
1525
1526
1527
1528
1529
1530
1531
1532
1533
1534
1535
1536
1537
1538
1539	P3.1	C4.2	I1.1	O1.0
1539	P1.2	C6.2	I1.1	O1.0
1539	P1.2	C5.1	I3.4	O3.2
1540
1541
1542
1543
1544	P3.1	C4.2	I1.1	O3.2
1545
1546
1547
1548
1549	P1.2	C8.1	I3.4	O0.0
1550
1551
1552
1553
1554	P1.2	C6.2	I1.1	O1.0
1555
1556
1557
1558
1559
1560
1561
1562
1563
1564
1565
1566
1567	P1.2	C6.2	I1.1	O1.0
1567	P3.1	C4.2	I1.1	O1.0
1567	P1.2	C5.1	I3.4	O3.2
1568
1569
1570	P3.1	C4.2	I1.1	O1.0
1571
1572
1573
1574
1575
1576
1577
1578
1579
1580
1581
1582
1583
1584
1585
1586
1587
1588
1589
1590
1591
1592
1593
1594
1595
1596
1597	P4.2	C6.2	I1.1	O3.2
1597	P1.2	C5.1	I3.4	O3.2
1597	P3.1	C4.2	I1.1	O3.2
1597	P4.2	C6.2	I1.1	O3.2
1598	P3.1	C4.2	I1.1	O1.0
1599
1600	P1.2	C3.3	I3.4	O3.2
1601
1602
1603
1604
1605
1606
1607
1608
1609
1610	P1.2	C3.2	I3.2	O1.0
1610	P4.2	C6.2	I1.1	O0.0
1610	P1.2	C3.3	I3.4	O1.0
1611
1612
1613	P1.2	C3.3	I3.4	O3.2
1614
1615
1616
1617
1618
1619
1620
1621	P4.2	C6.2	I1.1	O3.2
1622
1623
1624
1625
1626
1627	P1.2	C3.2	I3.2	O1.0
1628
1629	P1.2	C6.2	I1.1	O1.0
1630
1631
1632
1633
1634
1635
1636
1637
1638
1639
1640
1641	P1.1	C1.2	I1.1	O1.0
1641	P1.2	C6.2	I1.1	O1.0
1641	P1.2	C3.2	I3.2	O1.0
1641	P1.2	C3.2	I3.2	O1.0
1642
1643	P1.2	C3.2	I3.2	O0.0
1644
1645
1646
1647	P1.2	C3.2	I3.2	O0.0
1647	P1.2	C3.2	I3.2	O0.0
1648
1649
1650
1651
1652
1653
1654	P3.1	C4.2	I1.1	O0.0
1654	P3.1	C4.2	I1.1	O1.0
1654	P4.2	C6.2	I1.1	O1.0
1654	P3.1	C4.2	I1.1
1654	P3.1	C4.2	I1.1	O1.0
1655
1656
1657	P3.1	C4.2	I1.1	O1.0
1657	P3.1	C4.2	I1.1	O1.0
1658
1659	P4.2	C6.2	I1.1	O0.0
1659	P1.2	C6.2	I1.1	O1.0
1660
1661
1662
1663
1664
1665
1666
1667	P3.1	C4.2	I1.1	O1.0
1667	P1.2	C6.2	I1.1	O1.0
1668
1669	P3.1	C4.2	I1.1	O3.2
1669	P3.1	C4.2	I1.1	O1.0
1669	P3.1	C4.2	I1.1	O1.0
1670
1671
1672
1673
1674
1675	P1.2	C6.2	I1.1	O1.0
1676
1677	P1.2	C5.1	I3.4	O3.2
1677	P3.1	C4.2	I1.1	O1.0
1677	P3.1	C4.2	I1.1	O3.2
1677	P3.1	C4.2	I1.1	O3.2
1678
1679
1680
1681
1682
1683
1684	P4.2	C6.2	I1.1	O1.0
1685	P3.1	C4.2	I1.1	O1.0
1685	P3.1	C4.2	I1.1	O1.0
1686
